# Supplementary material for: OTUD6 deubiquitination of RPS7/eS7 on the free 40 S ribosome regulates global protein translation and stress
Source: Nat Commun. 2024 Aug 11;15:6873. doi: 10.1038/s41467-024-51284-y (PMC11316749; doi:10.1038/s41467-024-51284-y)
Supplement: Supplementary file 4 — Supplementary Dataset 1 [file 41467_2024_51284_MOESM4_ESM.xlsx]

## Sheet: Supp Data 1
Bait	Prey	Fly gene	Spec	SpecSum	AvgSpec	NumReplicates	ctrlCounts	AvgP	MaxP	TopoAvgP	TopoMaxP	SaintScore	logOddsScore	FoldChange	BFDR	boosted_by	comparison
Bait	GBLP_DROME|O18640	Rack1	38|55|37	130	43.33	3	5|6|8	1	1	1	1	1	22.22	6.84	0	NA	Bait-Control
Bait	Q9VUN9_DROME|Q9VUN9	OTUD6	81|136|31	248	82.67	3	0|0|0	1	1	1	1	1	47.08	826.67	0	NA	Bait-Control
Bait	RS16_DROME|Q9W237	RpS16	6|5|11	22	7.33	3	0|0|0	1	1	1	1	1	8.09	73.33	0	NA	Bait-Control
Bait	RS3_DROME|Q06559	RpS3	87|124|29	240	80	3	10|7|4	1	1	1	1	1	11.22	11.43	0	NA	Bait-Control
Bait	RS3A_DROME|P55830	RpS3A	30|57|17	104	34.67	3	3|0|0	1	1	1	1	1	5.83	34.67	0	NA	Bait-Control
Bait	RS4_DROME|P41042	RpS4	23|21|5	49	16.33	3	1|0|0	1	1	1	1	1	8.06	49	0	NA	Bait-Control
Bait	RSSA_DROME|P38979	sta	39|64|17	120	40	3	5|6|5	0.98	1	0.98	1	0.98	3.05	7.5	0	NA	Bait-Control
Bait	Q9W1M9_DROME|Q9W1M9	Rrp4	7|13|11	31	10.33	3	2|1|2	0.96	1	0.96	1	0.96	2.15	6.2	0	NA	Bait-Control
Bait	Q9UB78_DROME|Q9UB78	Kap-alpha3	4|8|4	16	5.33	3	1|1|0	0.9	1	0.9	1	0.9	1.73	8	0.01	NA	Bait-Control
Bait	Q9VW53_DROME|Q9VW53	Mtr3	8|24|8	40	13.33	3	3|3|0	0.9	1	0.9	1	0.9	1.71	6.67	0.02	NA	Bait-Control
Bait	RS19A_DROME|P39018	RpS19a	2|4|11	17	5.67	3	0|0|1	0.89	1	0.89	1	0.89	0.67	17	0.03	NA	Bait-Control
Bait	RS7_DROME|Q9VA91	RpS7	3|6|22	31	10.33	3	1|0|1	0.87	1	0.87	1	0.87	0.45	15.5	0.03	NA	Bait-Control
Bait	Q9VC93_DROME|Q9VC93	Dis3	77|120|36	233	77.67	3	17|13|0	0.85	1	0.85	1	0.85	0.23	7.77	0.04	NA	Bait-Control
Bait	Q29QQ9_DROME|Q29QQ9	Rrp42	7|6|5	18	6	3	2|1|1	0.84	0.96	0.84	0.96	0.84	0.82	4.5	0.05	NA	Bait-Control
Bait	ATNA_DROME|P13607	Atpalpha	13|15|2	30	10	3	3|1|0	0.68	1	0.68	1	0.68	-2.85	7.5	0.06	NA	Bait-Control
Bait	KARG_DROME|P48610	Argk	25|35|0	60	20	3	0|0|0	0.67	1	0.67	1	0.67	-1.71	200	0.07	NA	Bait-Control
Bait	Q9VIE8_DROME|Q9VIE8	mAcon1	20|32|0	52	17.33	3	0|1|0	0.67	1	0.67	1	0.67	-2.52	52	0.07	NA	Bait-Control
Bait	LARP_DROME|Q9VAW5	larp	23|40|0	63	21	3	0|0|0	0.67	1	0.67	1	0.67	-1.71	210	0.11	NA	Bait-Control
Bait	Q9VFF3_DROME|Q9VFF3	Rrp6	61|102|0	163	54.33	3	2|0|0	0.67	1	0.67	1	0.67	-3.88	81.5	0.12	NA	Bait-Control
Bait	DHE3_DROME|P54385	Gdh	20|19|0	39	13	3	1|1|1	0.67	1	0.67	1	0.67	-4.75	13	0.13	NA	Bait-Control
Bait	RS9_DROME|P55935	RpS9	25|27|1	53	17.67	3	3|2|0	0.67	1	0.67	1	0.67	-5.72	10.6	0.14	NA	Bait-Control
Bait	PGK_DROME|Q01604	Pgk	12|15|0	27	9	3	0|0|0	0.67	1	0.67	1	0.67	-1.71	90	0.15	NA	Bait-Control
Bait	ALF_DROME|P07764	Ald1	13|33|0	46	15.33	3	1|1|0	0.67	1	0.67	1	0.67	-3.75	23	0.16	NA	Bait-Control
Bait	SPT16_DROME|Q8IRG6	dre4	128|160|7	295	98.33	3	11|13|0	0.67	1	0.67	1	0.67	-18.5	12.29	0.16	NA	Bait-Control
Bait	RS6_DROME|P29327	RpS6	14|19|1	34	11.33	3	1|2|0	0.67	1	0.67	1	0.67	-3.35	11.33	0.17	NA	Bait-Control
Bait	Q8T4D6_DROME|Q8T4D6	mAcon2	6|7|0	13	4.33	3	0|1|0	0.67	1	0.67	1	0.67	-2.52	13	0.18	NA	Bait-Control
Bait	SSRP1_DROME|Q05344	Ssrp	84|148|4	236	78.67	3	9|9|0	0.67	1	0.67	1	0.67	-16.12	13.11	0.18	NA	Bait-Control
Bait	Q9VAC1_DROME|Q9VAC1	CG7920	6|13|0	19	6.33	3	0|0|0	0.67	1	0.67	1	0.67	-1.71	63.33	0.19	NA	Bait-Control
Bait	RS8_DROME|Q8MLY8	RpS8	6|12|0	18	6	3	0|0|0	0.67	1	0.67	1	0.67	-1.71	60	0.19	NA	Bait-Control
Bait	Q7KML1_DROME|Q7KML1	FASN1	5|6|0	11	3.67	3	1|0|0	0.67	1	0.67	1	0.67	-2.52	11	0.2	NA	Bait-Control
Bait	Q9VQL7_DROME|Q9VQL7	FASN1	20|15|0	35	11.67	3	0|2|0	0.67	1	0.67	1	0.67	-3.88	17.5	0.2	NA	Bait-Control
Bait	CISY_DROME|Q9W401	kdn	13|30|0	43	14.33	3	0|2|0	0.67	1	0.67	1	0.67	-3.88	21.5	0.21	NA	Bait-Control
Bait	Q7KN97_DROME|Q7KN97	PCB	5|6|0	11	3.67	3	0|0|0	0.67	1	0.67	1	0.67	-1.71	36.67	0.21	NA	Bait-Control
Bait	Q9VR42_DROME|Q9VR42	CG3008	4|10|0	14	4.67	3	0|0|0	0.67	1	0.67	1	0.67	-1.71	46.67	0.22	NA	Bait-Control
Bait	LA_DROME|P40796	La	1|5|3	9	3	3	0|0|0	0.66	1	0.66	1	0.66	0.79	30	0.22	NA	Bait-Control
Bait	RS11_DROME|Q0E9B6	RpS11	3|5|1	9	3	3	0|0|0	0.66	1	0.66	1	0.66	0.79	30	0.22	NA	Bait-Control
Bait	RS17_DROME|P17704	RpS17	1|3|8	12	4	3	0|0|0	0.66	1	0.66	1	0.66	0.79	40	0.22	NA	Bait-Control
Bait	ARRB_DROME|P19107	Arr2	6|8|0	14	4.67	3	1|1|0	0.66	1	0.66	1	0.66	-3.75	7	0.23	NA	Bait-Control
Bait	VIT3_DROME|P06607	Yp3	3|4|0	7	2.33	3	0|0|0	0.66	1	0.66	1	0.66	-1.71	23.33	0.23	NA	Bait-Control
Bait	ENO_DROME|P15007	Eno	6|13|0	19	6.33	3	1|1|1	0.65	1	0.65	1	0.65	-4.75	6.33	0.23	NA	Bait-Control
Bait	41_DROME|Q9V8R9	cora	3|11|0	14	4.67	3	1|0|0	0.65	1	0.65	1	0.65	-2.52	14	0.24	NA	Bait-Control
Bait	KPYK_DROME|O62619	PyK	3|11|1	15	5	3	0|0|1	0.65	1	0.65	1	0.65	-1.12	15	0.24	NA	Bait-Control
Bait	CHAO_DROME|P12024	chp	2|7|0	9	3	3	0|0|0	0.65	1	0.65	1	0.65	-1.71	30	0.25	NA	Bait-Control
Bait	Q8MT18_DROME|Q8MT18	CG5028	2|5|0	7	2.33	3	0|0|0	0.65	1	0.65	1	0.65	-1.71	23.33	0.25	NA	Bait-Control
Bait	RS13_DROME|Q03334	RpS13	2|5|1	8	2.67	3	0|0|0	0.65	1	0.65	1	0.65	0.79	26.67	0.25	NA	Bait-Control
Bait	RS25_DROME|P48588	RpS25	1|3|6	10	3.33	3	1|0|0	0.65	1	0.65	1	0.65	-1.12	10	0.25	NA	Bait-Control
Bait	VIT1_DROME|P02843	Yp1	2|9|0	11	3.67	3	0|0|0	0.65	1	0.65	1	0.65	-1.71	36.67	0.25	NA	Bait-Control
Bait	Q8IRQ5_DROME|Q8IRQ5	Fum1	2|4|0	6	2	3	0|0|0	0.65	1	0.65	1	0.65	-1.71	20	0.26	NA	Bait-Control
Bait	RS14A_DROME|C0HKA0	RpS14a	2|1|4	7	2.33	3	0|0|0	0.65	1	0.65	1	0.65	0.79	23.33	0.26	NA	Bait-Control
Bait	RS2_DROME|P31009	RpS2	4|3|0	7	2.33	3	0|0|1	0.65	1	0.65	1	0.65	-2.52	7	0.26	NA	Bait-Control
Bait	FAS1_DROME|P10674	Fas1	2|3|0	5	1.67	3	0|0|0	0.64	0.99	0.64	0.99	0.64	-1.71	16.67	0.26	NA	Bait-Control
Bait	FLNA_DROME|Q9VEN1	cher	8|10|0	18	6	3	3|2|1	0.63	0.99	0.63	0.99	0.63	-8.94	3	0.27	NA	Bait-Control
Bait	PYG_DROME|Q9XTL9	GlyP	9|14|0	23	7.67	3	3|4|1	0.61	1	0.61	1	0.61	-11.89	2.88	0.27	NA	Bait-Control
Bait	VATA2_DROME|Q27331	Vha68-2	1|2|3	6	2	3	1|0|0	0.54	0.95	0.54	0.95	0.54	-1.12	6	0.27	NA	Bait-Control
Bait	A0A126GUR6_DROME|A0A126GUR6	ScsbetaA	3|4|0	7	2.33	3	1|1|0	0.49	0.85	0.49	0.85	0.49	-3.75	3.5	0.28	NA	Bait-Control
Bait	RS10B_DROME|Q9VWG3	RpS10b	2|1|7	10	3.33	3	0|1|1	0.44	1	0.44	1	0.44	-2.15	5	0.28	NA	Bait-Control
Bait	RS23_DROME|Q8T3U2	RpS23	2|5|1	8	2.67	3	1|0|1	0.42	0.96	0.42	0.96	0.42	-2.15	4	0.29	NA	Bait-Control
Bait	CATA_DROME|P17336	Cat	2|5|0	7	2.33	3	2|0|0	0.41	0.87	0.41	0.87	0.41	-3.88	3.5	0.29	NA	Bait-Control
Bait	RS20_DROME|P55828	RpS20	0|2|10	12	4	3	0|0|3	0.39	0.96	0.39	0.96	0.39	-4.31	4	0.3	NA	Bait-Control
Bait	DGK2_DROME|Q09103	rdgA	9|11|0	20	6.67	3	4|5|0	0.38	0.74	0.38	0.74	0.38	-12.94	2.22	0.31	NA	Bait-Control
Bait	Q9VMB4_DROME|Q9VMB4	CG11319	0|5|6	11	3.67	3	2|3|0	0.37	0.68	0.37	0.68	0.37	-7.63	2.2	0.31	NA	Bait-Control
Bait	G3P1_DROME|P07486	Gapdh1	5|12|4	21	7	3	4|1|3	0.34	0.99	0.34	0.99	0.34	-4.88	2.62	0.32	NA	Bait-Control
Bait	Q9VAY2_DROME|Q9VAY2	Gp93	3|4|0	7	2.33	3	1|1|1	0.34	0.65	0.34	0.65	0.34	-4.75	2.33	0.33	NA	Bait-Control
Bait	RS12_DROME|P80455	RpS12	0|0|11	11	3.67	3	0|0|1	0.33	1	0.33	1	0.33	-2.52	11	0.33	NA	Bait-Control
Bait	A1Z917_DROME|A1Z917	CG13151	1|9|0	10	3.33	3	0|0|0	0.33	1	0.33	1	0.33	-1.71	33.33	0.34	NA	Bait-Control
Bait	ACADM_DROME|Q9VSA3	Mcad	1|7|0	8	2.67	3	1|0|0	0.33	1	0.33	1	0.33	-2.52	8	0.35	NA	Bait-Control
Bait	Q95RE4_DROME|Q95RE4	yps	1|6|0	7	2.33	3	0|0|0	0.33	1	0.33	1	0.33	-1.71	23.33	0.35	NA	Bait-Control
Bait	RS18_DROME|P41094	RpS18	1|6|0	7	2.33	3	0|0|0	0.33	1	0.33	1	0.33	-1.71	23.33	0.35	NA	Bait-Control
Bait	PIPA_DROME|P13217	norpA	0|7|0	7	2.33	3	0|0|1	0.33	1	0.33	1	0.33	-2.52	7	0.35	NA	Bait-Control
Bait	Q9VM49_DROME|Q9VM49	Caper	0|5|0	5	1.67	3	0|0|0	0.33	1	0.33	1	0.33	-1.71	16.67	0.36	NA	Bait-Control
Bait	Q9VHN7_DROME|Q9VHN7	CG8036	0|5|1	6	2	3	0|1|0	0.33	1	0.33	1	0.33	-2.52	6	0.37	NA	Bait-Control
Bait	Q9VGZ2_DROME|Q9VGZ2	Rrp46	0|0|5	5	1.67	3	0|0|1	0.33	1	0.33	1	0.33	-2.52	5	0.37	NA	Bait-Control
Bait	Q9VKJ4_DROME|Q9VKJ4	Csl4	0|0|5	5	1.67	3	0|0|1	0.33	1	0.33	1	0.33	-2.52	5	0.37	NA	Bait-Control
Bait	EIF3A_DROME|Q9VN25	eIF3a	1|4|0	5	1.67	3	0|0|0	0.33	1	0.33	1	0.33	-1.71	16.67	0.38	NA	Bait-Control
Bait	Q9VZP5_DROME|Q9VZP5	eIF5B	1|4|0	5	1.67	3	0|0|0	0.33	1	0.33	1	0.33	-1.71	16.67	0.38	NA	Bait-Control
Bait	SDHA_DROME|Q94523	SdhA	1|4|0	5	1.67	3	0|0|0	0.33	1	0.33	1	0.33	-1.71	16.67	0.38	NA	Bait-Control
Bait	Q9VD58_DROME|Q9VD58	Idh3b	0|4|0	4	1.33	3	0|0|0	0.33	1	0.33	1	0.33	-1.71	13.33	0.38	NA	Bait-Control
Bait	Q9VV42_DROME|Q9VV42	Pdh	0|0|4	4	1.33	3	0|0|0	0.33	1	0.33	1	0.33	-1.71	13.33	0.38	NA	Bait-Control
Bait	PPO2_DROME|Q9V521	PPO2	1|3|0	4	1.33	3	0|0|0	0.33	0.99	0.33	0.99	0.33	-1.71	13.33	0.4	NA	Bait-Control
Bait	Q8IPY3_DROME|Q8IPY3	Got2	1|3|0	4	1.33	3	0|0|0	0.33	0.99	0.33	0.99	0.33	-1.71	13.33	0.4	NA	Bait-Control
Bait	Q8MSI2_DROME|Q8MSI2	Scp1	1|3|0	4	1.33	3	0|0|0	0.33	0.99	0.33	0.99	0.33	-1.71	13.33	0.4	NA	Bait-Control
Bait	Q9VB69_DROME|Q9VB69	Men-b	1|3|0	4	1.33	3	0|0|0	0.33	0.99	0.33	0.99	0.33	-1.71	13.33	0.4	NA	Bait-Control
Bait	VIT2_DROME|P02844	Yp2	1|3|0	4	1.33	3	0|0|0	0.33	0.99	0.33	0.99	0.33	-1.71	13.33	0.4	NA	Bait-Control
Bait	GPDA_DROME|P13706	Gpdh1	0|3|0	3	1	3	0|0|0	0.33	0.99	0.33	0.99	0.33	-1.71	10	0.4	NA	Bait-Control
Bait	Q7K2W6_DROME|Q7K2W6	PPO1	0|3|0	3	1	3	0|0|0	0.33	0.99	0.33	0.99	0.33	-1.71	10	0.4	NA	Bait-Control
Bait	Q8IPG9_DROME|Q8IPG9	Bsg	0|1|3	4	1.33	3	0|0|0	0.33	0.99	0.33	0.99	0.33	-1.71	13.33	0.4	NA	Bait-Control
Bait	Q9VHC7_DROME|Q9VHC7	rump	0|3|0	3	1	3	0|0|0	0.33	0.99	0.33	0.99	0.33	-1.71	10	0.4	NA	Bait-Control
Bait	Q9VL70_DROME|Q9VL70	yip2	0|3|0	3	1	3	0|0|0	0.33	0.99	0.33	0.99	0.33	-1.71	10	0.4	NA	Bait-Control
Bait	Q9VNX4_DROME|Q9VNX4	P5CDh1	0|3|0	3	1	3	0|0|0	0.33	0.99	0.33	0.99	0.33	-1.71	10	0.4	NA	Bait-Control
Bait	Q9VXL4_DROME|Q9VXL4	Rrp47	0|1|3	4	1.33	3	0|0|0	0.33	0.99	0.33	0.99	0.33	-1.71	13.33	0.4	NA	Bait-Control
Bait	RS28_DROME|Q9W334	RpS28b	0|1|4	5	1.67	3	0|0|1	0.33	1	0.33	1	0.33	-2.52	5	0.4	NA	Bait-Control
Bait	COX7A_DROME|Q9VHS2	COX7A	0|0|3	3	1	3	0|0|0	0.33	0.99	0.33	0.99	0.33	-1.71	10	0.4	NA	Bait-Control
Bait	Q9VDL2_DROME|Q9VDL2	TFAM	0|0|3	3	1	3	0|0|0	0.33	0.99	0.33	0.99	0.33	-1.71	10	0.4	NA	Bait-Control
Bait	Q8IPX7_DROME|Q8IPX7	Rrp40	0|2|15	17	5.67	3	0|0|5	0.33	0.95	0.33	0.95	0.33	-7.26	3.4	0.44	NA	Bait-Control
Bait	ADT_DROME|Q26365	sesB	0|1|7	8	2.67	3	0|0|2	0.32	0.96	0.32	0.96	0.32	-3.88	4	0.44	NA	Bait-Control
Bait	RS29_DROME|Q9VH69	RpS29	1|1|3	5	1.67	3	0|0|1	0.32	0.95	0.32	0.95	0.32	-1.12	5	0.45	NA	Bait-Control
Bait	RL4_DROME|P09180	RpL4	0|3|0	3	1	3	1|0|0	0.32	0.95	0.32	0.95	0.32	-2.52	3	0.45	NA	Bait-Control
Bait	SYEP_DROME|P28668	GluProRS	0|3|0	3	1	3	1|0|0	0.32	0.95	0.32	0.95	0.32	-2.52	3	0.45	NA	Bait-Control
Bait	VA0D1_DROME|Q9W4P5	VhaAC39-1	0|1|3	4	1.33	3	1|0|0	0.32	0.95	0.32	0.95	0.32	-2.52	4	0.45	NA	Bait-Control
Bait	Q8T5S9_DROME|Q8T5S9	metro	0|0|3	3	1	3	1|0|0	0.32	0.95	0.32	0.95	0.32	-2.52	3	0.45	NA	Bait-Control
Bait	Q9V3Q4_DROME|Q9V3Q4	Jafrac2	0|0|3	3	1	3	0|0|1	0.32	0.95	0.32	0.95	0.32	-2.52	3	0.45	NA	Bait-Control
Bait	A0AVW1_DROME|A0AVW1	prom	1|2|0	3	1	3	0|0|0	0.31	0.94	0.31	0.94	0.31	-1.71	10	0.46	NA	Bait-Control
Bait	CH60A_DROME|O02649	Hsp60A	1|2|0	3	1	3	0|0|0	0.31	0.94	0.31	0.94	0.31	-1.71	10	0.46	NA	Bait-Control
Bait	G6PI_DROME|P52029	Pgi	1|2|0	3	1	3	0|0|0	0.31	0.94	0.31	0.94	0.31	-1.71	10	0.46	NA	Bait-Control
Bait	H1_DROME|P02255	His1	2|1|0	3	1	3	0|0|0	0.31	0.94	0.31	0.94	0.31	-1.71	10	0.46	NA	Bait-Control
Bait	Q9VH96_DROME|Q9VH96	Nepl12	1|2|0	3	1	3	0|0|0	0.31	0.94	0.31	0.94	0.31	-1.71	10	0.46	NA	Bait-Control
Bait	Q9VZQ3_DROME|Q9VZQ3	kst	2|1|0	3	1	3	0|0|0	0.31	0.94	0.31	0.94	0.31	-1.71	10	0.46	NA	Bait-Control
Bait	Q9W229_DROME|Q9W229	RpS24	1|2|0	3	1	3	0|0|0	0.31	0.94	0.31	0.94	0.31	-1.71	10	0.46	NA	Bait-Control
Bait	SND1_DROME|Q9W0S7	Tudor-SN	2|1|0	3	1	3	0|0|0	0.31	0.94	0.31	0.94	0.31	-1.71	10	0.46	NA	Bait-Control
Bait	EIF3I_DROME|O02195	eIF3i	0|2|0	2	0.67	3	0|0|0	0.31	0.94	0.31	0.94	0.31	-1.71	6.67	0.46	NA	Bait-Control
Bait	IF2A_DROME|P41374	eIF2alpha	0|2|0	2	0.67	3	0|0|0	0.31	0.94	0.31	0.94	0.31	-1.71	6.67	0.46	NA	Bait-Control
Bait	NRG_DROME|P20241	Nrg	0|1|2	3	1	3	0|0|0	0.31	0.94	0.31	0.94	0.31	-1.71	10	0.46	NA	Bait-Control
Bait	Q9V405_DROME|Q9V405	Rpt3	0|2|0	2	0.67	3	0|0|0	0.31	0.94	0.31	0.94	0.31	-1.71	6.67	0.46	NA	Bait-Control
Bait	Q9VBS7_DROME|Q9VBS7	CG10550	0|2|0	2	0.67	3	0|0|0	0.31	0.94	0.31	0.94	0.31	-1.71	6.67	0.46	NA	Bait-Control
Bait	Q9VDH8_DROME|Q9VDH8	RpS30	0|2|0	2	0.67	3	0|0|0	0.31	0.94	0.31	0.94	0.31	-1.71	6.67	0.46	NA	Bait-Control
Bait	Q9VW68_DROME|Q9VW68	Gabat	0|2|0	2	0.67	3	0|0|0	0.31	0.94	0.31	0.94	0.31	-1.71	6.67	0.46	NA	Bait-Control
Bait	ATC1_DROME|P22700-2	SERCA	0|0|2	2	0.67	3	0|0|0	0.31	0.94	0.31	0.94	0.31	-1.71	6.67	0.46	NA	Bait-Control
Bait	EIF3M_DROME|Q7JVI3	eIF3m	0|0|2	2	0.67	3	0|0|0	0.31	0.94	0.31	0.94	0.31	-1.71	6.67	0.46	NA	Bait-Control
Bait	FAU_DROME|C0HK95	fau	0|0|2	2	0.67	3	0|0|0	0.31	0.94	0.31	0.94	0.31	-1.71	6.67	0.46	NA	Bait-Control
Bait	Q7JZW2_DROME|Q7JZW2	RpS15	0|0|2	2	0.67	3	0|0|0	0.31	0.94	0.31	0.94	0.31	-1.71	6.67	0.46	NA	Bait-Control
Bait	Q9VBU9_DROME|Q9VBU9	RpS27	0|0|2	2	0.67	3	0|0|0	0.31	0.94	0.31	0.94	0.31	-1.71	6.67	0.46	NA	Bait-Control
Bait	RS27A_DROME|P15357	RpS27A	0|0|2	2	0.67	3	0|0|0	0.31	0.94	0.31	0.94	0.31	-1.71	6.67	0.46	NA	Bait-Control
Bait	RS5B_DROME|Q9VFE4	RpS5b	0|0|2	2	0.67	3	0|0|0	0.31	0.94	0.31	0.94	0.31	-1.71	6.67	0.46	NA	Bait-Control
Bait	RSMB_DROME|Q05856	SmB	0|0|2	2	0.67	3	0|0|0	0.31	0.94	0.31	0.94	0.31	-1.71	6.67	0.46	NA	Bait-Control
Bait	SODM_DROME|Q00637	Sod2	0|0|2	2	0.67	3	0|0|0	0.31	0.94	0.31	0.94	0.31	-1.71	6.67	0.46	NA	Bait-Control
Bait	A9J7N9_DROME|A9J7N9	Aldh	2|3|0	5	1.67	3	1|0|1	0.31	0.61	0.31	0.61	0.31	-3.75	2.5	0.5	NA	Bait-Control
Bait	Q7YU05_DROME|Q7YU05	Pdha	1|2|9	12	4	3	2|2|3	0.31	0.93	0.31	0.93	0.31	-8.19	1.71	0.5	NA	Bait-Control
Bait	Q9VH84_DROME|Q9VH84	Pnn	2|3|0	5	1.67	3	1|1|0	0.31	0.61	0.31	0.61	0.31	-3.75	2.5	0.5	NA	Bait-Control
Bait	LIMK1_DROME|Q8IR79	LIMK1	1|7|0	8	2.67	3	2|2|1	0.3	0.9	0.3	0.9	0.3	-7.66	1.6	0.51	NA	Bait-Control
Bait	Q8T4A9_DROME|Q8T4A9	Rrp45	5|9|2	16	5.33	3	4|3|0	0.29	0.79	0.29	0.79	0.29	-6.44	2.29	0.51	NA	Bait-Control
Bait	Q9VJ12_DROME|Q9VJ12	Acn	1|4|0	5	1.67	3	1|1|0	0.28	0.85	0.28	0.85	0.28	-3.75	2.5	0.51	NA	Bait-Control
Bait	Q9VYE3_DROME|Q9VYE3	CG15747	0|5|0	5	1.67	3	1|2|0	0.28	0.85	0.28	0.85	0.28	-4.75	1.67	0.51	NA	Bait-Control
Bait	Q058V3_DROME|Q058V3	RIC-3	3|5|7	15	5	3	0|2|4	0.28	0.61	0.28	0.61	0.28	-3.71	2.5	0.52	NA	Bait-Control
Bait	Q9VK19_DROME|Q9VK19	Ski6	0|1|8	9	3	3	0|0|4	0.28	0.83	0.28	0.83	0.28	-5.78	2.25	0.52	NA	Bait-Control
Bait	CSK2A_DROME|P08181	CkIIalpha	1|3|7	11	3.67	3	0|0|5	0.27	0.69	0.27	0.69	0.27	-5.35	2.2	0.52	NA	Bait-Control
Bait	Q9VSI6_DROME|Q9VSI6	Idh	2|4|1	7	2.33	3	0|0|3	0.26	0.59	0.26	0.59	0.26	-2.9	2.33	0.52	NA	Bait-Control
Bait	SY65_DROME|P21521	Syt1	1|2|4	7	2.33	3	2|0|1	0.26	0.65	0.26	0.65	0.26	-3.35	2.33	0.52	NA	Bait-Control
Bait	RS5A_DROME|Q24186	RpS5a	0|0|4	4	1.33	3	0|0|2	0.25	0.75	0.25	0.75	0.25	-3.88	2	0.52	NA	Bait-Control
Bait	VDAC_DROME|Q94920	porin	0|0|4	4	1.33	3	0|0|2	0.25	0.75	0.25	0.75	0.25	-3.88	2	0.52	NA	Bait-Control
Bait	Q9VLI6_DROME|Q9VLI6	CG9314	15|22|0	37	12.33	3	11|7|0	0.24	0.68	0.24	0.68	0.24	-25.71	2.06	0.53	NA	Bait-Control
Bait	O77062_DROME|O77062	Eaat1	0|3|3	6	2	3	2|0|1	0.24	0.36	0.24	0.36	0.24	-4.75	2	0.53	NA	Bait-Control
Bait	1433E_DROME|P92177	14-3-3epsilon	1|0|7	8	2.67	3	0|0|5	0.23	0.69	0.23	0.69	0.23	-7.26	1.6	0.53	NA	Bait-Control
Bait	ARRA_DROME|P15372	Arr1	1|2|0	3	1	3	1|0|0	0.22	0.66	0.22	0.66	0.22	-2.52	3	0.53	NA	Bait-Control
Bait	Q7KV34_DROME|Q7KV34	pkm	1|2|0	3	1	3	1|0|0	0.22	0.66	0.22	0.66	0.22	-2.52	3	0.53	NA	Bait-Control
Bait	RL5_DROME|Q9W5R8	RpL5	1|2|0	3	1	3	0|1|0	0.22	0.66	0.22	0.66	0.22	-2.52	3	0.53	NA	Bait-Control
Bait	MOEH_DROME|P46150	Moe	0|2|0	2	0.67	3	0|0|1	0.22	0.66	0.22	0.66	0.22	-2.52	2	0.53	NA	Bait-Control
Bait	Q9VSR8_DROME|Q9VSR8	CG5653	0|2|0	2	0.67	3	0|1|0	0.22	0.66	0.22	0.66	0.22	-2.52	2	0.53	NA	Bait-Control
Bait	Q9VV75_DROME|Q9VV75	UQCR-C2	0|2|0	2	0.67	3	1|0|0	0.22	0.66	0.22	0.66	0.22	-2.52	2	0.53	NA	Bait-Control
Bait	GNPI_DROME|Q9VMP9	Oscillin	0|0|2	2	0.67	3	0|0|1	0.22	0.66	0.22	0.66	0.22	-2.52	2	0.53	NA	Bait-Control
Bait	Q95NU8_DROME|Q95NU8	jeb	0|0|2	2	0.67	3	0|0|1	0.22	0.66	0.22	0.66	0.22	-2.52	2	0.53	NA	Bait-Control
Bait	Q95TW1_DROME|Q95TW1	Rrp46	0|0|2	2	0.67	3	0|0|1	0.22	0.66	0.22	0.66	0.22	-2.52	2	0.53	NA	Bait-Control
Bait	Q9VJ19_DROME|Q9VJ19	RpL30	0|0|2	2	0.67	3	0|0|1	0.22	0.66	0.22	0.66	0.22	-2.52	2	0.53	NA	Bait-Control
Bait	RS10A_DROME|Q9VB14	RpS10a	0|0|2	2	0.67	3	0|0|1	0.22	0.66	0.22	0.66	0.22	-2.52	2	0.53	NA	Bait-Control
Bait	RS21_DROME|O76927	RpS21	0|0|2	2	0.67	3	0|0|1	0.22	0.66	0.22	0.66	0.22	-2.52	2	0.53	NA	Bait-Control
Bait	IDH3A_DROME|Q9VWH4	Idh3a	1|4|1	6	2	3	2|1|0	0.22	0.65	0.22	0.65	0.22	-3.35	2	0.55	NA	Bait-Control
Bait	Q9VN21_DROME|Q9VN21	lost	1|4|0	5	1.67	3	1|2|0	0.22	0.65	0.22	0.65	0.22	-4.75	1.67	0.55	NA	Bait-Control
Bait	RS15A_DROME|P48149	RpS15Aa	1|1|4	6	2	3	1|1|1	0.22	0.65	0.22	0.65	0.22	-3.35	2	0.55	NA	Bait-Control
Bait	Q9V397_DROME|Q9V397	Mtpalpha	5|9|0	14	4.67	3	5|3|0	0.21	0.58	0.21	0.58	0.21	-11.67	1.75	0.56	NA	Bait-Control
Bait	EIF3B_DROME|Q0E940	eIF3b	1|3|1	5	1.67	3	1|1|0	0.2	0.61	0.2	0.61	0.2	-2.15	2.5	0.56	NA	Bait-Control
Bait	GAGHB_DROME|Q967S7	gag	0|3|0	3	1	3	1|1|0	0.2	0.61	0.2	0.61	0.2	-3.75	1.5	0.56	NA	Bait-Control
Bait	Q6NNU4_DROME|Q6NNU4	Khc-73	0|3|0	3	1	3	1|1|0	0.2	0.61	0.2	0.61	0.2	-3.75	1.5	0.56	NA	Bait-Control
Bait	Q8IML3_DROME|Q8IML3	Vha100-1	0|3|0	3	1	3	1|1|0	0.2	0.61	0.2	0.61	0.2	-3.75	1.5	0.56	NA	Bait-Control
Bait	Q9VZ69_DROME|Q9VZ69	Imp	0|4|0	4	1.33	3	3|0|0	0.2	0.59	0.2	0.59	0.2	-4.31	1.33	0.56	NA	Bait-Control
Bait	Q9W3K6_DROME|Q9W3K6	CG2258	0|0|3	3	1	3	1|1|0	0.2	0.61	0.2	0.61	0.2	-3.75	1.5	0.56	NA	Bait-Control
Bait	Q9W1B9_DROME|Q9W1B9	RpL12	1|0|3	4	1.33	3	0|0|2	0.19	0.58	0.19	0.58	0.19	-3.88	2	0.57	NA	Bait-Control
Bait	A8JNU6_DROME|A8JNU6	Nc73EF	0|3|0	3	1	3	2|0|0	0.19	0.58	0.19	0.58	0.19	-3.88	1.5	0.57	NA	Bait-Control
Bait	EF2_DROME|P13060	eEF2	4|6|0	10	3.33	3	4|1|1	0.17	0.44	0.17	0.44	0.17	-8.85	1.67	0.57	NA	Bait-Control
Bait	Q9VQ76_DROME|Q9VQ76	tho2	6|11|0	17	5.67	3	7|3|0	0.17	0.51	0.17	0.51	0.17	-14.25	1.7	0.57	NA	Bait-Control
Bait	Q7KUQ5_DROME|Q7KUQ5	Lmpt	1|3|14	18	6	3	3|1|9	0.15	0.46	0.15	0.46	0.15	-15.69	1.38	0.57	NA	Bait-Control
Bait	FLOT2_DROME|O61492	Flo2	1|2|5	8	2.67	3	2|3|0	0.15	0.42	0.15	0.42	0.15	-5.72	1.6	0.58	NA	Bait-Control
Bait	Q9VE73_DROME|Q9VE73	Wdr37	2|6|0	8	2.67	3	3|3|0	0.15	0.44	0.15	0.44	0.15	-8.85	1.33	0.58	NA	Bait-Control
Bait	DYL1_DROME|Q24117	ctp	0|0|6	6	2	3	0|0|6	0.15	0.44	0.15	0.44	0.15	-8.15	1	0.58	NA	Bait-Control
Bait	Q9VEJ0_DROME|Q9VEJ0	Prx3	0|0|6	6	2	3	0|0|6	0.15	0.44	0.15	0.44	0.15	-8.15	1	0.58	NA	Bait-Control
Bait	Q9VVP4_DROME|Q9VVP4	CG5103	0|3|0	3	1	3	3|0|0	0.14	0.41	0.14	0.41	0.14	-4.31	1	0.58	NA	Bait-Control
Bait	SSBP_DROME|P54622	mtSSB	0|0|3	3	1	3	0|0|3	0.14	0.41	0.14	0.41	0.14	-4.31	1	0.58	NA	Bait-Control
Bait	TNNI_DROME|P36188-8	wupA	0|0|3	3	1	3	0|0|3	0.14	0.41	0.14	0.41	0.14	-4.31	1	0.58	NA	Bait-Control
Bait	BX42_DROME|P39736	Bx42	1|3|0	4	1.33	3	2|1|0	0.12	0.36	0.12	0.36	0.12	-4.75	1.33	0.59	NA	Bait-Control
Bait	PSD11_DROME|Q7KLV9	Rpn6	1|3|0	4	1.33	3	1|2|0	0.12	0.36	0.12	0.36	0.12	-4.75	1.33	0.59	NA	Bait-Control
Bait	Q9W0Z5_DROME|Q9W0Z5	CG44247	1|3|0	4	1.33	3	2|1|0	0.12	0.36	0.12	0.36	0.12	-4.75	1.33	0.59	NA	Bait-Control
Bait	MORN4_DROME|Q9VN91	rtp	0|0|2	2	0.67	3	0|0|2	0.12	0.37	0.12	0.37	0.12	-3.88	1	0.59	NA	Bait-Control
Bait	Q9VGM2_DROME|Q9VGM2	fabp	0|0|2	2	0.67	3	0|0|2	0.12	0.37	0.12	0.37	0.12	-3.88	1	0.59	NA	Bait-Control
Bait	TNNI_DROME|P36188-4	wupA	0|0|2	2	0.67	3	0|0|2	0.12	0.37	0.12	0.37	0.12	-3.88	1	0.59	NA	Bait-Control
Bait	Q7KMQ0_DROME|Q7KMQ0	Rpt1	0|2|0	2	0.67	3	1|1|0	0.11	0.32	0.11	0.32	0.11	-3.75	1	0.6	NA	Bait-Control
Bait	Q8IMV6_DROME|Q8IMV6	Saf-B	0|2|0	2	0.67	3	1|1|0	0.11	0.32	0.11	0.32	0.11	-3.75	1	0.6	NA	Bait-Control
Bait	KCNAS_DROME|P08510	Sh	2|2|0	4	1.33	3	1|2|0	0.09	0.13	0.09	0.13	0.09	-4.75	1.33	0.6	NA	Bait-Control
Bait	EF1G_DROME|Q9NJH0	eEF1gamma	3|4|1	8	2.67	3	3|2|0	0.08	0.19	0.08	0.19	0.08	-5.72	1.6	0.6	NA	Bait-Control
Bait	O77466_DROME|O77466	Mtpbeta	2|6|1	9	3	3	1|6|0	0.08	0.24	0.08	0.24	0.08	-7.62	1.29	0.6	NA	Bait-Control
Bait	D0Z730_DROME|D0Z730	unc-13	2|3|0	5	1.67	3	3|1|0	0.08	0.17	0.08	0.17	0.08	-6.11	1.25	0.61	NA	Bait-Control
Bait	Q8SXX1_DROME|Q8SXX1	PIP4K	3|9|0	12	4	3	6|4|0	0.07	0.22	0.07	0.22	0.07	-14.38	1.2	0.61	NA	Bait-Control
Bait	Q9VB10_DROME|Q9VB10	Hsdl2	3|8|0	11	3.67	3	5|4|0	0.07	0.22	0.07	0.22	0.07	-12.94	1.22	0.61	NA	Bait-Control
Bait	UGGG_DROME|Q09332	Uggt	2|4|1	7	2.33	3	3|2|0	0.07	0.19	0.07	0.19	0.07	-5.72	1.4	0.61	NA	Bait-Control
Bait	CRN_DROME|P17886	crn	0|4|1	5	1.67	3	4|1|0	0.07	0.21	0.07	0.21	0.07	-7.47	1	0.61	NA	Bait-Control
Bait	A1Z9M5_DROME|A1Z9M5	CG30069	6|20|0	26	8.67	3	12|8|0	0.07	0.2	0.07	0.2	0.07	-28.72	1.3	0.62	NA	Bait-Control
Bait	A0A0B4KG68_DROME|A0A0B4KG68	Tm1	0|0|2	2	0.67	3	0|0|3	0.07	0.2	0.07	0.2	0.07	-4.31	0.67	0.62	NA	Bait-Control
Bait	Q9VF28_DROME|Q9VF28	Arpc3A	0|0|2	2	0.67	3	0|0|3	0.07	0.2	0.07	0.2	0.07	-4.31	0.67	0.62	NA	Bait-Control
Bait	ATC1_DROME|P22700	SERCA	10|12|20	42	14	3	9|7|8	0.06	0.17	0.06	0.17	0.06	-14.98	1.75	0.62	NA	Bait-Control
Bait	Q9W0R0_DROME|Q9W0R0	Cdc5	2|3|0	5	1.67	3	2|2|0	0.06	0.15	0.06	0.15	0.06	-6.31	1.25	0.62	NA	Bait-Control
Bait	Q9Y119_DROME|Q9Y119	Tps1	0|3|0	3	1	3	2|2|0	0.05	0.15	0.05	0.15	0.05	-6.31	0.75	0.62	NA	Bait-Control
Bait	H2AV_DROME|P08985	His2Av	1|2|1	4	1.33	3	1|0|2	0.04	0.13	0.04	0.13	0.04	-3.35	1.33	0.62	NA	Bait-Control
Bait	Q9W2N4_DROME|Q9W2N4	RIC-3	1|2|1	4	1.33	3	1|1|1	0.04	0.13	0.04	0.13	0.04	-3.35	1.33	0.62	NA	Bait-Control
Bait	A1Z6L9_DROME|A1Z6L9	Trap1	0|2|1	3	1	3	1|1|1	0.04	0.13	0.04	0.13	0.04	-4.75	1	0.62	NA	Bait-Control
Bait	EIF3E_DROME|O77410	eIF3e	0|2|0	2	0.67	3	1|2|0	0.04	0.13	0.04	0.13	0.04	-4.75	0.67	0.62	NA	Bait-Control
Bait	LARK_DROME|Q94901	lark	0|2|1	3	1	3	1|2|0	0.04	0.13	0.04	0.13	0.04	-4.75	1	0.62	NA	Bait-Control
Bait	X2JCS0_DROME|X2JCS0	CG15894	0|2|0	2	0.67	3	1|2|0	0.04	0.13	0.04	0.13	0.04	-4.75	0.67	0.62	NA	Bait-Control
Bait	RL22_DROME|P50887	RpL22	3|3|1	7	2.33	3	2|3|0	0.04	0.06	0.04	0.06	0.04	-5.72	1.4	0.63	NA	Bait-Control
Bait	E1JJQ4_DROME|E1JJQ4	Grip84	3|3|1	7	2.33	3	2|2|1	0.04	0.06	0.04	0.06	0.04	-5.75	1.4	0.64	NA	Bait-Control
Bait	F6J1A7_DROME|F6J1A7	Pdha	3|2|10	15	5	3	4|1|7	0.04	0.11	0.04	0.11	0.04	-12.42	1.25	0.64	NA	Bait-Control
Bait	B7Z0Z7_DROME|B7Z0Z7	CG45002	0|9|5	14	4.67	3	7|3|1	0.04	0.11	0.04	0.11	0.04	-15.94	1.27	0.64	NA	Bait-Control
Bait	HSP83_DROME|P02828	Hsp83	3|5|1	9	3	3	5|0|2	0.03	0.1	0.03	0.1	0.03	-7.85	1.29	0.64	NA	Bait-Control
Bait	O61602_DROME|O61602	apt	4|3|2	9	3	3	4|2|0	0.03	0.08	0.03	0.08	0.03	-5.18	1.5	0.64	NA	Bait-Control
Bait	CALM_DROME|P62152	Cam	0|1|2	3	1	3	0|0|4	0.03	0.08	0.03	0.08	0.03	-5.78	0.75	0.64	NA	Bait-Control
Bait	THOC6_DROME|Q9VTV1	thoc6	0|2|2	4	1.33	3	1|1|2	0.03	0.04	0.03	0.04	0.03	-6.24	1	0.64	NA	Bait-Control
Bait	Q9I7U1_DROME|Q9I7U1	CG1275	0|0|2	2	0.67	3	0|0|4	0.03	0.08	0.03	0.08	0.03	-5.78	0.5	0.64	NA	Bait-Control
Bait	NAGA_DROME|Q9VR81	CG17065	2|3|0	5	1.67	3	2|3|0	0.03	0.06	0.03	0.06	0.03	-7.63	1	0.65	NA	Bait-Control
Bait	Q7KMP8_DROME|Q7KMP8	Rpn9	2|2|0	4	1.33	3	2|2|0	0.03	0.04	0.03	0.04	0.03	-6.31	1	0.65	NA	Bait-Control
Bait	Q7KJC0_DROME|Q7KJC0	l(2)01289	1|3|1	5	1.67	3	3|1|1	0.02	0.06	0.02	0.06	0.02	-5.75	1	0.65	NA	Bait-Control
Bait	Q9V4D9_DROME|Q9V4D9	Pur-alpha	1|1|3	5	1.67	3	1|2|2	0.02	0.06	0.02	0.06	0.02	-5.75	1	0.65	NA	Bait-Control
Bait	O46052_DROME|O46052	CG3630	0|4|0	4	1.33	3	2|3|1	0.02	0.07	0.02	0.07	0.02	-8.94	0.67	0.65	NA	Bait-Control
Bait	Q9VD52_DROME|Q9VD52	CG6015	1|2|0	3	1	3	3|1|0	0.02	0.05	0.02	0.05	0.02	-6.11	0.75	0.66	NA	Bait-Control
Bait	VATA1_DROME|P48602	Vha68-1	3|6|5	14	4.67	3	3|2|4	0.02	0.04	0.02	0.04	0.02	-7.49	1.56	0.66	NA	Bait-Control
Bait	A1Z8U0_DROME|A1Z8U0	Prp8	0|2|0	2	0.67	3	3|1|0	0.02	0.05	0.02	0.05	0.02	-6.11	0.5	0.66	NA	Bait-Control
Bait	TRPG_DROME|Q9VJJ7	Trpgamma	0|2|0	2	0.67	3	1|3|0	0.02	0.05	0.02	0.05	0.02	-6.11	0.5	0.66	NA	Bait-Control
Bait	BAF_DROME|Q9VLU0	baf	0|0|2	2	0.67	3	0|1|3	0.02	0.05	0.02	0.05	0.02	-6.11	0.5	0.66	NA	Bait-Control
Bait	HSP68_DROME|O97125	Hsp68	0|2|1	3	1	3	1|1|2	0.01	0.04	0.01	0.04	0.01	-6.24	0.75	0.66	NA	Bait-Control
Bait	Q59E58_DROME|Q59E58	zip	0|2|0	2	0.67	3	1|1|2	0.01	0.04	0.01	0.04	0.01	-6.24	0.5	0.66	NA	Bait-Control
Bait	A9YHR2_DROME|A9YHR2	Grip128	2|3|0	5	1.67	3	2|4|0	0.01	0.02	0.01	0.02	0.01	-8.7	0.83	0.67	NA	Bait-Control
Bait	ENDOU_DROME|Q9VZ49	CG2145	6|6|7	19	6.33	3	3|4|4	0.01	0.01	0.01	0.01	0.01	-5.56	1.73	0.67	NA	Bait-Control
Bait	M9PDQ9_DROME|M9PDQ9	CG31974	4|3|0	7	2.33	3	4|3|0	0.01	0.03	0.01	0.03	0.01	-10.26	1	0.67	NA	Bait-Control
Bait	PUR6_DROME|Q9I7S8	Paics	2|2|0	4	1.33	3	2|2|1	0.01	0.01	0.01	0.01	0.01	-7.66	0.8	0.67	NA	Bait-Control
Bait	Q8IM93_DROME|Q8IM93	CG32017	4|18|0	22	7.33	3	8|13|0	0.01	0.03	0.01	0.03	0.01	-30.04	1.05	0.67	NA	Bait-Control
Bait	Q9W255_DROME|Q9W255	qkr58E-1	5|14|1	20	6.67	3	7|10|0	0.01	0.04	0.01	0.04	0.01	-21.26	1.18	0.67	NA	Bait-Control
Bait	O61732_DROME|O61732	PIP82	0|4|0	4	1.33	3	4|3|0	0.01	0.03	0.01	0.03	0.01	-10.26	0.57	0.67	NA	Bait-Control
Bait	Q9VE75_DROME|Q9VE75	Vha100-2	0|3|1	4	1.33	3	5|0|1	0.01	0.03	0.01	0.03	0.01	-8.42	0.67	0.67	NA	Bait-Control
Bait	ACTZ_DROME|P45889	Arp1	1|3|0	4	1.33	3	1|4|1	0.01	0.02	0.01	0.02	0.01	-8.85	0.67	0.68	NA	Bait-Control
Bait	AGO2_DROME|Q9VUQ5	AGO2	1|4|0	5	1.67	3	7|1|0	0.01	0.02	0.01	0.02	0.01	-11.34	0.63	0.68	NA	Bait-Control
Bait	EF1A1_DROME|P08736	eEF1alpha1	11|14|6	31	10.33	3	4|8|7	0.01	0.02	0.01	0.02	0.01	-14.89	1.63	0.68	NA	Bait-Control
Bait	H33A_DROME|C0HL66	His3.3A	1|0|2	3	1	3	1|0|4	0.01	0.02	0.01	0.02	0.01	-7.47	0.6	0.68	NA	Bait-Control
Bait	HSP7E_DROME|P29845	Hsc70-5	2|3|0	5	1.67	3	3|3|0	0.01	0.02	0.01	0.02	0.01	-8.85	0.83	0.68	NA	Bait-Control
Bait	Q9W3C4_DROME|Q9W3C4	Hexo2	2|7|0	9	3	3	7|4|0	0.01	0.02	0.01	0.02	0.01	-15.82	0.82	0.68	NA	Bait-Control
Bait	Q9VIZ3_DROME|Q9VIZ3	l(2)37Cb	0|3|1	4	1.33	3	4|1|1	0.01	0.02	0.01	0.02	0.01	-8.85	0.67	0.68	NA	Bait-Control
Bait	M9NF47_DROME|M9NF47	CG43078	39|59|5	103	34.33	3	30|22|5	0.01	0.02	0.01	0.02	0.01	-66.41	1.81	0.69	NA	Bait-Control
Bait	B1PGZ9_DROME|B1PGZ9	muc	3|2|5	10	3.33	3	2|3|4	0	0.01	0	0.01	0	-8.93	1.11	0.69	NA	Bait-Control
Bait	DX39B_DROME|Q27268	Hel25E	1|7|2	10	3.33	3	4|3|4	0	0.01	0	0.01	0	-13.52	0.91	0.69	NA	Bait-Control
Bait	PRDX1_DROME|Q9V3P0	Jafrac1	2|3|3	8	2.67	3	1|2|4	0	0.01	0	0.01	0	-6.61	1.14	0.69	NA	Bait-Control
Bait	PRS4_DROME|P48601	Rpt2	1|4|1	6	2	3	5|3|0	0	0.01	0	0.01	0	-9.28	0.75	0.69	NA	Bait-Control
Bait	Q9VHT2_DROME|Q9VHT2	tex	0|1|6	7	2.33	3	3|6|1	0	0.01	0	0.01	0	-14.56	0.7	0.69	NA	Bait-Control
Bait	Q9VZ58_DROME|Q9VZ58	CG1637	0|2|0	2	0.67	3	2|2|1	0	0.01	0	0.01	0	-7.66	0.4	0.69	NA	Bait-Control
Bait	A0A0B4KI32_DROME|A0A0B4KI32	cindr	1|5|1	7	2.33	3	5|3|2	0	0	0	0	0	-12.14	0.7	0.7	NA	Bait-Control
Bait	Q4QQ70_DROME|Q4QQ70	CG15602	5|7|6	18	6	3	8|2|2	0	0.01	0	0.01	0	-7.65	1.5	0.7	NA	Bait-Control
Bait	Q9VFC7_DROME|Q9VFC7	Mf	4|4|0	8	2.67	3	4|6|0	0	0	0	0	0	-14.38	0.8	0.7	NA	Bait-Control
Bait	Q9VPR5_DROME|Q9VPR5	Sf3b1	4|2|1	7	2.33	3	4|5|0	0	0	0	0	0	-10.43	0.78	0.7	NA	Bait-Control
Bait	Q9VW54_DROME|Q9VW54	Rpn1	4|5|0	9	3	3	5|6|0	0	0	0	0	0	-15.89	0.82	0.7	NA	Bait-Control
Bait	1433Z_DROME|P29310	14-3-3zeta	0|1|3	4	1.33	3	2|1|4	0	0.01	0	0.01	0	-10.44	0.57	0.7	NA	Bait-Control
Bait	ACT2_DROME|P02572	Act42A	0|5|2	7	2.33	3	6|4|0	0	0	0	0	0	-14.38	0.7	0.7	NA	Bait-Control
Bait	A1Z721_DROME|A1Z721	CG43340	1|4|0	5	1.67	3	5|5|1	0	0	0	0	0	-16.16	0.45	0.71	NA	Bait-Control
Bait	ATD3A_DROME|Q9VEX6	bor	7|13|2	22	7.33	3	6|13|1	0	0	0	0	0	-22.81	1.1	0.71	NA	Bait-Control
Bait	HSP7A_DROME|P29843	Hsc70-1	1|4|2	7	2.33	3	4|3|3	0	0	0	0	0	-12.14	0.7	0.71	NA	Bait-Control
Bait	KAPC_DROME|P12370	Pka-C1	8|11|0	19	6.33	3	9|10|0	0	0	0	0	0	-27.27	1	0.71	NA	Bait-Control
Bait	PABP_DROME|P21187	pAbp	7|13|3	23	7.67	3	10|6|4	0	0	0	0	0	-21.22	1.15	0.71	NA	Bait-Control
Bait	Q7K3N4_DROME|Q7K3N4	CG8888	33|52|13	98	32.67	3	30|21|7	0	0	0	0	0	-50.62	1.69	0.71	NA	Bait-Control
Bait	Q9VNW6_DROME|Q9VNW6	P5CS	28|29|3	60	20	3	16|22|0	0	0	0	0	0	-45.01	1.58	0.71	NA	Bait-Control
Bait	RYR_DROME|Q24498	RyR	82|111|4	197	65.67	3	61|40|0	0	0	0	0	0	-132.01	1.95	0.71	NA	Bait-Control
Bait	NSF1_DROME|P46461	comt	0|6|1	7	2.33	3	8|4|1	0	0	0	0	0	-18.73	0.54	0.71	NA	Bait-Control
Bait	TNNI_DROME|P36188	wupA	0|1|10	11	3.67	3	2|2|15	0	0	0	0	0	-26.97	0.58	0.71	NA	Bait-Control
Bait	APLP_DROME|Q9V496	apolpp	73|112|35	220	73.33	3	57|46|6	0	0	0	0	0	-77.18	2.02	0.72	NA	Bait-Control
Bait	CNN_DROME|P54623	cnn	2|7|4	13	4.33	3	9|6|1	0	0	0	0	0	-17.61	0.81	0.72	NA	Bait-Control
Bait	DDX41_DROME|Q9V3C0	abs	5|6|0	11	3.67	3	6|9|0	0	0	0	0	0	-21.4	0.73	0.72	NA	Bait-Control
Bait	GCH1_DROME|P48596	Pu	7|6|6	19	6.33	3	4|7|5	0	0	0	0	0	-11.36	1.19	0.72	NA	Bait-Control
Bait	KAPR2_DROME|P81900	Pka-R2	6|10|4	20	6.67	3	7|9|4	0	0	0	0	0	-19.34	1	0.72	NA	Bait-Control
Bait	Q7K5K3_DROME|Q7K5K3	Pdhb	8|5|17	30	10	3	8|6|13	0	0	0	0	0	-26.38	1.11	0.72	NA	Bait-Control
Bait	Q9VXU8_DROME|Q9VXU8	Grip128	2|5|0	7	2.33	3	6|7|0	0	0	0	0	0	-18.66	0.54	0.72	NA	Bait-Control
Bait	RL40_DROME|P18101	RpL40	4|5|6	15	5	3	5|4|6	0	0	0	0	0	-13.08	1	0.72	NA	Bait-Control
Bait	VATB_DROME|P31409	Vha55	10|8|4	22	7.33	3	9|7|3	0	0	0	0	0	-17.97	1.16	0.72	NA	Bait-Control
Bait	X2JCM1_DROME|X2JCM1	Ank2	30|41|0	71	23.67	3	30|19|0	0	0	0	0	0	-71.24	1.45	0.72	NA	Bait-Control
Bait	IF4A3_DROME|Q9VHS8	CG7483	12|19|6	37	12.33	3	17|11|5	0	0	0	0	0	-31.84	1.12	0.73	NA	Bait-Control
Bait	KCNAB_DROME|P17970	Shab	6|18|3	27	9	3	9|19|2	0	0	0	0	0	-33.94	0.9	0.73	NA	Bait-Control
Bait	M9PE38_DROME|M9PE38	Shab	4|8|0	12	4	3	13|9|0	0	0	0	0	0	-31.58	0.55	0.73	NA	Bait-Control
Bait	Q9NCP8_DROME|Q9NCP8	Ank2	17|25|13	55	18.33	3	17|19|5	0	0	0	0	0	-30.01	1.34	0.73	NA	Bait-Control
Bait	Q9V4C7_DROME|Q9V4C7	PMCA	17|21|17	55	18.33	3	19|17|2	0	0	0	0	0	-20.78	1.45	0.73	NA	Bait-Control
Bait	Q9VNI8_DROME|Q9VNI8	Hpr1	5|8|2	15	5	3	14|7|0	0	0	0	0	0	-23.97	0.71	0.73	NA	Bait-Control
Bait	SRRT_DROME|Q9V9K7	Ars2	6|9|0	15	5	3	13|7|0	0	0	0	0	0	-28.66	0.75	0.73	NA	Bait-Control
Bait	TBA1_DROME|P06603	alphaTub84B	10|13|9	32	10.67	3	9|7|13	0	0	0	0	0	-22.29	1.1	0.73	NA	Bait-Control
Bait	TBB1_DROME|Q24560	betaTub56D	5|16|5	26	8.67	3	10|9|12	0	0	0	0	0	-31.72	0.84	0.73	NA	Bait-Control
Bait	TERA_DROME|Q7KN62	TER94	26|22|6	54	18	3	16|20|3	0	0	0	0	0	-39.46	1.38	0.73	NA	Bait-Control
Bait	U520_DROME|Q9VUV9	Brr2	2|16|0	18	6	3	18|11|0	0	0	0	0	0	-41.8	0.62	0.73	NA	Bait-Control
Bait	A0A0B4KEJ7_DROME|A0A0B4KEJ7	coro	2|12|7	21	7	3	11|11|13	0	0	0	0	0	-44.58	0.6	0.74	NA	Bait-Control
Bait	ATPA_DROME|P35381	blw	17|25|11	53	17.67	3	20|19|10	0	0	0	0	0	-43.42	1.08	0.74	NA	Bait-Control
Bait	CLH_DROME|P29742	Chc	3|12|5	20	6.67	3	17|12|1	0	0	0	0	0	-33.98	0.67	0.74	NA	Bait-Control
Bait	DLG1_DROME|P31007	dlg1	11|18|11	40	13.33	3	22|11|3	0	0	0	0	0	-26.7	1.11	0.74	NA	Bait-Control
Bait	F3YDK4_DROME|F3YDK4	Pur-alpha	26|48|12	86	28.67	3	35|23|8	0	0	0	0	0	-62.74	1.3	0.74	NA	Bait-Control
Bait	Q9V4B8_DROME|Q9V4B8	CG31999	2|10|29	41	13.67	3	16|12|28	0	0	0	0	0	-74.37	0.73	0.74	NA	Bait-Control
Bait	Q9V9A9_DROME|Q9V9A9	l(2)01289	13|25|18	56	18.67	3	21|17|9	0	0	0	0	0	-37.46	1.19	0.74	NA	Bait-Control
Bait	Q9VH92_DROME|Q9VH92	Unc-115b	9|13|5	27	9	3	14|14|8	0	0	0	0	0	-38.39	0.75	0.74	NA	Bait-Control
Bait	Q9VM14_DROME|Q9VM14	muc	15|22|21	58	19.33	3	17|16|15	0	0	0	0	0	-35.9	1.21	0.74	NA	Bait-Control
Bait	SRR55_DROME|P26686	B52	12|10|1	23	7.67	3	15|13|1	0	0	0	0	0	-38.3	0.79	0.74	NA	Bait-Control
Bait	A8JRH3_DROME|A8JRH3	tmod	12|22|7	41	13.67	3	26|20|13	0	0	0	0	0	-64.88	0.69	0.75	NA	Bait-Control
Bait	A8JV00_DROME|A8JV00	CG34417	10|17|0	27	9	3	17|28|0	0	0	0	0	0	-65.28	0.6	0.75	NA	Bait-Control
Bait	ATPB_DROME|Q05825	ATPsynbeta	22|27|21	70	23.33	3	20|23|11	0	0	0	0	0	-34.05	1.3	0.75	NA	Bait-Control
Bait	BIP_DROME|P29844	Hsc70-3	28|38|32	98	32.67	3	35|30|22	0	0	0	0	0	-62.77	1.13	0.75	NA	Bait-Control
Bait	E1JGP4_DROME|E1JGP4	RIC-3	25|38|24	87	29	3	29|30|21	0	0	0	0	0	-60.52	1.09	0.75	NA	Bait-Control
Bait	GCP4_DROME|Q9VKU7	Grip75	18|27|17	62	20.67	3	24|21|16	0	0	0	0	0	-48.46	1.02	0.75	NA	Bait-Control
Bait	HSP7D_DROME|P11147	Hsc70-4	30|45|26	101	33.67	3	34|27|23	0	0	0	0	0	-62.32	1.2	0.75	NA	Bait-Control
Bait	MY31D_DROME|Q23978	Myo31DF	28|54|3	85	28.33	3	48|48|3	0	0	0	0	0	-132.76	0.86	0.75	NA	Bait-Control
Bait	MY61F_DROME|Q23979	Myo61F	21|37|0	58	19.33	3	38|32|7	0	0	0	0	0	-113.16	0.75	0.75	NA	Bait-Control
Bait	Q95TJ2_DROME|Q95TJ2	CG30069	29|40|2	71	23.67	3	29|36|4	0	0	0	0	0	-92.72	1.03	0.75	NA	Bait-Control
Bait	Q9VXN3_DROME|Q9VXN3	CG8578	16|23|1	40	13.33	3	31|27|6	0	0	0	0	0	-89.39	0.63	0.75	NA	Bait-Control
Bait	Q9Y154_DROME|Q9Y154	cindr	25|38|7	70	23.33	3	42|36|8	0	0	0	0	0	-101.74	0.81	0.75	NA	Bait-Control
Bait	TRPL_DROME|P48994	trpl	43|52|6	101	33.67	3	42|44|0	0	0	0	0	0	-104.25	1.17	0.75	NA	Bait-Control
Bait	CL190_DROME|Q9VJE5	CLIP-190	48|75|4	127	42.33	3	84|82|16	0	0	0	0	0	-250.93	0.7	0.76	NA	Bait-Control
Bait	GCP2_DROME|Q9XYP7	Grip84	33|57|35	125	41.67	3	61|63|29	0	0	0	0	0	-135.5	0.82	0.76	NA	Bait-Control
Bait	GCP3_DROME|Q9XYP8	Grip91	36|53|36	125	41.67	3	65|59|25	0	0	0	0	0	-124.9	0.84	0.76	NA	Bait-Control
Bait	GELS_DROME|Q07171	Gel	31|44|24	99	33	3	50|47|34	0	0	0	0	0	-124.97	0.76	0.76	NA	Bait-Control
Bait	HTS_DROME|Q02645	hts	56|84|22	162	54	3	69|60|25	0	0	0	0	0	-159.03	1.05	0.76	NA	Bait-Control
Bait	MYO7A_DROME|Q9V3Z6	ck	31|44|1	76	25.33	3	54|60|1	0	0	0	0	0	-164.41	0.66	0.76	NA	Bait-Control
Bait	NINAC_DROME|P10676	ninaC	70|77|21	168	56	3	72|65|27	0	0	0	0	0	-174.96	1.02	0.76	NA	Bait-Control
Bait	Q8SYL3_DROME|Q8SYL3	eIF4B	39|49|17	105	35	3	60|61|20	0	0	0	0	0	-152.84	0.74	0.76	NA	Bait-Control
Bait	Q9VFR2_DROME|Q9VFR2	CG9297	129|195|86	410	136.67	3	149|162|71	0	0	0	0	0	-330.92	1.07	0.76	NA	Bait-Control
Bait	Q9VVB6_DROME|Q9VVB6	Lmpt	44|58|29	131	43.67	3	60|56|22	0	0	0	0	0	-123.51	0.95	0.76	NA	Bait-Control
Bait	SYN_DROME|Q24546	Syn	53|89|45	187	62.33	3	97|107|41	0	0	0	0	0	-231.66	0.76	0.76	NA	Bait-Control
Bait	TBG1_DROME|P23257	gammaTub23C	24|40|27	91	30.33	3	42|44|22	0	0	0	0	0	-94.68	0.84	0.76	NA	Bait-Control
Bait	6PGD_DROME|P41572	Pgd	1|1|0	2	0.67	3	0|0|0	0	0	0	0	0	-1.71	6.67	0.77	NA	Bait-Control
Bait	A1Z7V1_DROME|A1Z7V1	brp	2|2|0	4	1.33	3	2|5|1	0	0	0	0	0	-11.8	0.5	0.77	NA	Bait-Control
Bait	ACT1_DROME|P10987	Act5C	251|377|111	739	246.33	3	450|416|129	0	0	0	0	0	#NAME?	0.74	0.77	NA	Bait-Control
Bait	ACT3_DROME|P53501	Act57B	24|41|12	77	25.67	3	59|56|27	0	0	0	0	0	-167.36	0.54	0.77	NA	Bait-Control
Bait	ACT4_DROME|P02574	Act79B	11|17|17	45	15	3	22|19|16	0	0	0	0	0	-53.89	0.79	0.77	NA	Bait-Control
Bait	AP2A_DROME|P91926	AP-2alpha	1|1|0	2	0.67	3	4|3|0	0	0	0	0	0	-10.26	0.29	0.77	NA	Bait-Control
Bait	ARM_DROME|P18824	arm	1|1|1	3	1	3	1|0|1	0	0	0	0	0	-2.15	1.5	0.77	NA	Bait-Control
Bait	ARP3_DROME|P32392	Arp3	4|3|2	9	3	3	7|6|2	0	0	0	0	0	-16.6	0.6	0.77	NA	Bait-Control
Bait	CAPZB_DROME|P48603	cpb	3|4|5	12	4	3	10|9|14	0	0	0	0	0	-39	0.36	0.77	NA	Bait-Control
Bait	E2QCZ0_DROME|E2QCZ0	Syn	1|2|2	5	1.67	3	3|3|2	0	0	0	0	0	-9.51	0.63	0.77	NA	Bait-Control
Bait	FLII_DROME|Q24020	fliI	14|13|0	27	9	3	25|24|0	0	0	0	0	0	-71.31	0.55	0.77	NA	Bait-Control
Bait	GLT_DROME|P33438	Glt	1|1|0	2	0.67	3	0|2|0	0	0	0	0	0	-3.88	1	0.77	NA	Bait-Control
Bait	GNAI_DROME|P20353	Galphai	1|0|0	1	0.33	3	0|0|1	0	0	0	0	0	-2.52	1	0.77	NA	Bait-Control
Bait	GYS_DROME|Q9VFC8	GlyS	74|113|36	223	74.33	3	158|151|40	0	0	0	0	0	-393.45	0.64	0.77	NA	Bait-Control
Bait	H4_DROME|P84040	His4	2|3|3	8	2.67	3	1|2|10	0	0	0	0	0	-13.34	0.62	0.77	NA	Bait-Control
Bait	KCNAL_DROME|P17971	Shal	2|3|0	5	1.67	3	4|5|0	0	0	0	0	0	-12.94	0.56	0.77	NA	Bait-Control
Bait	KPC2_DROME|P13677	inaC	1|1|0	2	0.67	3	0|1|0	0	0	0	0	0	-2.52	2	0.77	NA	Bait-Control
Bait	LSP2_DROME|Q24388	Lsp2	6|18|18	42	14	3	16|21|26	0	0	0	0	0	-73.18	0.67	0.77	NA	Bait-Control
Bait	M9PF16_DROME|M9PF16	beta-Spec	2|2|0	4	1.33	3	3|3|1	0	0	0	0	0	-10.44	0.57	0.77	NA	Bait-Control
Bait	MYS9_DROME|Q01989	jar	92|119|15	226	75.33	3	132|141|29	0	0	0	0	0	-386.93	0.75	0.77	NA	Bait-Control
Bait	MYSA_DROME|P05661	Mhc	168|233|84	485	161.67	3	351|347|113	0	0	0	0	0	#NAME?	0.6	0.77	NA	Bait-Control
Bait	MYSA_DROME|P05661-2	Mhc	4|8|3	15	5	3	16|13|8	0	0	0	0	0	-44.58	0.41	0.77	NA	Bait-Control
Bait	MYSN_DROME|Q99323	zip	138|218|40	396	132	3	260|258|102	0	0	0	0	0	#NAME?	0.64	0.77	NA	Bait-Control
Bait	NITO_DROME|Q7KMJ6	nito	6|8|0	14	4.67	3	12|14|0	0	0	0	0	0	-37.49	0.54	0.77	NA	Bait-Control
Bait	O46079_DROME|O46079	CG3587	1|1|1	3	1	3	0|1|1	0	0	0	0	0	-2.15	1.5	0.77	NA	Bait-Control
Bait	O97182_DROME|O97182	Arpc1	1|1|0	2	0.67	3	4|6|2	0	0	0	0	0	-17.62	0.17	0.77	NA	Bait-Control
Bait	O97417_DROME|O97417	didum	131|182|38	351	117	3	169|184|28	0	0	0	0	0	-432.77	0.92	0.77	NA	Bait-Control
Bait	PH4H_DROME|P17276	Hn	88|182|49	319	106.33	3	296|274|53	0	0	0	0	0	#NAME?	0.51	0.77	NA	Bait-Control
Bait	PSDE_DROME|Q9V3H2	Rpn11	1|1|0	2	0.67	3	1|1|1	0	0	0	0	0	-4.75	0.67	0.77	NA	Bait-Control
Bait	PSMD1_DROME|Q9V3P6	Rpn2	3|3|0	6	2	3	4|5|0	0	0	0	0	0	-12.94	0.67	0.77	NA	Bait-Control
Bait	PSMD3_DROME|P25161	Rpn3	1|1|0	2	0.67	3	2|3|0	0	0	0	0	0	-7.63	0.4	0.77	NA	Bait-Control
Bait	PUF68_DROME|Q8T6B9	hfp	1|1|4	6	2	3	4|4|4	0	0	0	0	0	-14.83	0.5	0.77	NA	Bait-Control
Bait	Q7KLW9_DROME|Q7KLW9	Prp19	2|5|3	10	3.33	3	6|6|4	0	0	0	0	0	-18.04	0.63	0.77	NA	Bait-Control
Bait	Q7PLL3_DROME|Q7PLL3	eIF4B	3|2|3	8	2.67	3	5|4|2	0	0	0	0	0	-11.49	0.73	0.77	NA	Bait-Control
Bait	Q8SXR7_DROME|Q8SXR7	Fatp3	1|1|0	2	0.67	3	1|0|0	0	0	0	0	0	-2.52	2	0.77	NA	Bait-Control
Bait	Q8WQ61_DROME|Q8WQ61	Eps-15	7|9|2	18	6	3	19|14|3	0	0	0	0	0	-45.24	0.5	0.77	NA	Bait-Control
Bait	Q95U20_DROME|Q95U20	Opa1	42|41|18	101	33.67	3	68|56|10	0	0	0	0	0	-140.62	0.75	0.77	NA	Bait-Control
Bait	Q960V2_DROME|Q960V2	Prp8	5|6|0	11	3.67	3	10|11|0	0	0	0	0	0	-30.12	0.52	0.77	NA	Bait-Control
Bait	Q9I7Q8_DROME|Q9I7Q8	Ank2	1|1|0	2	0.67	3	2|1|0	0	0	0	0	0	-4.75	0.67	0.77	NA	Bait-Control
Bait	Q9V8V8_DROME|Q9V8V8	par-1	1|2|0	3	1	3	5|2|0	0	0	0	0	0	-10.1	0.43	0.77	NA	Bait-Control
Bait	Q9VAX8_DROME|Q9VAX8	CG4849	1|1|5	7	2.33	3	10|3|2	0	0	0	0	0	-18.43	0.47	0.77	NA	Bait-Control
Bait	Q9VDV2_DROME|Q9VDV2	CG6195	1|1|0	2	0.67	3	0|2|0	0	0	0	0	0	-3.88	1	0.77	NA	Bait-Control
Bait	Q9VLT3_DROME|Q9VLT3	Mcr	1|0|0	1	0.33	3	2|1|0	0	0	0	0	0	-4.75	0.33	0.77	NA	Bait-Control
Bait	Q9VMC7_DROME|Q9VMC7	CG31638	2|4|0	6	2	3	7|8|0	0	0	0	0	0	-21.45	0.4	0.77	NA	Bait-Control
Bait	Q9VPK3_DROME|Q9VPK3	CG31974	406|701|86	1193	397.67	3	584|560|84	0	0	0	0	0	#NAME?	0.97	0.77	NA	Bait-Control
Bait	Q9VSZ1_DROME|Q9VSZ1	CG3529	1|1|0	2	0.67	3	1|1|0	0	0	0	0	0	-3.75	1	0.77	NA	Bait-Control
Bait	Q9VTS3_DROME|Q9VTS3	Grip163	11|17|3	31	10.33	3	36|20|3	0	0	0	0	0	-74.81	0.53	0.77	NA	Bait-Control
Bait	Q9VZ45_DROME|Q9VZ45	Myo10A	1|1|0	2	0.67	3	14|14|0	0	0	0	0	0	-40.38	0.07	0.77	NA	Bait-Control
Bait	Q9W1G7_DROME|Q9W1G7	Nap1	3|4|0	7	2.33	3	8|8|1	0	0	0	0	0	-24.62	0.41	0.77	NA	Bait-Control
Bait	Q9W3L4_DROME|Q9W3L4	CG2233	5|5|9	19	6.33	3	8|12|11	0	0	0	0	0	-31.72	0.61	0.77	NA	Bait-Control
Bait	Q9W4A6_DROME|Q9W4A6	OtopLa	1|0|0	1	0.33	3	3|1|0	0	0	0	0	0	-6.11	0.25	0.77	NA	Bait-Control
Bait	RESIL_DROME|Q9V7U0	resilin	1|1|0	2	0.67	3	0|0|0	0	0	0	0	0	-1.71	6.67	0.77	NA	Bait-Control
Bait	RLA0_DROME|P19889	RpLP0	2|3|3	8	2.67	3	6|5|2	0	0	0	0	0	-14.06	0.62	0.77	NA	Bait-Control
Bait	SEPIA_DROME|Q9VSL3	se	2|2|3	7	2.33	3	4|3|4	0	0	0	0	0	-11.49	0.64	0.77	NA	Bait-Control
Bait	SF3B3_DROME|Q9W0M7	Sf3b3	1|2|1	4	1.33	3	4|7|0	0	0	0	0	0	-13.12	0.36	0.77	NA	Bait-Control
Bait	SPTCA_DROME|P13395	alpha-Spec	230|329|223	782	260.67	3	354|321|281	0	0	0	0	0	#NAME?	0.82	0.77	NA	Bait-Control
Bait	SPTCB_DROME|Q00963	beta-Spec	206|300|186	692	230.67	3	319|309|229	0	0	0	0	0	#NAME?	0.81	0.77	NA	Bait-Control
Bait	TBG2_DROME|P42271	gammaTub37C	2|2|1	5	1.67	3	3|3|1	0	0	0	0	0	-8.19	0.71	0.77	NA	Bait-Control
Bait	THOC5_DROME|Q9W1F4	thoc5	2|1|0	3	1	3	3|4|0	0	0	0	0	0	-10.26	0.43	0.77	NA	Bait-Control
Bait	TITIN_DROME|Q9I7U4	sls	179|260|10	449	149.67	3	344|343|30	0	0	0	0	0	#NAME?	0.63	0.77	NA	Bait-Control
Bait	TNNT_DROME|P19351	up	28|42|13	83	27.67	3	84|87|18	0	0	0	0	0	-230.65	0.44	0.77	NA	Bait-Control
Bait	TPM1_DROME|P06754	Tm1	48|65|49	162	54	3	120|114|60	0	0	0	0	0	-290.63	0.55	0.77	NA	Bait-Control
Bait	TPM2_DROME|P09491	Tm2	21|38|24	83	27.67	3	55|46|38	0	0	0	0	0	-141.94	0.6	0.77	NA	Bait-Control
Bait	TPM4_DROME|P49455	Tm1	5|4|3	12	4	3	8|9|3	0	0	0	0	0	-21.17	0.6	0.77	NA	Bait-Control
Bait	TXND5_DROME|Q9VYV3	prtp	3|4|3	10	3.33	3	5|6|2	0	0	0	0	0	-12.26	0.77	0.77	NA	Bait-Control
Bait	A1Z9G2_DROME|A1Z9G2	fand	0|1|0	1	0.33	3	1|2|0	0	0	0	0	0	-4.75	0.33	0.77	NA	Bait-Control
Bait	A9YIQ1_DROME|A9YIQ1	CG4119	0|1|0	1	0.33	3	0|0|0	0	0	0	0	0	-1.71	3.33	0.77	NA	Bait-Control
Bait	ACTN_DROME|P18091	Actn	0|2|0	2	0.67	3	5|5|2	0	0	0	0	0	-17.62	0.17	0.77	NA	Bait-Control
Bait	ARP2_DROME|P45888	Arp2	0|1|1	2	0.67	3	6|5|2	0	0	0	0	0	-19.11	0.15	0.77	NA	Bait-Control
Bait	ARPC2_DROME|Q9VIM5	Arpc2	0|1|0	1	0.33	3	7|3|0	0	0	0	0	0	-14.25	0.1	0.77	NA	Bait-Control
Bait	CAPZA_DROME|Q9W2N0	cpa	0|5|5	10	3.33	3	7|6|14	0	0	0	0	0	-39.45	0.37	0.77	NA	Bait-Control
Bait	DPP3_DROME|Q9VHR8	DppIII	0|1|0	1	0.33	3	0|0|0	0	0	0	0	0	-1.71	3.33	0.77	NA	Bait-Control
Bait	EIF3L_DROME|Q9VTU4	eIF3l	0|1|1	2	0.67	3	1|0|0	0	0	0	0	0	-2.52	2	0.77	NA	Bait-Control
Bait	ELAV_DROME|P16914	elav	0|1|0	1	0.33	3	0|1|0	0	0	0	0	0	-2.52	1	0.77	NA	Bait-Control
Bait	F6J785_DROME|F6J785	CG9163	0|1|0	1	0.33	3	1|2|0	0	0	0	0	0	-4.75	0.33	0.77	NA	Bait-Control
Bait	F6J836_DROME|F6J836	CG6186	0|1|0	1	0.33	3	0|0|0	0	0	0	0	0	-1.71	3.33	0.77	NA	Bait-Control
Bait	FBP1_DROME|Q04691	Fbp1	0|2|6	8	2.67	3	21|23|4	0	0	0	0	0	-70.09	0.17	0.77	NA	Bait-Control
Bait	FLOT1_DROME|O61491	Flo1	0|4|2	6	2	3	7|4|1	0	0	0	0	0	-17.32	0.5	0.77	NA	Bait-Control
Bait	GNAQ_DROME|P23625	Galphaq	0|1|0	1	0.33	3	0|0|0	0	0	0	0	0	-1.71	3.33	0.77	NA	Bait-Control
Bait	HTRA2_DROME|Q9VFJ3	HtrA2	0|2|1	3	1	3	3|6|2	0	0	0	0	0	-16.23	0.27	0.77	NA	Bait-Control
Bait	IMDH_DROME|Q07152	ras	0|1|1	2	0.67	3	1|0|1	0	0	0	0	0	-3.75	1	0.77	NA	Bait-Control
Bait	KCC2A_DROME|Q00168	CaMKII	0|1|0	1	0.33	3	1|1|0	0	0	0	0	0	-3.75	0.5	0.77	NA	Bait-Control
Bait	LSP1G_DROME|P11997	Lsp1gamma	0|1|0	1	0.33	3	8|8|1	0	0	0	0	0	-24.62	0.06	0.77	NA	Bait-Control
Bait	MYSP1_DROME|P35415	Prm	0|2|0	2	0.67	3	18|14|0	0	0	0	0	0	-46.25	0.06	0.77	NA	Bait-Control
Bait	PEP_DROME|P41073	Pep	0|1|0	1	0.33	3	1|0|0	0	0	0	0	0	-2.52	1	0.77	NA	Bait-Control
Bait	Q1RKY1_DROME|Q1RKY1	CG10737	0|1|0	1	0.33	3	0|0|0	0	0	0	0	0	-1.71	3.33	0.77	NA	Bait-Control
Bait	Q1WWC9_DROME|Q1WWC9	Dap160	0|5|0	5	1.67	3	7|8|0	0	0	0	0	0	-21.45	0.33	0.77	NA	Bait-Control
Bait	Q6NLN4_DROME|Q6NLN4	cindr	0|1|0	1	0.33	3	1|0|0	0	0	0	0	0	-2.52	1	0.77	NA	Bait-Control
Bait	Q86PF3_DROME|Q86PF3	CG31098	0|1|0	1	0.33	3	3|2|2	0	0	0	0	0	-10.44	0.14	0.77	NA	Bait-Control
Bait	Q8IH36_DROME|Q8IH36	betaTub97EF	0|1|0	1	0.33	3	0|1|0	0	0	0	0	0	-2.52	1	0.77	NA	Bait-Control
Bait	Q8MST5_DROME|Q8MST5	SF2	0|1|0	1	0.33	3	1|0|1	0	0	0	0	0	-3.75	0.5	0.77	NA	Bait-Control
Bait	Q9V3W7_DROME|Q9V3W7	CG42748	0|1|0	1	0.33	3	1|1|1	0	0	0	0	0	-4.75	0.33	0.77	NA	Bait-Control
Bait	Q9V9N7_DROME|Q9V9N7	CG11089	0|1|0	1	0.33	3	0|2|0	0	0	0	0	0	-3.88	0.5	0.77	NA	Bait-Control
Bait	Q9VC18_DROME|Q9VC18	UQCR-C1	0|1|0	1	0.33	3	0|0|0	0	0	0	0	0	-1.71	3.33	0.77	NA	Bait-Control
Bait	Q9VFF0_DROME|Q9VFF0	CG31368	0|1|0	1	0.33	3	9|5|0	0	0	0	0	0	-20.05	0.07	0.77	NA	Bait-Control
Bait	Q9VGG9_DROME|Q9VGG9	CG5214	0|4|0	4	1.33	3	9|11|0	0	0	0	0	0	-28.76	0.2	0.77	NA	Bait-Control
Bait	Q9VGQ1_DROME|Q9VGQ1	alpha-KGDHC	0|1|1	2	0.67	3	0|0|1	0	0	0	0	0	-2.52	2	0.77	NA	Bait-Control
Bait	Q9VJ43_DROME|Q9VJ43	ScpX	0|1|1	2	0.67	3	0|0|0	0	0	0	0	0	-1.71	6.67	0.77	NA	Bait-Control
Bait	Q9VJJ0_DROME|Q9VJJ0	Prosbeta4	0|1|0	1	0.33	3	2|1|0	0	0	0	0	0	-4.75	0.33	0.77	NA	Bait-Control
Bait	Q9VPU7_DROME|Q9VPU7	aru	0|3|0	3	1	3	5|4|0	0	0	0	0	0	-12.94	0.33	0.77	NA	Bait-Control
Bait	Q9VWI5_DROME|Q9VWI5	CG32533	0|1|0	1	0.33	3	0|0|0	0	0	0	0	0	-1.71	3.33	0.77	NA	Bait-Control
Bait	Q9Y134_DROME|Q9Y134	Mtr4	0|1|0	1	0.33	3	1|2|0	0	0	0	0	0	-4.75	0.33	0.77	NA	Bait-Control
Bait	SAHH_DROME|Q27580	Ahcy	0|1|0	1	0.33	3	0|0|1	0	0	0	0	0	-2.52	1	0.77	NA	Bait-Control
Bait	SPIR_DROME|Q9U1K1	spir	0|1|0	1	0.33	3	2|2|0	0	0	0	0	0	-6.31	0.25	0.77	NA	Bait-Control
Bait	TWF_DROME|Q9VFM9	twf	0|1|0	1	0.33	3	2|2|0	0	0	0	0	0	-6.31	0.25	0.77	NA	Bait-Control
Bait	VATC_DROME|Q9V7N5	Vha44	0|1|0	1	0.33	3	1|1|0	0	0	0	0	0	-3.75	0.5	0.77	NA	Bait-Control
Bait	WDR1_DROME|Q9VU68	flr	0|2|0	2	0.67	3	2|2|2	0	0	0	0	0	-8.94	0.33	0.77	NA	Bait-Control
Bait	COX5A_DROME|Q94514	COX5A	0|0|1	1	0.33	3	0|0|0	0	0	0	0	0	-1.71	3.33	0.77	NA	Bait-Control
Bait	HSP23_DROME|P02516	Hsp23	0|0|1	1	0.33	3	0|0|1	0	0	0	0	0	-2.52	1	0.77	NA	Bait-Control
Bait	MGN_DROME|P49028	mago	0|0|1	1	0.33	3	0|0|1	0	0	0	0	0	-2.52	1	0.77	NA	Bait-Control
Bait	MLC2_DROME|P54357	Mlc-c	0|0|1	1	0.33	3	0|0|3	0	0	0	0	0	-4.31	0.33	0.77	NA	Bait-Control
Bait	Q7K3W2_DROME|Q7K3W2	CG8728	0|0|1	1	0.33	3	4|1|1	0	0	0	0	0	-8.85	0.17	0.77	NA	Bait-Control
Bait	Q7KVX1_DROME|Q7KVX1	Pdha	0|0|1	1	0.33	3	0|0|1	0	0	0	0	0	-2.52	1	0.77	NA	Bait-Control
Bait	Q95PE4_DROME|Q95PE4	Mpp6	0|0|1	1	0.33	3	0|0|0	0	0	0	0	0	-1.71	3.33	0.77	NA	Bait-Control
Bait	Q9V4E7_DROME|Q9V4E7	Gat	0|0|1	1	0.33	3	1|0|0	0	0	0	0	0	-2.52	1	0.77	NA	Bait-Control
Bait	Q9VBY7_DROME|Q9VBY7	veli	0|0|1	1	0.33	3	0|0|0	0	0	0	0	0	-1.71	3.33	0.77	NA	Bait-Control
Bait	Q9VH91_DROME|Q9VH91	Unc-115a	0|0|1	1	0.33	3	1|1|1	0	0	0	0	0	-4.75	0.33	0.77	NA	Bait-Control
Bait	Q9VIQ8_DROME|Q9VIQ8	COX4	0|0|1	1	0.33	3	0|0|0	0	0	0	0	0	-1.71	3.33	0.77	NA	Bait-Control
Bait	Q9VMS1_DROME|Q9VMS1	cype	0|0|1	1	0.33	3	0|0|0	0	0	0	0	0	-1.71	3.33	0.77	NA	Bait-Control
Bait	Q9VSL5_DROME|Q9VSL5	GstO2	0|0|1	1	0.33	3	0|0|1	0	0	0	0	0	-2.52	1	0.77	NA	Bait-Control
Bait	Q9VTZ4_DROME|Q9VTZ4	nst	0|0|1	1	0.33	3	4|1|0	0	0	0	0	0	-7.47	0.2	0.77	NA	Bait-Control
Bait	SMG_DROME|Q23972	smg	0|0|1	1	0.33	3	2|0|1	0	0	0	0	0	-4.75	0.33	0.77	NA	Bait-Control
Bait	SQH_DROME|P40423	sqh	0|0|1	1	0.33	3	0|0|3	0	0	0	0	0	-4.31	0.33	0.77	NA	Bait-Control
Bait	VATE_DROME|P54611	Vha26	0|0|1	1	0.33	3	0|0|0	0	0	0	0	0	-1.71	3.33	0.77	NA	Bait-Control
