# Supplementary material for: OTUD6 deubiquitination of RPS7/eS7 on the free 40 S ribosome regulates global protein translation and stress
Source: Nat Commun. 2024 Aug 11;15:6873. doi: 10.1038/s41467-024-51284-y (PMC11316749; doi:10.1038/s41467-024-51284-y)
Supplement: Supplementary file 5 — Supplementary Dataset 2 [file 41467_2024_51284_MOESM5_ESM.xlsx]

## Sheet: Supp Data 2 - poly
Protein	protein	current_symbol	Label	log2FC	SE	DF	pvalue	adj.pvalue	issue	protmeta_description	protmeta_gene_name	log10p	abslog2FC	log10adjp
tr|A1Z9R9_DROME|A1Z9R9	A1Z9R9	CG30076	Ctrl_Poly-Mutant_Poly	5.35167	0.255616	10.8578	3.99695e-10	8.94916e-07	NA	NA	NA	9.39827	5.35167	6.04822
sp|CP6A9_DROME|Q27594	Q27594	Cyp6a9	Ctrl_Poly-Mutant_Poly	-3.43236	0.169668	8.8578	1.014e-08	1.51356e-05	NA	NA	NA	7.99396	3.43236	4.82
tr|Q9VUC3_DROME|Q9VUC3	Q9VUC3	CG6833	Ctrl_Poly-Mutant_Poly	2.8194	0.189094	10.8578	1.41879e-08	1.58833e-05	NA	NA	NA	7.84808	2.8194	4.79906
tr|Q0E8G5_DROME|Q0E8G5	Q0E8G5	CG44838	Ctrl_Poly-Mutant_Poly	3.61058	0.255836	10.8578	2.5077e-08	2.24589e-05	NA	NA	NA	7.60073	3.61058	4.64861
tr|M9MRN8_DROME|M9MRN8	M9MRN8	CG42713	Ctrl_Poly-Mutant_Poly	3.49796	0.278465	10.8578	8.29987e-08	6.19447e-05	NA	NA	NA	7.08093	3.49796	4.208
tr|A1ZB61_DROME|A1ZB61	A1ZB61	BomBc2	Ctrl_Poly-Mutant_Poly	2.1409	0.187864	10.8578	2.23018e-07	0.000142668	NA	NA	NA	6.65166	2.1409	3.84567
sp|WDR1_DROME|Q9VU68	Q9VU68	flr	Ctrl_Poly-Mutant_Poly	-2.43542	0.224824	10.8578	3.71198e-07	0.000191976	NA	NA	NA	6.43039	2.43542	3.71675
tr|Q7K088_DROME|Q7K088	Q7K088	Obp56e	Ctrl_Poly-Mutant_Poly	5.9452	0.569869	10.8578	5.40334e-07	0.000241961	NA	NA	NA	6.26734	5.9452	3.61625
tr|Q9NFV7_DROME|Q9NFV7	Q9NFV7	Tep2	Ctrl_Poly-Mutant_Poly	1.41568	0.137427	10.8578	6.12782e-07	0.000249458	NA	NA	NA	6.21269	1.41568	3.603
sp|RS7_DROME|Q9VA91	Q9VA91	RpS7	Ctrl_Poly-Mutant_Poly	0.985553	0.107487	10.8578	1.92312e-06	0.000717645	NA	NA	NA	5.71599	0.985553	3.14409
tr|A0A0B4JCW7_DROME|A0A0B4JCW7	A0A0B4JCW7	CG42795	Ctrl_Poly-Mutant_Poly	-1.41923	0.158217	10.8578	2.37838e-06	0.000819262	NA	NA	NA	5.62372	1.41923	3.08658
tr|B7Z005_DROME|B7Z005	B7Z005	drongo	Ctrl_Poly-Mutant_Poly	3.52573	0.310574	7.8578	3.7725e-06	0.00120666	NA	NA	NA	5.42337	3.52573	2.91842
sp|AGT2L_DROME|Q9VU95	Q9VU95	CG8745	Ctrl_Poly-Mutant_Poly	-1.18654	0.142148	10.8578	4.74207e-06	0.00141567	NA	NA	NA	5.32403	1.18654	2.84904
tr|Q9VV44_DROME|Q9VV44	Q9VV44	Cpr72Ea	Ctrl_Poly-Mutant_Poly	1.54272	0.186892	10.8578	5.27191e-06	0.00147548	NA	NA	NA	5.27803	1.54272	2.83107
tr|Q9VMQ6_DROME|Q9VMQ6	Q9VMQ6	Cox11	Ctrl_Poly-Mutant_Poly	1.22022	0.15203	10.8578	6.87182e-06	0.00181012	NA	NA	NA	5.16293	1.22022	2.74229
tr|Q6NL75_DROME|Q6NL75	Q6NL75	ImpL1	Ctrl_Poly-Mutant_Poly	1.30341	0.172899	10.8578	1.23326e-05	0.0029768	NA	NA	NA	4.90895	1.30341	2.52625
sp|TGO1_DROME|Q9VMA7	Q9VMA7	Tango1	Ctrl_Poly-Mutant_Poly	1.00156	0.133201	10.8578	1.26305e-05	0.0029768	NA	NA	NA	4.89858	1.00156	2.52625
sp|CH36_DROME|P07182	P07182	Cp36	Ctrl_Poly-Mutant_Poly	1.55081	0.21046	10.8578	1.52163e-05	0.00340694	NA	NA	NA	4.81769	1.55081	2.46764
tr|O97102_DROME|O97102	O97102	Sumo	Ctrl_Poly-Mutant_Poly	1.14351	0.159793	10.8578	1.98845e-05	0.00424014	NA	NA	NA	4.70149	1.14351	2.37262
tr|Q7KSA4_DROME|Q7KSA4	Q7KSA4	CG5191	Ctrl_Poly-Mutant_Poly	0.888552	0.13203	10.8578	3.45829e-05	0.0070392	NA	NA	NA	4.46114	0.888552	2.15248
sp|TID_DROME|Q27237	Q27237	CG5504	Ctrl_Poly-Mutant_Poly	-1.11726	0.167552	10.8578	3.75429e-05	0.00730944	NA	NA	NA	4.42547	1.11726	2.13612
tr|Q9VSW2_DROME|Q9VSW2	Q9VSW2	UGP	Ctrl_Poly-Mutant_Poly	-1.71121	0.231673	8.8578	4.53185e-05	0.00811744	NA	NA	NA	4.34372	1.71121	2.09058
sp|LBR_DROME|Q8MLV1	Q8MLV1	LBR	Ctrl_Poly-Mutant_Poly	-1.79536	0.283583	10.8578	5.92762e-05	0.0102092	NA	NA	NA	4.22712	1.79536	1.99101
sp|E631_DROME|P48593	P48593	Eip63F-1	Ctrl_Poly-Mutant_Poly	2.50985	0.412172	10.8578	8.30068e-05	0.0137668	NA	NA	NA	4.08089	2.50985	1.86117
sp|IDGF3_DROME|Q8MLZ7	Q8MLZ7	Idgf3	Ctrl_Poly-Mutant_Poly	1.90652	0.330291	10.8578	0.000130685	0.0209003	NA	NA	NA	3.88377	1.90652	1.67985
tr|Q8MYS6_DROME|Q8MYS6	Q8MYS6	CG2794	Ctrl_Poly-Mutant_Poly	-1.64306	0.293407	10.8578	0.000168223	0.0259759	NA	NA	NA	3.77412	1.64306	1.58543
tr|O77287_DROME|O77287	O77287	Su(P)	Ctrl_Poly-Mutant_Poly	1.07686	0.194441	10.8578	0.000184321	0.0267268	NA	NA	NA	3.73442	1.07686	1.57305
tr|A0A0B4KG24_DROME|A0A0B4KG24	A0A0B4KG24	Khc-73	Ctrl_Poly-Mutant_Poly	0.811191	0.146538	10.8578	0.000185023	0.0267268	NA	NA	NA	3.73278	0.811191	1.57305
tr|Q7K3E2_DROME|Q7K3E2	Q7K3E2	CG5080	Ctrl_Poly-Mutant_Poly	-1.32503	0.241409	10.8578	0.000198431	0.027768	NA	NA	NA	3.70239	1.32503	1.55646
tr|Q9VKG4_DROME|Q9VKG4	Q9VKG4	CG31705	Ctrl_Poly-Mutant_Poly	1.09247	0.200062	10.8578	0.000206935	0.0280804	NA	NA	NA	3.68417	1.09247	1.5516
tr|Q7KK90_DROME|Q7KK90	Q7KK90	GstE1	Ctrl_Poly-Mutant_Poly	1.39912	0.271138	10.8578	0.000326602	0.0430153	NA	NA	NA	3.48598	1.39912	1.36638
sp|TMM70_DROME|Q95SS8	Q95SS8	CG7506	Ctrl_Poly-Mutant_Poly	-0.533005	0.106145	10.8578	0.000404916	0.0518062	NA	NA	NA	3.39263	0.533005	1.28562
sp|HGH1_DROME|Q9VBG6	Q9VBG6	CG6073	Ctrl_Poly-Mutant_Poly	-0.823202	0.16568	10.8578	0.000439781	0.0547038	NA	NA	NA	3.35676	0.823202	1.26198
tr|Q8IPH0_DROME|Q8IPH0	Q8IPH0	Tg	Ctrl_Poly-Mutant_Poly	0.822693	0.167601	10.8578	0.000483256	0.058487	NA	NA	NA	3.31582	0.822693	1.23294
tr|A0A0B4K6V0_DROME|A0A0B4K6V0	A0A0B4K6V0	brp	Ctrl_Poly-Mutant_Poly	-0.979073	0.188381	8.8578	0.000595829	0.0702137	NA	NA	NA	3.22488	0.979073	1.15358
tr|Q9VV42_DROME|Q9VV42	Q9VV42	Pdh	Ctrl_Poly-Mutant_Poly	0.526361	0.112017	10.8578	0.00067458	0.076697	NA	NA	NA	3.17097	0.526361	1.11522
tr|Q9VY42_DROME|Q9VY42	Q9VY42	Tat	Ctrl_Poly-Mutant_Poly	0.734335	0.156599	10.8578	0.0006851	0.076697	NA	NA	NA	3.16425	0.734335	1.11522
tr|Q9VSI6_DROME|Q9VSI6	Q9VSI6	Idh	Ctrl_Poly-Mutant_Poly	0.612688	0.131964	10.8578	0.000738285	0.0806351	NA	NA	NA	3.13178	0.612688	1.09348
tr|X2JAR2_DROME|X2JAR2	X2JAR2	Dscam2	Ctrl_Poly-Mutant_Poly	-0.896298	0.194803	10.8578	0.000789848	0.0842129	NA	NA	NA	3.10246	0.896298	1.07462
tr|Q9VMC7_DROME|Q9VMC7	Q9VMC7	CG31638	Ctrl_Poly-Mutant_Poly	0.986736	0.21778	10.8578	0.000885144	0.0921785	NA	NA	NA	3.05299	0.986736	1.03537
tr|Q9VKV1_DROME|Q9VKV1	Q9VKV1	LManII	Ctrl_Poly-Mutant_Poly	0.597708	0.13274	10.8578	0.000926519	0.0942944	NA	NA	NA	3.03315	0.597708	1.02551
tr|Q9VM32_DROME|Q9VM32	Q9VM32	Ndae1	Ctrl_Poly-Mutant_Poly	0.721362	0.162365	10.8578	0.0010221	0.101711	NA	NA	NA	2.9905	0.721362	0.992633
tr|A0A0B4LGF5_DROME|A0A0B4LGF5	A0A0B4LGF5	Opa1	Ctrl_Poly-Mutant_Poly	0.466846	0.106825	10.8578	0.00115188	0.112133	NA	NA	NA	2.93859	0.466846	0.950267
tr|Q0E980_DROME|Q0E980	Q0E980	CG8547	Ctrl_Poly-Mutant_Poly	-1.42555	0.328175	10.8578	0.00120303	0.11462	NA	NA	NA	2.91972	1.42555	0.940738
tr|Q9VPR3_DROME|Q9VPR3	Q9VPR3	CG2794	Ctrl_Poly-Mutant_Poly	-1.23447	0.286379	10.8578	0.00127113	0.117936	NA	NA	NA	2.89581	1.23447	0.928352
tr|Q0E9G4_DROME|Q0E9G4	Q0E9G4	Drat	Ctrl_Poly-Mutant_Poly	-1.09301	0.254102	10.8578	0.0012905	0.117936	NA	NA	NA	2.88924	1.09301	0.928352
tr|Q9NCP8_DROME|Q9NCP8	Q9NCP8	Ank2	Ctrl_Poly-Mutant_Poly	-0.609778	0.143052	10.8578	0.00137652	0.123281	NA	NA	NA	2.86122	0.609778	0.909102
tr|Q9VV49_DROME|Q9VV49	Q9VV49	Agpat4	Ctrl_Poly-Mutant_Poly	0.489731	0.115938	10.8578	0.00146787	0.128885	NA	NA	NA	2.83331	0.489731	0.889799
tr|Q9W2F3_DROME|Q9W2F3	Q9W2F3	PTP-ER	Ctrl_Poly-Mutant_Poly	-0.963758	0.230472	10.8578	0.00157568	0.133535	NA	NA	NA	2.80253	0.963758	0.874406
sp|CP9B2_DROME|Q9V4I1	Q9V4I1	Cyp9b2	Ctrl_Poly-Mutant_Poly	1.09829	0.262758	10.8578	0.00158047	0.133535	NA	NA	NA	2.80121	1.09829	0.874406
tr|Q8T4C9_DROME|Q8T4C9	Q8T4C9	CG6310	Ctrl_Poly-Mutant_Poly	-1.04149	0.250748	10.8578	0.00165171	0.136969	NA	NA	NA	2.78207	1.04149	0.863377
sp|PUR6_DROME|Q9I7S8	Q9I7S8	Paics	Ctrl_Poly-Mutant_Poly	0.620335	0.151679	10.8578	0.00183866	0.147559	NA	NA	NA	2.7355	0.620335	0.831034
tr|Q9VL44_DROME|Q9VL44	Q9VL44	Spn31A	Ctrl_Poly-Mutant_Poly	0.450993	0.110331	10.8578	0.00184531	0.147559	NA	NA	NA	2.73393	0.450993	0.831034
tr|Q9VG42_DROME|Q9VG42	Q9VG42	Gnmt	Ctrl_Poly-Mutant_Poly	1.46572	0.360361	10.8578	0.00190956	0.150015	NA	NA	NA	2.71907	1.46572	0.823866
tr|Q960G6_DROME|Q960G6	Q960G6	teq	Ctrl_Poly-Mutant_Poly	0.864262	0.213026	10.8578	0.00194302	0.150015	NA	NA	NA	2.71152	0.864262	0.823866
tr|B7YZQ3_DROME|B7YZQ3	B7YZQ3	prom	Ctrl_Poly-Mutant_Poly	0.947398	0.234343	10.8578	0.00199051	0.151077	NA	NA	NA	2.70103	0.947398	0.820803
tr|E2QCF1_DROME|E2QCF1	E2QCF1	ATPCL	Ctrl_Poly-Mutant_Poly	1.43248	0.357704	10.8578	0.0021233	0.158469	NA	NA	NA	2.67299	1.43248	0.800057
tr|Q9VLZ5_DROME|Q9VLZ5	Q9VLZ5	Slob	Ctrl_Poly-Mutant_Poly	0.787733	0.198127	10.8578	0.00222951	0.163668	NA	NA	NA	2.65179	0.787733	0.786037
tr|A0A0B4K7M9_DROME|A0A0B4K7M9	A0A0B4K7M9	CG5504	Ctrl_Poly-Mutant_Poly	-1.04199	0.264577	10.8578	0.00237667	0.170794	NA	NA	NA	2.62403	1.04199	0.767527
sp|COQ6_DROME|Q9VMQ5	Q9VMQ5	Coq6	Ctrl_Poly-Mutant_Poly	0.876022	0.223063	10.8578	0.00242201	0.170794	NA	NA	NA	2.61582	0.876022	0.767527
tr|Q8IQS5_DROME|Q8IQS5	Q8IQS5	CG32195	Ctrl_Poly-Mutant_Poly	1.02096	0.260273	10.8578	0.00244101	0.170794	NA	NA	NA	2.61243	1.02096	0.767527
tr|Q9VZ45_DROME|Q9VZ45	Q9VZ45	Myo10A	Ctrl_Poly-Mutant_Poly	-0.88392	0.226752	10.8578	0.00254517	0.175343	NA	NA	NA	2.59428	0.88392	0.756112
tr|Q7JYZ9_DROME|Q7JYZ9	Q7JYZ9	GstE2	Ctrl_Poly-Mutant_Poly	-0.588297	0.151608	10.8578	0.00262379	0.17802	NA	NA	NA	2.58107	0.588297	0.749531
tr|Q8IQD6_DROME|Q8IQD6	Q8IQD6	Ae2	Ctrl_Poly-Mutant_Poly	-0.664117	0.174118	10.8578	0.00293902	0.192465	NA	NA	NA	2.5318	0.664117	0.715649
sp|SGS5_DROME|P07701	P07701	Sgs5	Ctrl_Poly-Mutant_Poly	-0.958719	0.252146	10.8578	0.00299993	0.192465	NA	NA	NA	2.52289	0.958719	0.715649
tr|Q9VUH8_DROME|Q9VUH8	Q9VUH8	Tdrd3	Ctrl_Poly-Mutant_Poly	-0.744353	0.195854	10.8578	0.00300861	0.192465	NA	NA	NA	2.52163	0.744353	0.715649
tr|Q9VQX3_DROME|Q9VQX3	Q9VQX3	lectin-24Db	Ctrl_Poly-Mutant_Poly	-0.687465	0.181863	10.8578	0.00311615	0.196537	NA	NA	NA	2.50638	0.687465	0.706556
sp|MYSN_DROME|Q99323	Q99323	zip	Ctrl_Poly-Mutant_Poly	0.729332	0.193921	10.8578	0.00322068	0.200309	NA	NA	NA	2.49205	0.729332	0.6983
tr|M9PEB5_DROME|M9PEB5	M9PEB5	CG10226	Ctrl_Poly-Mutant_Poly	0.596305	0.159464	10.8578	0.00334256	0.201479	NA	NA	NA	2.47592	0.596305	0.695771
sp|OB99B_DROME|Q9VAI6	Q9VAI6	Obp99b	Ctrl_Poly-Mutant_Poly	0.962377	0.257615	10.8578	0.00336404	0.201479	NA	NA	NA	2.47314	0.962377	0.695771
sp|ACER_DROME|Q9VLJ6	Q9VLJ6	Acer	Ctrl_Poly-Mutant_Poly	0.828044	0.221763	10.8578	0.00337448	0.201479	NA	NA	NA	2.47179	0.828044	0.695771
sp|ADXH1_DROME|P37193	P37193	Fdx1	Ctrl_Poly-Mutant_Poly	-0.650447	0.176644	10.8578	0.00368977	0.215071	NA	NA	NA	2.433	0.650447	0.667419
tr|Q9VIE7_DROME|Q9VIE7	Q9VIE7	bur	Ctrl_Poly-Mutant_Poly	0.457516	0.124294	10.8578	0.00369818	0.215071	NA	NA	NA	2.43201	0.457516	0.667419
tr|Q9VT15_DROME|Q9VT15	Q9VT15	CG3088	Ctrl_Poly-Mutant_Poly	-1.74393	0.480287	10.8578	0.00403236	0.231499	NA	NA	NA	2.39444	1.74393	0.635451
sp|NEDD8_DROME|Q9VJ33	Q9VJ33	Nedd8	Ctrl_Poly-Mutant_Poly	0.502741	0.140212	10.8578	0.00436382	0.247357	NA	NA	NA	2.36013	0.502741	0.606676
sp|IMD_DROME|Q7K4Z4	Q7K4Z4	imd	Ctrl_Poly-Mutant_Poly	0.557289	0.156727	10.8578	0.00459611	0.249488	NA	NA	NA	2.33761	0.557289	0.60295
tr|Q8IPZ3_DROME|Q8IPZ3	Q8IPZ3	CG17221	Ctrl_Poly-Mutant_Poly	0.473003	0.13306	10.8578	0.00460403	0.249488	NA	NA	NA	2.33686	0.473003	0.60295
tr|Q8IQ51_DROME|Q8IQ51	Q8IQ51	CG32523	Ctrl_Poly-Mutant_Poly	-1.48724	0.418641	10.8578	0.0046222	0.249488	NA	NA	NA	2.33515	1.48724	0.60295
tr|Q7KTB0_DROME|Q7KTB0	Q7KTB0	CG18507	Ctrl_Poly-Mutant_Poly	0.499972	0.141463	10.8578	0.00477173	0.249954	NA	NA	NA	2.32132	0.499972	0.602141
sp|YL_DROME|P98163	P98163	yl	Ctrl_Poly-Mutant_Poly	1.629	0.461041	10.8578	0.00477996	0.249954	NA	NA	NA	2.32058	1.629	0.602141
sp|CANB_DROME|Q9VT65	Q9VT65	CalpB	Ctrl_Poly-Mutant_Poly	0.426506	0.120793	10.8578	0.00480036	0.249954	NA	NA	NA	2.31873	0.426506	0.602141
sp|TNNC2_DROME|P47948	P47948	TpnC47D	Ctrl_Poly-Mutant_Poly	0.786948	0.203175	7.8578	0.00488493	0.251432	NA	NA	NA	2.31114	0.786948	0.599579
sp|U585_DROME|Q9VLF6	Q9VLF6	CG18661	Ctrl_Poly-Mutant_Poly	-0.667308	0.19017	10.8578	0.00498712	0.251432	NA	NA	NA	2.30215	0.667308	0.599579
sp|CBPD_DROME|P42787	P42787	svr	Ctrl_Poly-Mutant_Poly	-0.770253	0.219926	10.8578	0.00504565	0.251432	NA	NA	NA	2.29708	0.770253	0.599579
sp|TRPL_DROME|P48994	P48994	trpl	Ctrl_Poly-Mutant_Poly	0.63201	0.180817	10.8578	0.00510809	0.251432	NA	NA	NA	2.29174	0.63201	0.599579
tr|A8DYM0_DROME|A8DYM0	A8DYM0	Liprin-γ	Ctrl_Poly-Mutant_Poly	1.53048	0.437888	10.8578	0.00510949	0.251432	NA	NA	NA	2.29162	1.53048	0.599579
tr|Q9VTN9_DROME|Q9VTN9	Q9VTN9	Gcat	Ctrl_Poly-Mutant_Poly	0.628935	0.183154	10.8578	0.00568748	0.273815	NA	NA	NA	2.24508	0.628935	0.562542
tr|A0A0B4KGN2_DROME|A0A0B4KGN2	A0A0B4KGN2	Mitofilin	Ctrl_Poly-Mutant_Poly	-0.515612	0.150236	10.8578	0.00570648	0.273815	NA	NA	NA	2.24363	0.515612	0.562542
sp|MECR_DROME|Q9V6U9	Q9V6U9	CG16935	Ctrl_Poly-Mutant_Poly	-0.494973	0.144395	10.8578	0.0057478	0.273815	NA	NA	NA	2.2405	0.494973	0.562542
tr|A0A0B4LGM0_DROME|A0A0B4LGM0	A0A0B4LGM0	prom	Ctrl_Poly-Mutant_Poly	0.775746	0.228908	10.8578	0.0061551	0.290132	NA	NA	NA	2.21076	0.775746	0.537404
sp|OB56D_DROME|Q8SY61	Q8SY61	Obp56d	Ctrl_Poly-Mutant_Poly	1.09717	0.32442	10.8578	0.00623061	0.290632	NA	NA	NA	2.20547	1.09717	0.536656
tr|Q9V3Y7_DROME|Q9V3Y7	Q9V3Y7	CG15293	Ctrl_Poly-Mutant_Poly	0.403869	0.119752	10.8578	0.00633453	0.292433	NA	NA	NA	2.19829	0.403869	0.533973
tr|Q9W0J9_DROME|Q9W0J9	Q9W0J9	CG9119	Ctrl_Poly-Mutant_Poly	-0.852713	0.254421	10.8578	0.00657241	0.298124	NA	NA	NA	2.18228	0.852713	0.525603
tr|Q9VVU1_DROME|Q9VVU1	Q9VVU1	CG3902	Ctrl_Poly-Mutant_Poly	0.528901	0.157882	10.8578	0.00659095	0.298124	NA	NA	NA	2.18105	0.528901	0.525603
sp|HSP27_DROME|P02518	P02518	Hsp27	Ctrl_Poly-Mutant_Poly	0.90157	0.272094	10.8578	0.00702874	0.314747	NA	NA	NA	2.15312	0.90157	0.502039
tr|Q9W1Z6_DROME|Q9W1Z6	Q9W1Z6	stl	Ctrl_Poly-Mutant_Poly	0.655934	0.199107	10.8578	0.00726906	0.322286	NA	NA	NA	2.13852	0.655934	0.491759
sp|SUDX_DROME|Q9Y0H4	Q9Y0H4	Su(dx)	Ctrl_Poly-Mutant_Poly	0.556592	0.169636	10.8578	0.00744135	0.32669	NA	NA	NA	2.12835	0.556592	0.485865
sp|NDUS8_DROME|Q9VF27	Q9VF27	ND-23	Ctrl_Poly-Mutant_Poly	-0.407303	0.124464	10.8578	0.00755575	0.328492	NA	NA	NA	2.12172	0.407303	0.483476
tr|Q9W457_DROME|Q9W457	Q9W457	Shmt	Ctrl_Poly-Mutant_Poly	0.594328	0.18291	10.8578	0.00787098	0.338906	NA	NA	NA	2.10397	0.594328	0.469921
tr|Q9VRW2_DROME|Q9VRW2	Q9VRW2	CG10226	Ctrl_Poly-Mutant_Poly	0.502541	0.155694	10.8578	0.00817619	0.345612	NA	NA	NA	2.08745	0.502541	0.461412
sp|SPZ3_DROME|Q9VLV7	Q9VLV7	spz3	Ctrl_Poly-Mutant_Poly	-0.413383	0.128503	10.8578	0.00833418	0.345612	NA	NA	NA	2.07914	0.413383	0.461412
sp|HSP6C_DROME|P22979	P22979	Hsp67Bc	Ctrl_Poly-Mutant_Poly	0.633841	0.197038	10.8578	0.00833543	0.345612	NA	NA	NA	2.07907	0.633841	0.461412
sp|4ET_DROME|Q8IH18	Q8IH18	4E-T	Ctrl_Poly-Mutant_Poly	-0.792678	0.247697	10.8578	0.00858451	0.348685	NA	NA	NA	2.06628	0.792678	0.457566
tr|Q7JZK1_DROME|Q7JZK1	Q7JZK1	ND-B14	Ctrl_Poly-Mutant_Poly	-0.385301	0.120544	10.8578	0.00864316	0.348685	NA	NA	NA	2.06333	0.385301	0.457566
tr|Q9VIC9_DROME|Q9VIC9	Q9VIC9	CG8665	Ctrl_Poly-Mutant_Poly	0.535706	0.168773	10.8578	0.00898963	0.359425	NA	NA	NA	2.04626	0.535706	0.444392
tr|Q9VJ46_DROME|Q9VJ46	Q9VJ46	Ugt36D1	Ctrl_Poly-Mutant_Poly	-0.577307	0.182446	10.8578	0.00914786	0.362514	NA	NA	NA	2.03868	0.577307	0.440675
sp|AFFL_DROME|Q9VQI9	Q9VQI9	lilli	Ctrl_Poly-Mutant_Poly	0.495788	0.157469	10.8578	0.00940714	0.366306	NA	NA	NA	2.02654	0.495788	0.436156
sp|ATP5J_DROME|Q24407	Q24407	ATPsynCF6	Ctrl_Poly-Mutant_Poly	-0.802497	0.255953	10.8578	0.00962899	0.368371	NA	NA	NA	2.01642	0.802497	0.433715
tr|Q9VZV2_DROME|Q9VZV2	Q9VZV2	Cht7	Ctrl_Poly-Mutant_Poly	0.478913	0.15293	10.8578	0.00969319	0.368371	NA	NA	NA	2.01353	0.478913	0.433715
tr|M9MRG5_DROME|M9MRG5	M9MRG5	tai	Ctrl_Poly-Mutant_Poly	0.701166	0.2243	10.8578	0.00978921	0.368371	NA	NA	NA	2.00925	0.701166	0.433715
tr|M9PET3_DROME|M9PET3	M9PET3	simj	Ctrl_Poly-Mutant_Poly	-0.513855	0.166189	10.8578	0.0103979	0.383112	NA	NA	NA	1.98305	0.513855	0.416675
tr|Q4QPR8_DROME|Q4QPR8	Q4QPR8	CG14483	Ctrl_Poly-Mutant_Poly	-0.403433	0.130609	10.8578	0.0104556	0.383112	NA	NA	NA	1.98065	0.403433	0.416675
sp|MOF_DROME|O02193	O02193	mof	Ctrl_Poly-Mutant_Poly	-0.578279	0.187434	10.8578	0.0105232	0.383112	NA	NA	NA	1.97785	0.578279	0.416675
tr|Q7JZN0_DROME|Q7JZN0	Q7JZN0	Sec61β	Ctrl_Poly-Mutant_Poly	0.461337	0.150225	10.8578	0.0107929	0.389761	NA	NA	NA	1.96686	0.461337	0.409201
tr|Q9W329_DROME|Q9W329	Q9W329	Gga	Ctrl_Poly-Mutant_Poly	0.450489	0.146966	10.8578	0.0109029	0.390584	NA	NA	NA	1.96246	0.450489	0.408285
tr|Q7JVI6_DROME|Q7JVI6	Q7JVI6	GstE13	Ctrl_Poly-Mutant_Poly	-0.454964	0.148894	10.8578	0.0110908	0.394163	NA	NA	NA	1.95504	0.454964	0.404325
sp|CP4E1_DROME|Q9V4T5	Q9V4T5	Cyp4e1	Ctrl_Poly-Mutant_Poly	0.4348	0.142762	10.8578	0.0112896	0.394539	NA	NA	NA	1.94732	0.4348	0.40391
sp|PLXB_DROME|Q9V4A7	Q9V4A7	PlexB	Ctrl_Poly-Mutant_Poly	0.437937	0.14381	10.8578	0.0112973	0.394539	NA	NA	NA	1.94703	0.437937	0.40391
tr|A8DY43_DROME|A8DY43	A8DY43	CG43795	Ctrl_Poly-Mutant_Poly	0.475212	0.156332	10.8578	0.0114077	0.394539	NA	NA	NA	1.9428	0.475212	0.40391
tr|Q9VF53_DROME|Q9VF53	Q9VF53	AOX1	Ctrl_Poly-Mutant_Poly	1.82352	0.600469	10.8578	0.0114672	0.394539	NA	NA	NA	1.94054	1.82352	0.40391
tr|Q9VPB3_DROME|Q9VPB3	Q9VPB3	tzn	Ctrl_Poly-Mutant_Poly	-0.365044	0.120558	10.8578	0.0116492	0.395191	NA	NA	NA	1.9337	0.365044	0.403194
tr|Q8MRM4_DROME|Q8MRM4	Q8MRM4	drongo	Ctrl_Poly-Mutant_Poly	-0.639264	0.212146	10.8578	0.011956	0.398051	NA	NA	NA	1.92241	0.639264	0.400062
tr|Q9V3I2_DROME|Q9V3I2	Q9V3I2	Rab5	Ctrl_Poly-Mutant_Poly	-0.44422	0.147977	10.8578	0.0122001	0.398051	NA	NA	NA	1.91364	0.44422	0.400062
sp|LVA_DROME|Q8MSS1	Q8MSS1	lva	Ctrl_Poly-Mutant_Poly	-0.470544	0.156791	10.8578	0.0122188	0.398051	NA	NA	NA	1.91297	0.470544	0.400062
sp|ELP4_DROME|Q9VMQ7	Q9VMQ7	CG6907	Ctrl_Poly-Mutant_Poly	-0.352993	0.117651	10.8578	0.012235	0.398051	NA	NA	NA	1.9124	0.352993	0.400062
tr|Q9VPJ9_DROME|Q9VPJ9	Q9VPJ9	CG3164	Ctrl_Poly-Mutant_Poly	0.558852	0.186493	10.8578	0.0123157	0.398051	NA	NA	NA	1.90954	0.558852	0.400062
tr|Q7YZ99_DROME|Q7YZ99	Q7YZ99	Srrm234	Ctrl_Poly-Mutant_Poly	0.510491	0.170458	10.8578	0.0123557	0.398051	NA	NA	NA	1.90813	0.510491	0.400062
tr|Q9W2I2_DROME|Q9W2I2	Q9W2I2	CG9752	Ctrl_Poly-Mutant_Poly	-0.384513	0.128908	10.8578	0.0126212	0.402583	NA	NA	NA	1.8989	0.384513	0.395145
sp|PDE9A_DROME|Q9I7S6	Q9I7S6	Pde9	Ctrl_Poly-Mutant_Poly	-0.361309	0.121228	10.8578	0.0126762	0.402583	NA	NA	NA	1.89701	0.361309	0.395145
tr|X2JD88_DROME|X2JD88	X2JD88	CG43901	Ctrl_Poly-Mutant_Poly	-0.532334	0.179061	10.8578	0.0128459	0.405099	NA	NA	NA	1.89123	0.532334	0.392439
tr|F0JAQ9_DROME|F0JAQ9	F0JAQ9	Wbp2	Ctrl_Poly-Mutant_Poly	-0.81585	0.275398	10.8578	0.0130876	0.408134	NA	NA	NA	1.88314	0.81585	0.389197
tr|Q9VL79_DROME|Q9VL79	Q9VL79	nAChRα6	Ctrl_Poly-Mutant_Poly	-0.499215	0.168983	10.8578	0.0132799	0.408134	NA	NA	NA	1.87681	0.499215	0.389197
sp|GLT35_DROME|Q8MVS5	Q8MVS5	Pgant35A	Ctrl_Poly-Mutant_Poly	-0.54275	0.183811	10.8578	0.0133145	0.408134	NA	NA	NA	1.87568	0.54275	0.389197
sp|Y9776_DROME|Q9V468	Q9V468	CG9776	Ctrl_Poly-Mutant_Poly	0.461089	0.156341	10.8578	0.0133979	0.408134	NA	NA	NA	1.87296	0.461089	0.389197
tr|Q9VD48_DROME|Q9VD48	Q9VD48	BomBc3	Ctrl_Poly-Mutant_Poly	-1.63595	0.555667	10.8578	0.0135207	0.409093	NA	NA	NA	1.869	1.63595	0.388178
tr|Q9VLW1_DROME|Q9VLW1	Q9VLW1	lectin-28C	Ctrl_Poly-Mutant_Poly	0.638418	0.217649	10.8578	0.0137848	0.411562	NA	NA	NA	1.8606	0.638418	0.385565
tr|Q9VU80_DROME|Q9VU80	Q9VU80	CG10089	Ctrl_Poly-Mutant_Poly	0.674431	0.229931	10.8578	0.0137861	0.411562	NA	NA	NA	1.86056	0.674431	0.385565
sp|ITPA_DROME|Q9VMW7	Q9VMW7	CG8891	Ctrl_Poly-Mutant_Poly	-0.63436	0.217307	10.8578	0.0141337	0.419143	NA	NA	NA	1.84974	0.63436	0.377637
sp|MLP1_DROME|P53777	P53777	Mlp60A	Ctrl_Poly-Mutant_Poly	-0.721247	0.24783	10.8578	0.0143601	0.421678	NA	NA	NA	1.84284	0.721247	0.375019
tr|Q9VJD0_DROME|Q9VJD0	Q9VJD0	CG5131	Ctrl_Poly-Mutant_Poly	-0.366137	0.126121	10.8578	0.0145444	0.421678	NA	NA	NA	1.8373	0.366137	0.375019
sp|BORC8_DROME|Q8IR45	Q8IR45	CG32590	Ctrl_Poly-Mutant_Poly	-0.531447	0.183162	10.8578	0.014585	0.421678	NA	NA	NA	1.83609	0.531447	0.375019
sp|ABITM_DROME|Q9VFR1	Q9VFR1	CG9288	Ctrl_Poly-Mutant_Poly	0.443452	0.152913	10.8578	0.0146232	0.421678	NA	NA	NA	1.83496	0.443452	0.375019
sp|SRF_DROME|Q24535	Q24535	bs	Ctrl_Poly-Mutant_Poly	0.479595	0.165651	10.8578	0.0147493	0.421678	NA	NA	NA	1.83123	0.479595	0.375019
tr|Q9V3E9_DROME|Q9V3E9	Q9V3E9	spag	Ctrl_Poly-Mutant_Poly	0.44248	0.152993	10.8578	0.0148299	0.421678	NA	NA	NA	1.82886	0.44248	0.375019
tr|Q9VQI5_DROME|Q9VQI5	Q9VQI5	Ifrd1	Ctrl_Poly-Mutant_Poly	0.420567	0.146054	10.8578	0.0151663	0.426386	NA	NA	NA	1.81912	0.420567	0.370197
tr|Q9W136_DROME|Q9W136	Q9W136	CG42361	Ctrl_Poly-Mutant_Poly	-0.349891	0.121617	10.8578	0.0152349	0.426386	NA	NA	NA	1.81716	0.349891	0.370197
tr|Q6NP72_DROME|Q6NP72	Q6NP72	CG13220	Ctrl_Poly-Mutant_Poly	-0.386534	0.13457	10.8578	0.015361	0.427246	NA	NA	NA	1.81358	0.386534	0.369322
tr|Q9VV52_DROME|Q9VV52	Q9VV52	RAF2	Ctrl_Poly-Mutant_Poly	0.97624	0.340547	10.8578	0.015517	0.427557	NA	NA	NA	1.80919	0.97624	0.369006
tr|Q9VTV3_DROME|Q9VTV3	Q9VTV3	Ak1	Ctrl_Poly-Mutant_Poly	-0.57771	0.201643	10.8578	0.0155632	0.427557	NA	NA	NA	1.8079	0.57771	0.369006
sp|DIA_DROME|P48608	P48608	dia	Ctrl_Poly-Mutant_Poly	0.414937	0.145202	10.8578	0.0157679	0.427761	NA	NA	NA	1.80222	0.414937	0.368799
tr|O46085_DROME|O46085	O46085	Pex5	Ctrl_Poly-Mutant_Poly	0.476494	0.166893	10.8578	0.0158402	0.427761	NA	NA	NA	1.80024	0.476494	0.368799
tr|Q9VKG1_DROME|Q9VKG1	Q9VKG1	kek2	Ctrl_Poly-Mutant_Poly	-0.511451	0.179416	10.8578	0.0159662	0.428116	NA	NA	NA	1.7968	0.511451	0.368438
tr|Q7JXB5_DROME|Q7JXB5	Q7JXB5	Pepck2	Ctrl_Poly-Mutant_Poly	0.497922	0.174876	10.8578	0.0160615	0.428116	NA	NA	NA	1.79421	0.497922	0.368438
tr|Q9VW66_DROME|Q9VW66	Q9VW66	CG7646	Ctrl_Poly-Mutant_Poly	-0.641685	0.225704	10.8578	0.0161834	0.428811	NA	NA	NA	1.79093	0.641685	0.367734
tr|Q9VAK5_DROME|Q9VAK5	Q9VAK5	ND-20L	Ctrl_Poly-Mutant_Poly	-0.412822	0.145445	10.8578	0.0163193	0.429869	NA	NA	NA	1.7873	0.412822	0.366664
tr|Q9W4C3_DROME|Q9W4C3	Q9W4C3	Usp16-45	Ctrl_Poly-Mutant_Poly	0.301577	0.106544	10.8578	0.0165475	0.433333	NA	NA	NA	1.78127	0.301577	0.363178
sp|PPN_DROME|Q868Z9	Q868Z9	Ppn	Ctrl_Poly-Mutant_Poly	-0.378709	0.134516	10.8578	0.0170011	0.442621	NA	NA	NA	1.76952	0.378709	0.353968
tr|Q8IQE6_DROME|Q8IQE6	Q8IQE6	IRSp53	Ctrl_Poly-Mutant_Poly	-0.672334	0.239331	10.8578	0.0171868	0.444108	NA	NA	NA	1.76481	0.672334	0.352511
tr|Q9VT29_DROME|Q9VT29	Q9VT29	CG16717	Ctrl_Poly-Mutant_Poly	-0.410469	0.146379	10.8578	0.0173428	0.444108	NA	NA	NA	1.76088	0.410469	0.352511
tr|Q7JR83_DROME|Q7JR83	Q7JR83	Hsl	Ctrl_Poly-Mutant_Poly	0.504065	0.179784	10.8578	0.0173557	0.444108	NA	NA	NA	1.76056	0.504065	0.352511
tr|Q9VDT3_DROME|Q9VDT3	Q9VDT3	CG4562	Ctrl_Poly-Mutant_Poly	0.348049	0.124295	10.8578	0.0174652	0.44437	NA	NA	NA	1.75783	0.348049	0.352255
tr|Q9VBV8_DROME|Q9VBV8	Q9VBV8	Alg9	Ctrl_Poly-Mutant_Poly	0.322132	0.115208	10.8578	0.0175934	0.445103	NA	NA	NA	1.75465	0.322132	0.35154
sp|BOCKS_DROME|Q709R6	Q709R6	bocks	Ctrl_Poly-Mutant_Poly	0.535507	0.192119	10.8578	0.0178683	0.449517	NA	NA	NA	1.74792	0.535507	0.347254
tr|A1Z9M5_DROME|A1Z9M5	A1Z9M5	Sdb	Ctrl_Poly-Mutant_Poly	0.642865	0.231244	10.8578	0.018103	0.450933	NA	NA	NA	1.74225	0.642865	0.345888
sp|LOLA5_DROME|Q9V5M6	Q9V5M6	lola	Ctrl_Poly-Mutant_Poly	0.371083	0.133564	10.8578	0.0181583	0.450933	NA	NA	NA	1.74092	0.371083	0.345888
sp|ALG12_DROME|Q9VH78	Q9VH78	Alg12	Ctrl_Poly-Mutant_Poly	0.441529	0.159056	10.8578	0.0182355	0.450933	NA	NA	NA	1.73908	0.441529	0.345888
sp|ATPK_DROME|Q9W141	Q9W141	ATPsynF	Ctrl_Poly-Mutant_Poly	-0.564518	0.203569	10.8578	0.0183273	0.450933	NA	NA	NA	1.7369	0.564518	0.345888
tr|Q9VR42_DROME|Q9VR42	Q9VR42	CG3008	Ctrl_Poly-Mutant_Poly	0.648251	0.234307	10.8578	0.0185381	0.452913	NA	NA	NA	1.73193	0.648251	0.343985
tr|A8JQT5_DROME|A8JQT5	A8JQT5	Cdep	Ctrl_Poly-Mutant_Poly	-0.558868	0.202371	10.8578	0.0187062	0.452913	NA	NA	NA	1.72801	0.558868	0.343985
sp|TUD_DROME|P25823	P25823	tud	Ctrl_Poly-Mutant_Poly	0.32874	0.119046	10.8578	0.0187112	0.452913	NA	NA	NA	1.7279	0.32874	0.343985
tr|A1Z7S3_DROME|A1Z7S3	A1Z7S3	Rab32	Ctrl_Poly-Mutant_Poly	0.57132	0.207325	10.8578	0.0189044	0.455033	NA	NA	NA	1.72344	0.57132	0.341957
tr|Q9VQM2_DROME|Q9VQM2	Q9VQM2	ND-B14.5B	Ctrl_Poly-Mutant_Poly	-0.70242	0.255473	10.8578	0.0191135	0.455033	NA	NA	NA	1.71866	0.70242	0.341957
tr|Q9VEN6_DROME|Q9VEN6	Q9VEN6	mRpS11	Ctrl_Poly-Mutant_Poly	0.35447	0.129054	10.8578	0.0192088	0.455033	NA	NA	NA	1.7165	0.35447	0.341957
tr|Q9VGW7_DROME|Q9VGW7	Q9VGW7	Art1	Ctrl_Poly-Mutant_Poly	-0.384406	0.139999	10.8578	0.0192403	0.455033	NA	NA	NA	1.71579	0.384406	0.341957
tr|Q9VL16_DROME|Q9VL16	Q9VL16	CG5676	Ctrl_Poly-Mutant_Poly	-0.530551	0.193581	10.8578	0.0194137	0.455033	NA	NA	NA	1.71189	0.530551	0.341957
tr|Q9VGJ6_DROME|Q9VGJ6	Q9VGJ6	CG6908	Ctrl_Poly-Mutant_Poly	0.48493	0.177185	10.8578	0.0195475	0.455033	NA	NA	NA	1.70891	0.48493	0.341957
tr|Q0E993_DROME|Q0E993	Q0E993	ValRS	Ctrl_Poly-Mutant_Poly	-0.350166	0.128013	10.8578	0.0195988	0.455033	NA	NA	NA	1.70777	0.350166	0.341957
tr|Q9VLG9_DROME|Q9VLG9	Q9VLG9	Argl	Ctrl_Poly-Mutant_Poly	-0.66111	0.241868	10.8578	0.0196699	0.455033	NA	NA	NA	1.7062	0.66111	0.341957
tr|Q9VSN0_DROME|Q9VSN0	Q9VSN0	Zasp66	Ctrl_Poly-Mutant_Poly	-2.42298	0.886853	10.8578	0.0197134	0.455033	NA	NA	NA	1.70524	2.42298	0.341957
tr|Q9VC65_DROME|Q9VC65	Q9VC65	CG13623	Ctrl_Poly-Mutant_Poly	-0.574981	0.212005	10.8578	0.0204266	0.469078	NA	NA	NA	1.6898	0.574981	0.328755
tr|Q9VNI9_DROME|Q9VNI9	Q9VNI9	Sec20	Ctrl_Poly-Mutant_Poly	0.325766	0.120269	10.8578	0.0205526	0.469564	NA	NA	NA	1.68713	0.325766	0.328305
sp|CYA1_DROME|P32870	P32870	rut	Ctrl_Poly-Mutant_Poly	-0.863715	0.320093	10.8578	0.0209335	0.474272	NA	NA	NA	1.67916	0.863715	0.323973
tr|Q7KK96_DROME|Q7KK96	Q7KK96	SMC2	Ctrl_Poly-Mutant_Poly	0.922701	0.342276	10.8578	0.0210284	0.474272	NA	NA	NA	1.67719	0.922701	0.323973
tr|Q6NN55_DROME|Q6NN55	Q6NN55	oys	Ctrl_Poly-Mutant_Poly	0.562552	0.208854	10.8578	0.021113	0.474272	NA	NA	NA	1.67545	0.562552	0.323973
tr|Q9VPJ0_DROME|Q9VPJ0	Q9VPJ0	CG11377	Ctrl_Poly-Mutant_Poly	0.374853	0.139894	10.8578	0.021644	0.474272	NA	NA	NA	1.66466	0.374853	0.323973
tr|A1Z6N5_DROME|A1Z6N5	A1Z6N5	CG3270	Ctrl_Poly-Mutant_Poly	0.376226	0.140666	10.8578	0.0218347	0.474272	NA	NA	NA	1.66085	0.376226	0.323973
sp|UBCD2_DROME|P52485	P52485	Ubc2	Ctrl_Poly-Mutant_Poly	0.315215	0.117936	10.8578	0.0219063	0.474272	NA	NA	NA	1.65943	0.315215	0.323973
tr|Q7K569_DROME|Q7K569	Q7K569	Gpo1	Ctrl_Poly-Mutant_Poly	-0.375074	0.140484	10.8578	0.0220191	0.474272	NA	NA	NA	1.6572	0.375074	0.323973
tr|Q9VP50_DROME|Q9VP50	Q9VP50	CG7632	Ctrl_Poly-Mutant_Poly	-0.348192	0.130549	10.8578	0.0221265	0.474272	NA	NA	NA	1.65509	0.348192	0.323973
tr|Q9VFX0_DROME|Q9VFX0	Q9VFX0	CG8773	Ctrl_Poly-Mutant_Poly	0.645564	0.242615	10.8578	0.0223743	0.474272	NA	NA	NA	1.65025	0.645564	0.323973
sp|GPDA_DROME|P13706	P13706	Gpdh1	Ctrl_Poly-Mutant_Poly	0.489557	0.184325	10.8578	0.0225704	0.474272	NA	NA	NA	1.64646	0.489557	0.323973
sp|XYLT_DROME|Q7KVA1	Q7KVA1	oxt	Ctrl_Poly-Mutant_Poly	0.303073	0.1142	10.8578	0.022654	0.474272	NA	NA	NA	1.64485	0.303073	0.323973
sp|CCCP_DROME|O76879	O76879	dyw	Ctrl_Poly-Mutant_Poly	0.876711	0.330612	10.8578	0.0227382	0.474272	NA	NA	NA	1.64324	0.876711	0.323973
tr|A0AVW1_DROME|A0AVW1	A0AVW1	prom	Ctrl_Poly-Mutant_Poly	0.468015	0.176567	10.8578	0.0227846	0.474272	NA	NA	NA	1.64236	0.468015	0.323973
tr|Q9VTP1_DROME|Q9VTP1	Q9VTP1	CG14130	Ctrl_Poly-Mutant_Poly	-0.416829	0.15729	10.8578	0.0228078	0.474272	NA	NA	NA	1.64192	0.416829	0.323973
tr|Q9VW76_DROME|Q9VW76	Q9VW76	CG14186	Ctrl_Poly-Mutant_Poly	-0.781877	0.295235	10.8578	0.0228786	0.474272	NA	NA	NA	1.64057	0.781877	0.323973
tr|Q8SXS2_DROME|Q8SXS2	Q8SXS2	CG31337	Ctrl_Poly-Mutant_Poly	0.423742	0.160094	10.8578	0.0229388	0.474272	NA	NA	NA	1.63943	0.423742	0.323973
sp|HSP68_DROME|O97125	O97125	Hsp68	Ctrl_Poly-Mutant_Poly	0.536934	0.202885	10.8578	0.0229526	0.474272	NA	NA	NA	1.63917	0.536934	0.323973
sp|DJC25_DROME|Q9VXT2	Q9VXT2	CG7872	Ctrl_Poly-Mutant_Poly	0.333113	0.125905	10.8578	0.0229828	0.474272	NA	NA	NA	1.6386	0.333113	0.323973
sp|PTRO_DROME|A1ZAU8	A1ZAU8	Patronin	Ctrl_Poly-Mutant_Poly	-0.598497	0.227026	10.8578	0.0233739	0.475938	NA	NA	NA	1.63127	0.598497	0.32245
tr|Q8SWQ8_DROME|Q8SWQ8	Q8SWQ8	CG33143	Ctrl_Poly-Mutant_Poly	-0.469515	0.178127	10.8578	0.0233911	0.475938	NA	NA	NA	1.63095	0.469515	0.32245
sp|SDHA_DROME|Q94523	Q94523	SdhA	Ctrl_Poly-Mutant_Poly	-0.316637	0.120173	10.8578	0.0234322	0.475938	NA	NA	NA	1.63019	0.316637	0.32245
tr|A1Z8W9_DROME|A1Z8W9	A1Z8W9	garz	Ctrl_Poly-Mutant_Poly	0.383927	0.145891	10.8578	0.0235675	0.475938	NA	NA	NA	1.62769	0.383927	0.32245
tr|Q9VND3_DROME|Q9VND3	Q9VND3	Pi4KIIα	Ctrl_Poly-Mutant_Poly	0.321605	0.12237	10.8578	0.0237131	0.475938	NA	NA	NA	1.62501	0.321605	0.32245
tr|Q29QQ9_DROME|Q29QQ9	Q29QQ9	Rrp42	Ctrl_Poly-Mutant_Poly	0.457069	0.174092	10.8578	0.0238266	0.475938	NA	NA	NA	1.62294	0.457069	0.32245
tr|Q9VG04_DROME|Q9VG04	Q9VG04	CG8031	Ctrl_Poly-Mutant_Poly	-0.470886	0.179363	10.8578	0.0238316	0.475938	NA	NA	NA	1.62285	0.470886	0.32245
sp|CRY1_DROME|O77059	O77059	cry	Ctrl_Poly-Mutant_Poly	-0.810751	0.309047	10.8578	0.0239138	0.475938	NA	NA	NA	1.62135	0.810751	0.32245
tr|Q9VI64_DROME|Q9VI64	Q9VI64	CG10098	Ctrl_Poly-Mutant_Poly	-0.520806	0.19884	10.8578	0.0240917	0.476175	NA	NA	NA	1.61813	0.520806	0.322233
tr|Q9I7U5_DROME|Q9I7U5	Q9I7U5	Cnb	Ctrl_Poly-Mutant_Poly	0.833754	0.318544	10.8578	0.0241699	0.476175	NA	NA	NA	1.61672	0.833754	0.322233
tr|A8JR03_DROME|A8JR03	A8JR03	kmr	Ctrl_Poly-Mutant_Poly	-0.701493	0.268191	10.8578	0.0242447	0.476175	NA	NA	NA	1.61538	0.701493	0.322233
tr|A1Z9U2_DROME|A1Z9U2	A1Z9U2	jef	Ctrl_Poly-Mutant_Poly	-0.288105	0.110458	10.8578	0.024564	0.477466	NA	NA	NA	1.6097	0.288105	0.321058
tr|B7Z0E3_DROME|B7Z0E3	B7Z0E3	CG13305	Ctrl_Poly-Mutant_Poly	0.84263	0.32324	10.8578	0.0246272	0.477466	NA	NA	NA	1.60858	0.84263	0.321058
sp|U430_DROME|Q9VL63	Q9VL63	CG31712	Ctrl_Poly-Mutant_Poly	0.769512	0.2952	10.8578	0.0246303	0.477466	NA	NA	NA	1.60853	0.769512	0.321058
tr|Q7K4M9_DROME|Q7K4M9	Q7K4M9	CG15118	Ctrl_Poly-Mutant_Poly	0.332593	0.127802	10.8578	0.0248208	0.479085	NA	NA	NA	1.60518	0.332593	0.319588
tr|Q8SXU2_DROME|Q8SXU2	Q8SXU2	Mnn1	Ctrl_Poly-Mutant_Poly	-0.379237	0.145927	10.8578	0.0249797	0.480082	NA	NA	NA	1.60241	0.379237	0.318684
tr|D1YSG8_DROME|D1YSG8	D1YSG8	CaMKII	Ctrl_Poly-Mutant_Poly	-0.860312	0.332441	10.8578	0.0254695	0.487399	NA	NA	NA	1.59398	0.860312	0.312115
tr|Q9U5W8_DROME|Q9U5W8	Q9U5W8	Spn43Ab	Ctrl_Poly-Mutant_Poly	0.523317	0.203068	10.8578	0.0259625	0.492627	NA	NA	NA	1.58565	0.523317	0.307482
tr|Q9VTX5_DROME|Q9VTX5	Q9VTX5	ArfGAP1	Ctrl_Poly-Mutant_Poly	0.439567	0.170843	10.8578	0.026153	0.494149	NA	NA	NA	1.58248	0.439567	0.306142
tr|Q9W0X2_DROME|Q9W0X2	Q9W0X2	Phk-3	Ctrl_Poly-Mutant_Poly	0.664849	0.258839	10.8578	0.0263554	0.49588	NA	NA	NA	1.57913	0.664849	0.304624
tr|Q9W4Z1_DROME|Q9W4Z1	Q9W4Z1	CG2841	Ctrl_Poly-Mutant_Poly	0.667039	0.260373	10.8578	0.0266713	0.499724	NA	NA	NA	1.57396	0.667039	0.301269
sp|UBCD1_DROME|P25867	P25867	eff	Ctrl_Poly-Mutant_Poly	0.462949	0.180924	10.8578	0.026816	0.500341	NA	NA	NA	1.57161	0.462949	0.300734
tr|Q7JYH3_DROME|Q7JYH3	Q7JYH3	ND-B14.7	Ctrl_Poly-Mutant_Poly	-0.681927	0.267392	10.8578	0.0272237	0.504612	NA	NA	NA	1.56505	0.681927	0.297043
sp|KARG_DROME|P48610	P48610	Argk1	Ctrl_Poly-Mutant_Poly	-0.39923	0.156634	10.8578	0.0272957	0.504612	NA	NA	NA	1.56391	0.39923	0.297043
tr|Q9VMI3_DROME|Q9VMI3	Q9VMI3	ND-51	Ctrl_Poly-Mutant_Poly	-0.329644	0.129568	10.8578	0.0275203	0.504612	NA	NA	NA	1.56035	0.329644	0.297043
tr|Q8SYQ8_DROME|Q8SYQ8	Q8SYQ8	CG3420	Ctrl_Poly-Mutant_Poly	-0.354375	0.139351	10.8578	0.0275759	0.504612	NA	NA	NA	1.55947	0.354375	0.297043
sp|AJUBA_DROME|Q9VY77	Q9VY77	jub	Ctrl_Poly-Mutant_Poly	-0.576109	0.226603	10.8578	0.0276083	0.504612	NA	NA	NA	1.55896	0.576109	0.297043
sp|ZCHC8_DROME|Q2PE14	Q2PE14	CG4622	Ctrl_Poly-Mutant_Poly	0.602091	0.237054	10.8578	0.02773	0.504776	NA	NA	NA	1.55705	0.602091	0.296902
tr|Q7K1L4_DROME|Q7K1L4	Q7K1L4	CG8468	Ctrl_Poly-Mutant_Poly	0.386826	0.153099	10.8578	0.0283885	0.511745	NA	NA	NA	1.54686	0.386826	0.290946
tr|Q9VK56_DROME|Q9VK56	Q9VK56	MRP	Ctrl_Poly-Mutant_Poly	-0.341476	0.13531	10.8578	0.0285389	0.511745	NA	NA	NA	1.54456	0.341476	0.290946
sp|NAA35_DROME|Q9W1A2	Q9W1A2	Naa35	Ctrl_Poly-Mutant_Poly	0.546464	0.216579	10.8578	0.0285635	0.511745	NA	NA	NA	1.54419	0.546464	0.290946
tr|Q2PDT4_DROME|Q2PDT4	Q2PDT4	Pax	Ctrl_Poly-Mutant_Poly	0.54077	0.214333	10.8578	0.02857	0.511745	NA	NA	NA	1.54409	0.54077	0.290946
tr|Q29R15_DROME|Q29R15	Q29R15	CG34382	Ctrl_Poly-Mutant_Poly	0.842441	0.33422	10.8578	0.0286927	0.511896	NA	NA	NA	1.54223	0.842441	0.290819
tr|Q7KVI9_DROME|Q7KVI9	Q7KVI9	CG9812	Ctrl_Poly-Mutant_Poly	-0.623264	0.248323	10.8578	0.0292426	0.519636	NA	NA	NA	1.53398	0.623264	0.284301
tr|Q9VJ98_DROME|Q9VJ98	Q9VJ98	CG5783	Ctrl_Poly-Mutant_Poly	-0.373116	0.149196	10.8578	0.0297141	0.52296	NA	NA	NA	1.52704	0.373116	0.281532
tr|B7Z0J4_DROME|B7Z0J4	B7Z0J4	CG42375	Ctrl_Poly-Mutant_Poly	-0.44783	0.179098	10.8578	0.0297336	0.52296	NA	NA	NA	1.52675	0.44783	0.281532
tr|Q9VVC5_DROME|Q9VVC5	Q9VVC5	Ogdh	Ctrl_Poly-Mutant_Poly	-0.511528	0.204644	10.8578	0.02978	0.52296	NA	NA	NA	1.52608	0.511528	0.281532
tr|E1JIS1_DROME|E1JIS1	E1JIS1	sp3	Ctrl_Poly-Mutant_Poly	0.379815	0.152234	10.8578	0.0300256	0.525213	NA	NA	NA	1.52251	0.379815	0.279664
tr|Q8MS90_DROME|Q8MS90	Q8MS90	CG11668	Ctrl_Poly-Mutant_Poly	0.61964	0.248865	10.8578	0.0302971	0.526188	NA	NA	NA	1.5186	0.61964	0.278859
tr|Q9VBS0_DROME|Q9VBS0	Q9VBS0	CHKov2	Ctrl_Poly-Mutant_Poly	0.439909	0.176706	10.8578	0.0303163	0.526188	NA	NA	NA	1.51832	0.439909	0.278859
sp|DFD_DROME|P07548	P07548	Dfd	Ctrl_Poly-Mutant_Poly	0.598871	0.237412	9.8578	0.0305635	0.52843	NA	NA	NA	1.5148	0.598871	0.277012
tr|Q7JXB9_DROME|Q7JXB9	Q7JXB9	EndoG	Ctrl_Poly-Mutant_Poly	-0.554153	0.223383	10.8578	0.03079	0.530299	NA	NA	NA	1.51159	0.554153	0.275479
tr|Q7YU16_DROME|Q7YU16	Q7YU16	CG32264	Ctrl_Poly-Mutant_Poly	-0.310628	0.125363	10.8578	0.0309477	0.530973	NA	NA	NA	1.50937	0.310628	0.274927
tr|Q9VHN4_DROME|Q9VHN4	Q9VHN4	CG8043	Ctrl_Poly-Mutant_Poly	-0.487686	0.19707	10.8578	0.0311207	0.531902	NA	NA	NA	1.50695	0.487686	0.274168
tr|Q9V3Y4_DROME|Q9V3Y4	Q9V3Y4	Mtch	Ctrl_Poly-Mutant_Poly	-0.527995	0.214058	10.8578	0.0315684	0.537056	NA	NA	NA	1.50075	0.527995	0.269981
tr|Q7KLX3_DROME|Q7KLX3	Q7KLX3	Tapδ	Ctrl_Poly-Mutant_Poly	0.280206	0.113677	10.8578	0.0316621	0.537056	NA	NA	NA	1.49946	0.280206	0.269981
tr|Q9VL42_DROME|Q9VL42	Q9VL42	CG44153	Ctrl_Poly-Mutant_Poly	-0.593504	0.242293	10.8578	0.0325345	0.543744	NA	NA	NA	1.48766	0.593504	0.264605
tr|M9NFH4_DROME|M9NFH4	M9NFH4	RhoGAP19D	Ctrl_Poly-Mutant_Poly	-0.526798	0.215071	10.8578	0.032541	0.543744	NA	NA	NA	1.48757	0.526798	0.264605
tr|Q9VY22_DROME|Q9VY22	Q9VY22	CG15890	Ctrl_Poly-Mutant_Poly	0.35647	0.145641	10.8578	0.0326455	0.543744	NA	NA	NA	1.48618	0.35647	0.264605
tr|Q9W427_DROME|Q9W427	Q9W427	dtn	Ctrl_Poly-Mutant_Poly	0.342956	0.140211	10.8578	0.0327373	0.543744	NA	NA	NA	1.48496	0.342956	0.264605
sp|Y9801_DROME|Q0KIA2	Q0KIA2	CG9801	Ctrl_Poly-Mutant_Poly	0.318878	0.130501	10.8578	0.0328834	0.543744	NA	NA	NA	1.48302	0.318878	0.264605
tr|Q9W4R9_DROME|Q9W4R9	Q9W4R9	CG10802	Ctrl_Poly-Mutant_Poly	-0.330184	0.13515	10.8578	0.0329064	0.543744	NA	NA	NA	1.48272	0.330184	0.264605
sp|SPS1_DROME|O18373	O18373	Sps1	Ctrl_Poly-Mutant_Poly	-0.360439	0.147721	10.8578	0.0330866	0.544712	NA	NA	NA	1.48035	0.360439	0.263833
tr|Q7JWD6_DROME|Q7JWD6	Q7JWD6	EloC	Ctrl_Poly-Mutant_Poly	-0.373671	0.153498	10.8578	0.0334169	0.547298	NA	NA	NA	1.47603	0.373671	0.261776
tr|Q9VPU0_DROME|Q9VPU0	Q9VPU0	CG3862	Ctrl_Poly-Mutant_Poly	-0.330769	0.135942	10.8578	0.0334881	0.547298	NA	NA	NA	1.47511	0.330769	0.261776
tr|Q9W3L4_DROME|Q9W3L4	Q9W3L4	CG2233	Ctrl_Poly-Mutant_Poly	0.522474	0.215255	10.8578	0.0338401	0.550302	NA	NA	NA	1.47057	0.522474	0.259399
tr|Q9Y112_DROME|Q9Y112	Q9Y112	CG10863	Ctrl_Poly-Mutant_Poly	-0.519954	0.214331	10.8578	0.0339177	0.550302	NA	NA	NA	1.46957	0.519954	0.259399
tr|Q9VMZ3_DROME|Q9VMZ3	Q9VMZ3	CG14642	Ctrl_Poly-Mutant_Poly	0.642662	0.265617	10.8578	0.0343042	0.553279	NA	NA	NA	1.46465	0.642662	0.257056
tr|Q9VEX1_DROME|Q9VEX1	Q9VEX1	Zip89B	Ctrl_Poly-Mutant_Poly	1.88419	0.779731	10.8578	0.0344884	0.553279	NA	NA	NA	1.46233	1.88419	0.257056
tr|Q9W4Z2_DROME|Q9W4Z2	Q9W4Z2	mRpL14	Ctrl_Poly-Mutant_Poly	-0.325239	0.134669	10.8578	0.0345717	0.553279	NA	NA	NA	1.46128	0.325239	0.257056
tr|Q9VFV1_DROME|Q9VFV1	Q9VFV1	yellow-e	Ctrl_Poly-Mutant_Poly	0.526145	0.217891	10.8578	0.0345954	0.553279	NA	NA	NA	1.46098	0.526145	0.257056
tr|Q9VQD7_DROME|Q9VQD7	Q9VQD7	ND-B17.2	Ctrl_Poly-Mutant_Poly	-0.395321	0.164092	10.8578	0.0349369	0.556752	NA	NA	NA	1.45672	0.395321	0.254338
tr|A1Z6N2_DROME|A1Z6N2	A1Z6N2	Tdc1	Ctrl_Poly-Mutant_Poly	0.562268	0.233807	10.8578	0.0352027	0.558998	NA	NA	NA	1.45342	0.562268	0.252589
sp|ELOVL_DROME|Q9VHX7	Q9VHX7	Elovl7	Ctrl_Poly-Mutant_Poly	0.402669	0.167852	10.8578	0.0355694	0.561954	NA	NA	NA	1.44892	0.402669	0.2503
tr|Q7K2W6_DROME|Q7K2W6	Q7K2W6	PPO1	Ctrl_Poly-Mutant_Poly	0.753109	0.31431	10.8578	0.0357503	0.561954	NA	NA	NA	1.44672	0.753109	0.2503
sp|CT2NL_DROME|Q8SX68	Q8SX68	Naus	Ctrl_Poly-Mutant_Poly	-0.291169	0.121531	10.8578	0.0357652	0.561954	NA	NA	NA	1.44654	0.291169	0.2503
sp|KIF1A_DROME|A1ZAJ2	A1ZAJ2	unc-104	Ctrl_Poly-Mutant_Poly	0.276299	0.115472	10.8578	0.0359587	0.563018	NA	NA	NA	1.4442	0.276299	0.249478
sp|UBE2N_DROME|P35128	P35128	ben	Ctrl_Poly-Mutant_Poly	0.592748	0.249171	10.8578	0.0368485	0.573022	NA	NA	NA	1.43358	0.592748	0.241829
tr|D5AEP3_DROME|D5AEP3	D5AEP3	tapas	Ctrl_Poly-Mutant_Poly	0.508475	0.213836	10.8578	0.0369137	0.573022	NA	NA	NA	1.43281	0.508475	0.241829
sp|PLOD_DROME|Q9VTH0	Q9VTH0	Plod	Ctrl_Poly-Mutant_Poly	1.07144	0.451064	10.8578	0.0370773	0.573022	NA	NA	NA	1.43089	1.07144	0.241829
tr|Q9W2J3_DROME|Q9W2J3	Q9W2J3	Ugt49C1	Ctrl_Poly-Mutant_Poly	0.536888	0.22607	10.8578	0.0371095	0.573022	NA	NA	NA	1.43051	0.536888	0.241829
tr|Q8SWY5_DROME|Q8SWY5	Q8SWY5	CG7607	Ctrl_Poly-Mutant_Poly	-0.339049	0.143331	10.8578	0.0377265	0.578082	NA	NA	NA	1.42335	0.339049	0.238011
tr|Q9W0D3_DROME|Q9W0D3	Q9W0D3	CG13917	Ctrl_Poly-Mutant_Poly	-0.44158	0.186933	10.8578	0.0379435	0.578082	NA	NA	NA	1.42086	0.44158	0.238011
sp|LST2_DROME|Q9VB70	Q9VB70	CG6051	Ctrl_Poly-Mutant_Poly	0.625894	0.264978	10.8578	0.0379548	0.578082	NA	NA	NA	1.42073	0.625894	0.238011
tr|Q9VTE6_DROME|Q9VTE6	Q9VTE6	CG7839	Ctrl_Poly-Mutant_Poly	-0.721686	0.305636	10.8578	0.0380081	0.578082	NA	NA	NA	1.42012	0.721686	0.238011
tr|Q9VL89_DROME|Q9VL89	Q9VL89	und	Ctrl_Poly-Mutant_Poly	0.329236	0.139821	10.8578	0.0384495	0.578082	NA	NA	NA	1.41511	0.329236	0.238011
tr|A1Z6N4_DROME|A1Z6N4	A1Z6N4	Tdc2	Ctrl_Poly-Mutant_Poly	-0.535301	0.227412	10.8578	0.0385041	0.578082	NA	NA	NA	1.41449	0.535301	0.238011
sp|PITH1_DROME|Q9VK68	Q9VK68	CG6153	Ctrl_Poly-Mutant_Poly	-1.1598	0.493376	10.8578	0.0387174	0.578082	NA	NA	NA	1.41209	1.1598	0.238011
sp|EIF3A_DROME|Q9VN25	Q9VN25	eIF3a	Ctrl_Poly-Mutant_Poly	0.246865	0.105182	10.8578	0.0389714	0.578082	NA	NA	NA	1.40925	0.246865	0.238011
tr|Q9W337_DROME|Q9W337	Q9W337	CG32700	Ctrl_Poly-Mutant_Poly	-0.44343	0.188963	10.8578	0.0389967	0.578082	NA	NA	NA	1.40897	0.44343	0.238011
tr|Q9VNM3_DROME|Q9VNM3	Q9VNM3	Osi2	Ctrl_Poly-Mutant_Poly	0.539218	0.229886	10.8578	0.0390695	0.578082	NA	NA	NA	1.40816	0.539218	0.238011
tr|Q9V426_DROME|Q9V426	Q9V426	vig	Ctrl_Poly-Mutant_Poly	0.476502	0.203154	10.8578	0.0390739	0.578082	NA	NA	NA	1.40811	0.476502	0.238011
tr|Q9VS57_DROME|Q9VS57	Q9VS57	Sec63	Ctrl_Poly-Mutant_Poly	0.296964	0.126639	10.8578	0.039112	0.578082	NA	NA	NA	1.40769	0.296964	0.238011
tr|X2JG15_DROME|X2JG15	X2JG15	CG34120	Ctrl_Poly-Mutant_Poly	0.460209	0.196258	10.8578	0.0391154	0.578082	NA	NA	NA	1.40765	0.460209	0.238011
sp|LASP1_DROME|Q8I7C3	Q8I7C3	Lasp	Ctrl_Poly-Mutant_Poly	0.508608	0.217632	10.8578	0.0396629	0.584244	NA	NA	NA	1.40162	0.508608	0.233405
tr|Q9VKC5_DROME|Q9VKC5	Q9VKC5	CG6770	Ctrl_Poly-Mutant_Poly	0.800467	0.343373	10.8578	0.0400698	0.588303	NA	NA	NA	1.39718	0.800467	0.230399
tr|A1Z9I6_DROME|A1Z9I6	A1Z9I6	CG13344	Ctrl_Poly-Mutant_Poly	0.511847	0.220099	10.8578	0.0404691	0.591815	NA	NA	NA	1.39288	0.511847	0.227814
tr|M9PEG1_DROME|M9PEG1	M9PEG1	CG44195	Ctrl_Poly-Mutant_Poly	-0.512409	0.220491	10.8578	0.0405819	0.591815	NA	NA	NA	1.39167	0.512409	0.227814
sp|EIF3J_DROME|Q7K550	Q7K550	eIF3j	Ctrl_Poly-Mutant_Poly	0.388413	0.16726	10.8578	0.0407055	0.591815	NA	NA	NA	1.39035	0.388413	0.227814
tr|Q9VVK3_DROME|Q9VVK3	Q9VVK3	Ccn	Ctrl_Poly-Mutant_Poly	0.454139	0.189943	8.8578	0.0409165	0.592959	NA	NA	NA	1.3881	0.454139	0.226976
tr|Q9VL61_DROME|Q9VL61	Q9VL61	CG5853	Ctrl_Poly-Mutant_Poly	0.558329	0.241155	10.8578	0.041207	0.594582	NA	NA	NA	1.38503	0.558329	0.225788
tr|Q9U1L6_DROME|Q9U1L6	Q9U1L6	CG14625	Ctrl_Poly-Mutant_Poly	0.626503	0.271182	10.8578	0.0415668	0.594582	NA	NA	NA	1.38125	0.626503	0.225788
tr|Q9VEF5_DROME|Q9VEF5	Q9VEF5	CG7379	Ctrl_Poly-Mutant_Poly	0.31785	0.137611	10.8578	0.0416035	0.594582	NA	NA	NA	1.38087	0.31785	0.225788
tr|Q8IR72_DROME|Q8IR72	Q8IR72	CG32638	Ctrl_Poly-Mutant_Poly	0.510021	0.220842	10.8578	0.0416277	0.594582	NA	NA	NA	1.38062	0.510021	0.225788
tr|Q058U1_DROME|Q058U1	Q058U1	Zasp66	Ctrl_Poly-Mutant_Poly	-0.856205	0.370884	10.8578	0.0416924	0.594582	NA	NA	NA	1.37994	0.856205	0.225788
tr|Q9W1N4_DROME|Q9W1N4	Q9W1N4	wmd	Ctrl_Poly-Mutant_Poly	0.576698	0.250253	10.8578	0.0419923	0.596957	NA	NA	NA	1.37683	0.576698	0.224057
tr|Q9V3F2_DROME|Q9V3F2	Q9V3F2	lace	Ctrl_Poly-Mutant_Poly	0.386895	0.168529	10.8578	0.0426406	0.602841	NA	NA	NA	1.37018	0.386895	0.219797
tr|Q5BI62_DROME|Q5BI62	Q5BI62	Mdr50	Ctrl_Poly-Mutant_Poly	-0.268723	0.117152	10.8578	0.0427834	0.602841	NA	NA	NA	1.36872	0.268723	0.219797
sp|GNAI_DROME|P20353	P20353	Gαi	Ctrl_Poly-Mutant_Poly	-0.351924	0.153581	10.8578	0.0429602	0.602841	NA	NA	NA	1.36693	0.351924	0.219797
tr|Q9VB66_DROME|Q9VB66	Q9VB66	CG5909	Ctrl_Poly-Mutant_Poly	0.428386	0.187017	10.8578	0.0430224	0.602841	NA	NA	NA	1.36631	0.428386	0.219797
sp|COG5_DROME|Q9VJD3	Q9VJD3	fws	Ctrl_Poly-Mutant_Poly	-0.397806	0.173956	10.8578	0.0433094	0.602841	NA	NA	NA	1.36342	0.397806	0.219797
sp|ARL8_DROME|Q9VHV5	Q9VHV5	Arl8	Ctrl_Poly-Mutant_Poly	-0.356921	0.156111	10.8578	0.043347	0.602841	NA	NA	NA	1.36304	0.356921	0.219797
tr|A8Y4V5_DROME|A8Y4V5	A8Y4V5	CG40498	Ctrl_Poly-Mutant_Poly	-0.293039	0.128202	10.8578	0.0433906	0.602841	NA	NA	NA	1.3626	0.293039	0.219797
tr|Q9VR57_DROME|Q9VR57	Q9VR57	CG12576	Ctrl_Poly-Mutant_Poly	0.375957	0.164681	10.8578	0.0436047	0.602841	NA	NA	NA	1.36047	0.375957	0.219797
tr|Q7KLE5_DROME|Q7KLE5	Q7KLE5	Amph	Ctrl_Poly-Mutant_Poly	0.468886	0.205872	10.8578	0.0440165	0.602841	NA	NA	NA	1.35638	0.468886	0.219797
tr|Q86PA0_DROME|Q86PA0	Q86PA0	CG17816	Ctrl_Poly-Mutant_Poly	-0.329372	0.144641	10.8578	0.0440473	0.602841	NA	NA	NA	1.35608	0.329372	0.219797
tr|Q8MST1_DROME|Q8MST1	Q8MST1	CG5639	Ctrl_Poly-Mutant_Poly	0.414499	0.182133	10.8578	0.0441526	0.602841	NA	NA	NA	1.35504	0.414499	0.219797
tr|Q7KY01_DROME|Q7KY01	Q7KY01	AQP	Ctrl_Poly-Mutant_Poly	-1.17464	0.516327	10.8578	0.0442151	0.602841	NA	NA	NA	1.35443	1.17464	0.219797
tr|Q95T35_DROME|Q95T35	Q95T35	CG33791	Ctrl_Poly-Mutant_Poly	-0.469049	0.206265	10.8578	0.0442909	0.602841	NA	NA	NA	1.35369	0.469049	0.219797
tr|Q9VPL0_DROME|Q9VPL0	Q9VPL0	CG3436	Ctrl_Poly-Mutant_Poly	-0.339988	0.150039	10.8578	0.0449164	0.607936	NA	NA	NA	1.34759	0.339988	0.216142
sp|PSN_DROME|O02194	O02194	Psn	Ctrl_Poly-Mutant_Poly	0.443999	0.195989	10.8578	0.0449608	0.607936	NA	NA	NA	1.34717	0.443999	0.216142
sp|TAZ_DROME|Q9V6G5	Q9V6G5	Taz	Ctrl_Poly-Mutant_Poly	-0.49879	0.220313	10.8578	0.0450725	0.607936	NA	NA	NA	1.34609	0.49879	0.216142
tr|Q9V3D1_DROME|Q9V3D1	Q9V3D1	CG9008	Ctrl_Poly-Mutant_Poly	-0.386723	0.171004	10.8578	0.0452718	0.60879	NA	NA	NA	1.34417	0.386723	0.215532
tr|M9PI53_DROME|M9PI53	M9PI53	dysc	Ctrl_Poly-Mutant_Poly	-0.432559	0.191727	10.8578	0.0456977	0.610197	NA	NA	NA	1.34011	0.432559	0.21453
tr|Q9VJQ7_DROME|Q9VJQ7	Q9VJQ7	mol	Ctrl_Poly-Mutant_Poly	0.520474	0.231137	10.8578	0.0460436	0.610197	NA	NA	NA	1.33683	0.520474	0.21453
tr|Q7K0B6_DROME|Q7K0B6	Q7K0B6	GstT1	Ctrl_Poly-Mutant_Poly	-0.241011	0.107094	10.8578	0.0461506	0.610197	NA	NA	NA	1.33582	0.241011	0.21453
sp|NO66_DROME|Q7K4H4	Q7K4H4	NO66	Ctrl_Poly-Mutant_Poly	0.300041	0.133399	10.8578	0.0462525	0.610197	NA	NA	NA	1.33486	0.300041	0.21453
sp|NCPR_DROME|Q27597	Q27597	Cpr	Ctrl_Poly-Mutant_Poly	0.295239	0.131424	10.8578	0.0464756	0.610197	NA	NA	NA	1.33277	0.295239	0.21453
tr|Q9VPE2_DROME|Q9VPE2	Q9VPE2	ND-39	Ctrl_Poly-Mutant_Poly	-0.336356	0.149783	10.8578	0.0465427	0.610197	NA	NA	NA	1.33215	0.336356	0.21453
tr|Q59DP9_DROME|Q59DP9	Q59DP9	PMCA	Ctrl_Poly-Mutant_Poly	0.239999	0.10695	10.8578	0.0466727	0.610197	NA	NA	NA	1.33094	0.239999	0.21453
tr|Q95NU8_DROME|Q95NU8	Q95NU8	jeb	Ctrl_Poly-Mutant_Poly	-0.495978	0.221367	10.8578	0.0469587	0.610197	NA	NA	NA	1.32828	0.495978	0.21453
sp|MSS4_DROME|Q9VLP3	Q9VLP3	strat	Ctrl_Poly-Mutant_Poly	-0.539424	0.241238	10.8578	0.0473259	0.610197	NA	NA	NA	1.3249	0.539424	0.21453
sp|LSP1B_DROME|P11996	P11996	Lsp1β	Ctrl_Poly-Mutant_Poly	1.63963	0.733871	10.8578	0.0474774	0.610197	NA	NA	NA	1.32351	1.63963	0.21453
sp|THUM1_DROME|Q9VZD8	Q9VZD8	CG15014	Ctrl_Poly-Mutant_Poly	-0.254027	0.113775	10.8578	0.0476034	0.610197	NA	NA	NA	1.32236	0.254027	0.21453
tr|Q960M4_DROME|Q960M4	Q960M4	Prx5	Ctrl_Poly-Mutant_Poly	-0.546731	0.244935	10.8578	0.0476498	0.610197	NA	NA	NA	1.32194	0.546731	0.21453
tr|Q9VZN2_DROME|Q9VZN2	Q9VZN2	CG32264	Ctrl_Poly-Mutant_Poly	-0.657528	0.294603	10.8578	0.0476698	0.610197	NA	NA	NA	1.32176	0.657528	0.21453
tr|Q9VND7_DROME|Q9VND7	Q9VND7	CG2931	Ctrl_Poly-Mutant_Poly	0.358342	0.160573	10.8578	0.0476919	0.610197	NA	NA	NA	1.32156	0.358342	0.21453
sp|DMDA_DROME|Q9VDW6	Q9VDW6	Dys	Ctrl_Poly-Mutant_Poly	-0.351633	0.157638	10.8578	0.0477752	0.610197	NA	NA	NA	1.3208	0.351633	0.21453
tr|B5X533_DROME|B5X533	B5X533	Lrp4	Ctrl_Poly-Mutant_Poly	-0.246561	0.110566	10.8578	0.0478292	0.610197	NA	NA	NA	1.32031	0.246561	0.21453
sp|PNCB_DROME|Q9VQX4	Q9VQX4	Naprt	Ctrl_Poly-Mutant_Poly	-0.359209	0.161638	10.8578	0.0484746	0.616674	NA	NA	NA	1.31449	0.359209	0.209944
sp|OAT_DROME|Q9VW26	Q9VW26	Oat	Ctrl_Poly-Mutant_Poly	0.397768	0.179131	10.8578	0.0486239	0.616821	NA	NA	NA	1.31315	0.397768	0.209841
tr|Q9VUJ2_DROME|Q9VUJ2	Q9VUJ2	Reck	Ctrl_Poly-Mutant_Poly	0.420275	0.189577	10.8578	0.0489325	0.617711	NA	NA	NA	1.3104	0.420275	0.209214
tr|Q9W1M9_DROME|Q9W1M9	Q9W1M9	Rrp4	Ctrl_Poly-Mutant_Poly	-0.353751	0.159602	10.8578	0.04897	0.617711	NA	NA	NA	1.31007	0.353751	0.209214
tr|Q8IQK1_DROME|Q8IQK1	Q8IQK1	CG10089	Ctrl_Poly-Mutant_Poly	0.381751	0.172628	10.8578	0.0494027	0.62142	NA	NA	NA	1.30625	0.381751	0.206615
sp|RS15B_DROME|Q7KR04	Q7KR04	RpS15Ab	Ctrl_Poly-Mutant_Poly	-0.34283	0.155402	10.8578	0.0498623	0.623371	NA	NA	NA	1.30223	0.34283	0.205253
tr|Q9VT83_DROME|Q9VT83	Q9VT83	dpr10	Ctrl_Poly-Mutant_Poly	-1.03144	0.461715	9.8578	0.0498787	0.623371	NA	NA	NA	1.30208	1.03144	0.205253
tr|Q7YU46_DROME|Q7YU46	Q7YU46	CG15080	Ctrl_Poly-Mutant_Poly	0.517716	0.234814	10.8578	0.0499755	0.623371	NA	NA	NA	1.30124	0.517716	0.205253
tr|Q9XZ09_DROME|Q9XZ09	Q9XZ09	Sap130	Ctrl_Poly-Mutant_Poly	0.337	0.152971	10.8578	0.0501282	0.623539	NA	NA	NA	1.29992	0.337	0.205137
tr|Q0E8X6_DROME|Q0E8X6	Q0E8X6	eIF2Bδ	Ctrl_Poly-Mutant_Poly	0.280204	0.127327	10.8578	0.0503352	0.62438	NA	NA	NA	1.29813	0.280204	0.204551
tr|Q9VM47_DROME|Q9VM47	Q9VM47	Mnn1	Ctrl_Poly-Mutant_Poly	-0.393367	0.178977	10.8578	0.0505805	0.62569	NA	NA	NA	1.29602	0.393367	0.203641
tr|Q9VTU2_DROME|Q9VTU2	Q9VTU2	ND-SGDH	Ctrl_Poly-Mutant_Poly	-0.542354	0.247386	10.8578	0.0510696	0.626977	NA	NA	NA	1.29184	0.542354	0.202748
tr|Q9VLU2_DROME|Q9VLU2	Q9VLU2	Tg	Ctrl_Poly-Mutant_Poly	0.342427	0.156242	10.8578	0.051131	0.626977	NA	NA	NA	1.29132	0.342427	0.202748
tr|M9PEU6_DROME|M9PEU6	M9PEU6	CG43783	Ctrl_Poly-Mutant_Poly	-0.328943	0.150197	10.8578	0.0512703	0.626977	NA	NA	NA	1.29013	0.328943	0.202748
tr|Q8MR08_DROME|Q8MR08	Q8MR08	CG10527	Ctrl_Poly-Mutant_Poly	-0.510348	0.233164	10.8578	0.0513847	0.626977	NA	NA	NA	1.28917	0.510348	0.202748
tr|Q8IQQ0_DROME|Q8IQQ0	Q8IQQ0	Ogdh	Ctrl_Poly-Mutant_Poly	-0.42003	0.192044	10.8578	0.0515317	0.627062	NA	NA	NA	1.28793	0.42003	0.20269
tr|Q9VZY0_DROME|Q9VZY0	Q9VZY0	Non2	Ctrl_Poly-Mutant_Poly	-0.253833	0.116289	10.8578	0.0519246	0.630131	NA	NA	NA	1.28463	0.253833	0.200569
tr|Q8IGW2_DROME|Q8IGW2	Q8IGW2	CG31098	Ctrl_Poly-Mutant_Poly	-0.246902	0.113197	10.8578	0.0520692	0.630178	NA	NA	NA	1.28342	0.246902	0.200537
tr|Q9VM12_DROME|Q9VM12	Q9VM12	CG5958	Ctrl_Poly-Mutant_Poly	0.343058	0.157612	10.8578	0.0524847	0.631543	NA	NA	NA	1.27997	0.343058	0.199597
sp|G3P1_DROME|P07486	P07486	Gapdh1	Ctrl_Poly-Mutant_Poly	-0.261394	0.120127	10.8578	0.0525408	0.631543	NA	NA	NA	1.2795	0.261394	0.199597
tr|Q9VD66_DROME|Q9VD66	Q9VD66	fit	Ctrl_Poly-Mutant_Poly	2.57708	1.18471	10.8578	0.0526051	0.631543	NA	NA	NA	1.27897	2.57708	0.199597
sp|MTDC_DROME|Q04448	Q04448	Nmdmc	Ctrl_Poly-Mutant_Poly	0.608836	0.280207	10.8578	0.0528316	0.632567	NA	NA	NA	1.27711	0.608836	0.198893
tr|Q9VTC3_DROME|Q9VTC3	Q9VTC3	CG6409	Ctrl_Poly-Mutant_Poly	0.992116	0.458383	10.8578	0.0536095	0.640169	NA	NA	NA	1.27076	0.992116	0.193706
sp|NU153_DROME|Q9VXE6	Q9VXE6	Nup153	Ctrl_Poly-Mutant_Poly	0.413913	0.191407	10.8578	0.0537868	0.640578	NA	NA	NA	1.26932	0.413913	0.193428
tr|Q9W1R0_DROME|Q9W1R0	Q9W1R0	yellow-d2	Ctrl_Poly-Mutant_Poly	-0.886234	0.411221	10.8578	0.0544765	0.644645	NA	NA	NA	1.26379	0.886234	0.190679
sp|GILT1_DROME|Q95RA9	Q95RA9	GILT1	Ctrl_Poly-Mutant_Poly	0.493789	0.229208	10.8578	0.0545521	0.644645	NA	NA	NA	1.26319	0.493789	0.190679
sp|ECSIT_DROME|Q9U6M0	Q9U6M0	ECSIT	Ctrl_Poly-Mutant_Poly	0.310065	0.143932	10.8578	0.0545602	0.644645	NA	NA	NA	1.26312	0.310065	0.190679
sp|PROD_DROME|Q04499	Q04499	slgA	Ctrl_Poly-Mutant_Poly	-0.37362	0.174188	10.8578	0.0554481	0.651729	NA	NA	NA	1.25611	0.37362	0.185933
tr|Q9VEJ9_DROME|Q9VEJ9	Q9VEJ9	cysu	Ctrl_Poly-Mutant_Poly	0.992795	0.463554	10.8578	0.0557582	0.651729	NA	NA	NA	1.25369	0.992795	0.185933
sp|SEM1A_DROME|Q24322	Q24322	Sema1a	Ctrl_Poly-Mutant_Poly	-0.429462	0.200765	10.8578	0.0560072	0.651729	NA	NA	NA	1.25176	0.429462	0.185933
tr|Q7KRU8_DROME|Q7KRU8	Q7KRU8	Fer1HCH	Ctrl_Poly-Mutant_Poly	-0.643237	0.300928	10.8578	0.0561638	0.651729	NA	NA	NA	1.25054	0.643237	0.185933
tr|Q7K0W1_DROME|Q7K0W1	Q7K0W1	CG8531	Ctrl_Poly-Mutant_Poly	0.325313	0.152267	10.8578	0.056265	0.651729	NA	NA	NA	1.24976	0.325313	0.185933
sp|GLR1_DROME|Q03445	Q03445	GluRIA	Ctrl_Poly-Mutant_Poly	-0.31718	0.148545	10.8578	0.056385	0.651729	NA	NA	NA	1.24884	0.31718	0.185933
sp|PRL1_DROME|O61722	O61722	PRL-1	Ctrl_Poly-Mutant_Poly	0.252708	0.118491	10.8578	0.0566314	0.651729	NA	NA	NA	1.24694	0.252708	0.185933
sp|MMD4_DROME|Q86B87	Q86B87	mod(mdg4)	Ctrl_Poly-Mutant_Poly	0.283429	0.132902	10.8578	0.0566419	0.651729	NA	NA	NA	1.24686	0.283429	0.185933
tr|Q9VM97_DROME|Q9VM97	Q9VM97	Tsp	Ctrl_Poly-Mutant_Poly	0.457607	0.21461	10.8578	0.0566751	0.651729	NA	NA	NA	1.24661	0.457607	0.185933
tr|Q8SY69_DROME|Q8SY69	Q8SY69	CG41128	Ctrl_Poly-Mutant_Poly	-0.398536	0.18694	10.8578	0.0567128	0.651729	NA	NA	NA	1.24632	0.398536	0.185933
tr|Q9V3Q4_DROME|Q9V3Q4	Q9V3Q4	Jafrac2	Ctrl_Poly-Mutant_Poly	0.392706	0.184344	10.8578	0.0568707	0.651729	NA	NA	NA	1.24511	0.392706	0.185933
tr|Q9W2U7_DROME|Q9W2U7	Q9W2U7	nocte	Ctrl_Poly-Mutant_Poly	0.431532	0.202604	10.8578	0.0569062	0.651729	NA	NA	NA	1.24484	0.431532	0.185933
tr|Q9VPQ7_DROME|Q9VPQ7	Q9VPQ7	Spp	Ctrl_Poly-Mutant_Poly	0.349606	0.164364	10.8578	0.0571914	0.653324	NA	NA	NA	1.24267	0.349606	0.184871
tr|Q9V3L7_DROME|Q9V3L7	Q9V3L7	NP15.6	Ctrl_Poly-Mutant_Poly	-0.531746	0.250437	10.8578	0.0575642	0.655909	NA	NA	NA	1.23985	0.531746	0.183156
sp|RAS2_DROME|P04388	P04388	Ras64B	Ctrl_Poly-Mutant_Poly	-0.30934	0.145889	10.8578	0.057853	0.655979	NA	NA	NA	1.23767	0.30934	0.18311
tr|Q9VHX1_DROME|Q9VHX1	Q9VHX1	CG10435	Ctrl_Poly-Mutant_Poly	-0.474487	0.223895	10.8578	0.0579667	0.655979	NA	NA	NA	1.23682	0.474487	0.18311
sp|TRBID_DROME|Q9VH90	Q9VH90	trbd	Ctrl_Poly-Mutant_Poly	0.433675	0.202358	9.8578	0.0581185	0.655979	NA	NA	NA	1.23569	0.433675	0.18311
tr|Q95T61_DROME|Q95T61	Q95T61	CG2082	Ctrl_Poly-Mutant_Poly	-0.428954	0.20259	10.8578	0.0581563	0.655979	NA	NA	NA	1.2354	0.428954	0.18311
sp|SNAP_DROME|Q23983	Q23983	αSnap	Ctrl_Poly-Mutant_Poly	-0.302414	0.143067	10.8578	0.0585153	0.658371	NA	NA	NA	1.23273	0.302414	0.18153
tr|M9NGG3_DROME|M9NGG3	M9NGG3	Cngl	Ctrl_Poly-Mutant_Poly	0.29057	0.137608	10.8578	0.0587394	0.659236	NA	NA	NA	1.23107	0.29057	0.180959
sp|RM19_DROME|Q9VHN6	Q9VHN6	mRpL19	Ctrl_Poly-Mutant_Poly	-0.342529	0.16278	10.8578	0.0594868	0.6612	NA	NA	NA	1.22558	0.342529	0.179667
sp|STEEP_DROME|Q9V412	Q9V412	CG16865	Ctrl_Poly-Mutant_Poly	-0.509264	0.242148	10.8578	0.059603	0.6612	NA	NA	NA	1.22473	0.509264	0.179667
sp|GOE_DROME|Q9XZ14	Q9XZ14	goe	Ctrl_Poly-Mutant_Poly	0.32526	0.155029	10.8578	0.0601255	0.6612	NA	NA	NA	1.22094	0.32526	0.179667
tr|Q9VTL0_DROME|Q9VTL0	Q9VTL0	CG6083	Ctrl_Poly-Mutant_Poly	-0.364435	0.173852	10.8578	0.060314	0.6612	NA	NA	NA	1.21958	0.364435	0.179667
tr|Q9VLQ0_DROME|Q9VLQ0	Q9VLQ0	Scgα	Ctrl_Poly-Mutant_Poly	0.398999	0.19036	10.8578	0.0603362	0.6612	NA	NA	NA	1.21942	0.398999	0.179667
sp|MYO7A_DROME|Q9V3Z6	Q9V3Z6	ck	Ctrl_Poly-Mutant_Poly	0.688175	0.32844	10.8578	0.060413	0.6612	NA	NA	NA	1.21887	0.688175	0.179667
sp|VATH_DROME|Q9V3J1	Q9V3J1	VhaSFD	Ctrl_Poly-Mutant_Poly	-0.328862	0.156974	10.8578	0.0604424	0.6612	NA	NA	NA	1.21866	0.328862	0.179667
tr|O46100_DROME|O46100	O46100	CG12773	Ctrl_Poly-Mutant_Poly	0.50092	0.236315	9.8578	0.0604424	0.6612	NA	NA	NA	1.21866	0.50092	0.179667
tr|Q9Y1A7_DROME|Q9Y1A7	Q9Y1A7	mnd	Ctrl_Poly-Mutant_Poly	0.351678	0.167889	10.8578	0.0604735	0.6612	NA	NA	NA	1.21844	0.351678	0.179667
tr|A0A0B4LHR2_DROME|A0A0B4LHR2	A0A0B4LHR2	CG31064	Ctrl_Poly-Mutant_Poly	-0.277458	0.132473	10.8578	0.0605004	0.6612	NA	NA	NA	1.21824	0.277458	0.179667
sp|EIGER_DROME|Q8MUJ1	Q8MUJ1	egr	Ctrl_Poly-Mutant_Poly	0.485549	0.231867	10.8578	0.0605387	0.6612	NA	NA	NA	1.21797	0.485549	0.179667
tr|Q8IPV3_DROME|Q8IPV3	Q8IPV3	CG3164	Ctrl_Poly-Mutant_Poly	0.358359	0.171562	10.8578	0.0610922	0.665437	NA	NA	NA	1.21401	0.358359	0.176893
tr|D5SHT8_DROME|D5SHT8	D5SHT8	Nhe3	Ctrl_Poly-Mutant_Poly	0.442417	0.211995	10.8578	0.0612898	0.665437	NA	NA	NA	1.21261	0.442417	0.176893
tr|Q9VVL7_DROME|Q9VVL7	Q9VVL7	CG7430	Ctrl_Poly-Mutant_Poly	-0.497847	0.238942	10.8578	0.0616475	0.665437	NA	NA	NA	1.21008	0.497847	0.176893
sp|CAPS_DROME|Q9NHE5	Q9NHE5	Cadps	Ctrl_Poly-Mutant_Poly	-0.245211	0.117709	10.8578	0.0616846	0.665437	NA	NA	NA	1.20982	0.245211	0.176893
tr|Q9W366_DROME|Q9W366	Q9W366	CG12121	Ctrl_Poly-Mutant_Poly	0.290902	0.139677	10.8578	0.0617402	0.665437	NA	NA	NA	1.20943	0.290902	0.176893
tr|Q9W2X6_DROME|Q9W2X6	Q9W2X6	ATPsynδ	Ctrl_Poly-Mutant_Poly	-0.466409	0.224026	10.8578	0.0618182	0.665437	NA	NA	NA	1.20888	0.466409	0.176893
tr|Q9V4E0_DROME|Q9V4E0	Q9V4E0	ND-49	Ctrl_Poly-Mutant_Poly	-0.323407	0.155554	10.8578	0.0621252	0.666796	NA	NA	NA	1.20673	0.323407	0.176007
sp|EGFR_DROME|P04412	P04412	Egfr	Ctrl_Poly-Mutant_Poly	0.415798	0.200099	10.8578	0.0622423	0.666796	NA	NA	NA	1.20591	0.415798	0.176007
tr|M9ND17_DROME|M9ND17	M9ND17	mthl10	Ctrl_Poly-Mutant_Poly	0.312919	0.150944	10.8578	0.0627678	0.670821	NA	NA	NA	1.20226	0.312919	0.173393
sp|DYM_DROME|Q7KNA0	Q7KNA0	CG8230	Ctrl_Poly-Mutant_Poly	0.259812	0.125523	10.8578	0.0631189	0.672004	NA	NA	NA	1.19984	0.259812	0.172628
tr|Q9V3N9_DROME|Q9V3N9	Q9V3N9	b6	Ctrl_Poly-Mutant_Poly	0.566676	0.274138	10.8578	0.063414	0.672004	NA	NA	NA	1.19781	0.566676	0.172628
tr|Q7KVF1_DROME|Q7KVF1	Q7KVF1	emp	Ctrl_Poly-Mutant_Poly	0.426231	0.206266	10.8578	0.0634917	0.672004	NA	NA	NA	1.19728	0.426231	0.172628
tr|Q9W4I1_DROME|Q9W4I1	Q9W4I1	CG15473	Ctrl_Poly-Mutant_Poly	0.597258	0.289547	10.8578	0.063894	0.673217	NA	NA	NA	1.19454	0.597258	0.171845
tr|Q9VPS7_DROME|Q9VPS7	Q9VPS7	GABA-B-R3	Ctrl_Poly-Mutant_Poly	-0.351034	0.170422	10.8578	0.0642187	0.67505	NA	NA	NA	1.19234	0.351034	0.170664
sp|DPM1_DROME|Q9VIU7	Q9VIU7	Dpm1	Ctrl_Poly-Mutant_Poly	-0.297481	0.144649	10.8578	0.0645746	0.677034	NA	NA	NA	1.18994	0.297481	0.16939
tr|Q9VP77_DROME|Q9VP77	Q9VP77	CG10565	Ctrl_Poly-Mutant_Poly	0.216893	0.105759	10.8578	0.0652157	0.677034	NA	NA	NA	1.18565	0.216893	0.16939
tr|Q9VLX6_DROME|Q9VLX6	Q9VLX6	CG7191	Ctrl_Poly-Mutant_Poly	-0.447998	0.218585	10.8578	0.065359	0.677034	NA	NA	NA	1.18469	0.447998	0.16939
tr|Q9GQR5_DROME|Q9GQR5	Q9GQR5	stai	Ctrl_Poly-Mutant_Poly	0.314745	0.153598	10.8578	0.0654031	0.677034	NA	NA	NA	1.1844	0.314745	0.16939
tr|Q8IML9_DROME|Q8IML9	Q8IML9	Doa	Ctrl_Poly-Mutant_Poly	0.533489	0.260406	10.8578	0.065455	0.677034	NA	NA	NA	1.18406	0.533489	0.16939
tr|M9NEF4_DROME|M9NEF4	M9NEF4	CG17233	Ctrl_Poly-Mutant_Poly	-0.426157	0.208143	10.8578	0.0655965	0.677034	NA	NA	NA	1.18312	0.426157	0.16939
sp|ATPG_DROME|O01666	O01666	ATPsynγ	Ctrl_Poly-Mutant_Poly	-0.379326	0.185438	10.8578	0.0658057	0.677034	NA	NA	NA	1.18174	0.379326	0.16939
tr|A1ZBH3_DROME|A1ZBH3	A1ZBH3	CG15111	Ctrl_Poly-Mutant_Poly	0.266877	0.130504	10.8578	0.0658737	0.677034	NA	NA	NA	1.18129	0.266877	0.16939
tr|Q9W4C1_DROME|Q9W4C1	Q9W4C1	CG15784	Ctrl_Poly-Mutant_Poly	0.856761	0.41905	10.8578	0.0659228	0.677034	NA	NA	NA	1.18096	0.856761	0.16939
sp|BIB_DROME|P23645	P23645	bib	Ctrl_Poly-Mutant_Poly	0.378833	0.185472	10.8578	0.0661488	0.677034	NA	NA	NA	1.17948	0.378833	0.16939
tr|Q9VCZ2_DROME|Q9VCZ2	Q9VCZ2	CG5346	Ctrl_Poly-Mutant_Poly	0.469212	0.229855	10.8578	0.0662842	0.677034	NA	NA	NA	1.17859	0.469212	0.16939
tr|Q7KTZ2_DROME|Q7KTZ2	Q7KTZ2	Pi3K21B	Ctrl_Poly-Mutant_Poly	0.314792	0.154559	10.8578	0.0668115	0.677034	NA	NA	NA	1.17515	0.314792	0.16939
tr|B7Z0Z7_DROME|B7Z0Z7	B7Z0Z7	CG45002	Ctrl_Poly-Mutant_Poly	-0.312382	0.153385	10.8578	0.0668264	0.677034	NA	NA	NA	1.17505	0.312382	0.16939
tr|Q9VF51_DROME|Q9VF51	Q9VF51	AOX3	Ctrl_Poly-Mutant_Poly	0.445677	0.218959	10.8578	0.0669584	0.677034	NA	NA	NA	1.17419	0.445677	0.16939
tr|Q9W4F5_DROME|Q9W4F5	Q9W4F5	Ptp4E	Ctrl_Poly-Mutant_Poly	-0.319127	0.156889	10.8578	0.0671128	0.677034	NA	NA	NA	1.17319	0.319127	0.16939
tr|Q9W1A3_DROME|Q9W1A3	Q9W1A3	Zfrp8	Ctrl_Poly-Mutant_Poly	-0.465868	0.229122	10.8578	0.0672075	0.677034	NA	NA	NA	1.17258	0.465868	0.16939
sp|UBR3_DROME|Q9W3M3	Q9W3M3	Ubr3	Ctrl_Poly-Mutant_Poly	0.2541	0.12509	10.8578	0.0674303	0.677034	NA	NA	NA	1.17114	0.2541	0.16939
tr|Q9W5C2_DROME|Q9W5C2	Q9W5C2	TRAM	Ctrl_Poly-Mutant_Poly	0.273044	0.13442	10.8578	0.0674368	0.677034	NA	NA	NA	1.1711	0.273044	0.16939
tr|Q9VC58_DROME|Q9VC58	Q9VC58	Syx18	Ctrl_Poly-Mutant_Poly	0.247829	0.122143	10.8578	0.0677006	0.677034	NA	NA	NA	1.16941	0.247829	0.16939
sp|NRT_DROME|P23654	P23654	Nrt	Ctrl_Poly-Mutant_Poly	0.302468	0.149115	10.8578	0.0677685	0.677034	NA	NA	NA	1.16897	0.302468	0.16939
tr|Q0E8X7_DROME|Q0E8X7	Q0E8X7	roh	Ctrl_Poly-Mutant_Poly	-0.423031	0.208746	10.8578	0.0679872	0.677034	NA	NA	NA	1.16757	0.423031	0.16939
tr|A1Z7S2_DROME|A1Z7S2	A1Z7S2	Rab32	Ctrl_Poly-Mutant_Poly	0.477076	0.235477	10.8578	0.0680491	0.677034	NA	NA	NA	1.16718	0.477076	0.16939
tr|Q7K0X9_DROME|Q7K0X9	Q7K0X9	Syx7	Ctrl_Poly-Mutant_Poly	0.265912	0.131296	10.8578	0.0681324	0.677034	NA	NA	NA	1.16665	0.265912	0.16939
sp|MED17_DROME|Q9VEC1	Q9VEC1	MED17	Ctrl_Poly-Mutant_Poly	-0.306962	0.151722	10.8578	0.0683778	0.677034	NA	NA	NA	1.16508	0.306962	0.16939
tr|Q5BIG2_DROME|Q5BIG2	Q5BIG2	loaf	Ctrl_Poly-Mutant_Poly	-0.535691	0.264846	10.8578	0.06844	0.677034	NA	NA	NA	1.16469	0.535691	0.16939
tr|Q8MLW4_DROME|Q8MLW4	Q8MLW4	CG30392	Ctrl_Poly-Mutant_Poly	-0.319995	0.158238	10.8578	0.0684895	0.677034	NA	NA	NA	1.16438	0.319995	0.16939
sp|CP6W1_DROME|Q9V9L1	Q9V9L1	Cyp6w1	Ctrl_Poly-Mutant_Poly	0.678869	0.336233	10.8578	0.0688641	0.678529	NA	NA	NA	1.16201	0.678869	0.168432
sp|DDC_DROME|P05031	P05031	Ddc	Ctrl_Poly-Mutant_Poly	-0.526746	0.260976	10.8578	0.0689439	0.678529	NA	NA	NA	1.1615	0.526746	0.168432
sp|VIT3_DROME|P06607	P06607	Yp3	Ctrl_Poly-Mutant_Poly	0.487625	0.241905	10.8578	0.069251	0.679431	NA	NA	NA	1.15957	0.487625	0.167854
tr|Q9VHC0_DROME|Q9VHC0	Q9VHC0	RnpS1	Ctrl_Poly-Mutant_Poly	0.483703	0.240048	10.8578	0.069339	0.679431	NA	NA	NA	1.15902	0.483703	0.167854
tr|E1JI48_DROME|E1JI48	E1JI48	vvl	Ctrl_Poly-Mutant_Poly	0.415784	0.193543	6.8578	0.0695947	0.680448	NA	NA	NA	1.15742	0.415784	0.167205
tr|Q7JR69_DROME|Q7JR69	Q7JR69	Cpr49Ac	Ctrl_Poly-Mutant_Poly	1.53398	0.762811	10.8578	0.069824	0.681202	NA	NA	NA	1.156	1.53398	0.166724
tr|Q9VXR9_DROME|Q9VXR9	Q9VXR9	CG8128	Ctrl_Poly-Mutant_Poly	-0.493714	0.245753	10.8578	0.0700589	0.68128	NA	NA	NA	1.15454	0.493714	0.166674
tr|Q7YU67_DROME|Q7YU67	Q7YU67	Sema5c	Ctrl_Poly-Mutant_Poly	0.474801	0.236537	10.8578	0.0702604	0.68128	NA	NA	NA	1.15329	0.474801	0.166674
tr|Q6NR09_DROME|Q6NR09	Q6NR09	Egfrap	Ctrl_Poly-Mutant_Poly	0.38286	0.190756	10.8578	0.0702884	0.68128	NA	NA	NA	1.15312	0.38286	0.166674
tr|Q9VHI9_DROME|Q9VHI9	Q9VHI9	CG31100	Ctrl_Poly-Mutant_Poly	0.493901	0.246327	10.8578	0.07053	0.681295	NA	NA	NA	1.15163	0.493901	0.166665
tr|Q7K137_DROME|Q7K137	Q7K137	Lnk	Ctrl_Poly-Mutant_Poly	-0.333517	0.16643	10.8578	0.0706641	0.681295	NA	NA	NA	1.1508	0.333517	0.166665
sp|FUTSC_DROME|Q9W596	Q9W596	futsch	Ctrl_Poly-Mutant_Poly	-0.319654	0.159567	10.8578	0.0707463	0.681295	NA	NA	NA	1.1503	0.319654	0.166665
sp|DOS_DROME|Q9VZZ9	Q9VZZ9	dos	Ctrl_Poly-Mutant_Poly	-0.387624	0.19387	10.8578	0.0712155	0.682376	NA	NA	NA	1.14743	0.387624	0.165976
tr|Q9VXK7_DROME|Q9VXK7	Q9VXK7	ND-20	Ctrl_Poly-Mutant_Poly	-0.283351	0.141727	10.8578	0.071231	0.682376	NA	NA	NA	1.14733	0.283351	0.165976
tr|Q8SX89_DROME|Q8SX89	Q8SX89	kuk	Ctrl_Poly-Mutant_Poly	0.278657	0.139428	10.8578	0.0713158	0.682376	NA	NA	NA	1.14681	0.278657	0.165976
tr|Q9VA83_DROME|Q9VA83	Q9VA83	Fer2LCH	Ctrl_Poly-Mutant_Poly	-0.571795	0.28636	10.8578	0.0715357	0.682505	NA	NA	NA	1.14548	0.571795	0.165894
sp|JANA_DROME|P20348	P20348	janA	Ctrl_Poly-Mutant_Poly	-0.381234	0.191003	10.8578	0.0716341	0.682505	NA	NA	NA	1.14488	0.381234	0.165894
tr|Q9VSN2_DROME|Q9VSN2	Q9VSN2	Zasp66	Ctrl_Poly-Mutant_Poly	-0.779314	0.390849	10.8578	0.0718866	0.683457	NA	NA	NA	1.14335	0.779314	0.165289
tr|O96607_DROME|O96607	O96607	homer	Ctrl_Poly-Mutant_Poly	0.29858	0.1499	10.8578	0.0721372	0.684387	NA	NA	NA	1.14184	0.29858	0.164698
tr|Q95TJ2_DROME|Q95TJ2	Q95TJ2	Sdb	Ctrl_Poly-Mutant_Poly	-0.547625	0.275169	10.8578	0.0723485	0.684664	NA	NA	NA	1.14057	0.547625	0.164522
tr|M9PB59_DROME|M9PB59	M9PB59	Ndae1	Ctrl_Poly-Mutant_Poly	0.487124	0.244892	10.8578	0.0724723	0.684664	NA	NA	NA	1.13983	0.487124	0.164522
tr|A1Z8H1_DROME|A1Z8H1	A1Z8H1	Cpr47Ea	Ctrl_Poly-Mutant_Poly	0.452054	0.227956	10.8578	0.073225	0.689959	NA	NA	NA	1.13534	0.452054	0.161177
sp|AGO2_DROME|Q9VUQ5	Q9VUQ5	AGO2	Ctrl_Poly-Mutant_Poly	-0.560326	0.282686	10.8578	0.0733409	0.689959	NA	NA	NA	1.13465	0.560326	0.161177
sp|PPP6_DROME|Q27884	Q27884	PpV	Ctrl_Poly-Mutant_Poly	0.222078	0.112287	10.8578	0.073891	0.693677	NA	NA	NA	1.13141	0.222078	0.158843
tr|M9PJ56_DROME|M9PJ56	M9PJ56	OtopLa	Ctrl_Poly-Mutant_Poly	-0.343078	0.173964	10.8578	0.0746044	0.697504	NA	NA	NA	1.12724	0.343078	0.156453
tr|A8DYY1_DROME|A8DYY1	A8DYY1	CG31886	Ctrl_Poly-Mutant_Poly	0.514963	0.261194	10.8578	0.0746739	0.697504	NA	NA	NA	1.12683	0.514963	0.156453
tr|Q9W4Y6_DROME|Q9W4Y6	Q9W4Y6	boi	Ctrl_Poly-Mutant_Poly	0.410442	0.20603	9.8578	0.0747659	0.697504	NA	NA	NA	1.1263	0.410442	0.156453
sp|INDY1_DROME|Q9VVT2	Q9VVT2	Indy	Ctrl_Poly-Mutant_Poly	0.478694	0.243318	10.8578	0.0752102	0.699371	NA	NA	NA	1.12372	0.478694	0.155293
sp|PELI_DROME|O77237	O77237	Pli	Ctrl_Poly-Mutant_Poly	-0.295026	0.150001	10.8578	0.0752784	0.699371	NA	NA	NA	1.12333	0.295026	0.155293
tr|Q9U6X3_DROME|Q9U6X3	Q9U6X3	MTA1-like	Ctrl_Poly-Mutant_Poly	-0.257374	0.131087	10.8578	0.0757213	0.702029	NA	NA	NA	1.12078	0.257374	0.153645
sp|COA3_DROME|P0DKM0	P0DKM0	Ccdc56	Ctrl_Poly-Mutant_Poly	-0.243864	0.124399	10.8578	0.0761132	0.704204	NA	NA	NA	1.11854	0.243864	0.152301
tr|A4IJ72_DROME|A4IJ72	A4IJ72	Zip71B	Ctrl_Poly-Mutant_Poly	0.289154	0.147707	10.8578	0.0764665	0.705729	NA	NA	NA	1.11653	0.289154	0.151362
tr|X2JE15_DROME|X2JE15	X2JE15	shi	Ctrl_Poly-Mutant_Poly	-0.302343	0.154824	10.8578	0.0770926	0.705729	NA	NA	NA	1.11299	0.302343	0.151362
tr|A1A6X2_DROME|A1A6X2	A1A6X2	CG34242	Ctrl_Poly-Mutant_Poly	-0.227556	0.116536	10.8578	0.0771122	0.705729	NA	NA	NA	1.11288	0.227556	0.151362
tr|B7YZP4_DROME|B7YZP4	B7YZP4	St3	Ctrl_Poly-Mutant_Poly	0.528339	0.27066	10.8578	0.0771941	0.705729	NA	NA	NA	1.11242	0.528339	0.151362
tr|M9NEN9_DROME|M9NEN9	M9NEN9	wry	Ctrl_Poly-Mutant_Poly	0.450035	0.230628	10.8578	0.0772852	0.705729	NA	NA	NA	1.1119	0.450035	0.151362
tr|O77434_DROME|O77434	O77434	Sec22	Ctrl_Poly-Mutant_Poly	0.277503	0.142229	10.8578	0.0773175	0.705729	NA	NA	NA	1.11172	0.277503	0.151362
tr|Q9VF17_DROME|Q9VF17	Q9VF17	CG31183	Ctrl_Poly-Mutant_Poly	0.591785	0.303384	10.8578	0.0773812	0.705729	NA	NA	NA	1.11136	0.591785	0.151362
tr|A1ZA73_DROME|A1ZA73	A1ZA73	Strn-Mlck	Ctrl_Poly-Mutant_Poly	-4.36918	2.15269	7.8578	0.0775409	0.705749	NA	NA	NA	1.11047	4.36918	0.15135
tr|E1JJA4_DROME|E1JJA4	E1JJA4	shi	Ctrl_Poly-Mutant_Poly	-0.324228	0.166425	10.8578	0.0776989	0.705752	NA	NA	NA	1.10959	0.324228	0.151348
tr|Q9W3K9_DROME|Q9W3K9	Q9W3K9	Ldsdh1	Ctrl_Poly-Mutant_Poly	0.323588	0.166486	10.8578	0.0783037	0.706846	NA	NA	NA	1.10622	0.323588	0.150675
sp|QTC_DROME|Q9VMU5	Q9VMU5	qtc	Ctrl_Poly-Mutant_Poly	0.394602	0.20305	10.8578	0.0783377	0.706846	NA	NA	NA	1.10603	0.394602	0.150675
tr|Q7JYX5_DROME|Q7JYX5	Q7JYX5	Vamp7	Ctrl_Poly-Mutant_Poly	0.214924	0.110703	10.8578	0.0785955	0.706846	NA	NA	NA	1.1046	0.214924	0.150675
tr|Q9VVM8_DROME|Q9VVM8	Q9VVM8	CG5290	Ctrl_Poly-Mutant_Poly	0.263583	0.13591	10.8578	0.0788674	0.706846	NA	NA	NA	1.1031	0.263583	0.150675
tr|Q500Y7_DROME|Q500Y7	Q500Y7	UQCR-6.4	Ctrl_Poly-Mutant_Poly	-0.493705	0.254744	10.8578	0.0790489	0.706846	NA	NA	NA	1.1021	0.493705	0.150675
sp|ARM_DROME|P18824	P18824	arm	Ctrl_Poly-Mutant_Poly	-0.238966	0.123321	10.8578	0.0790871	0.706846	NA	NA	NA	1.10189	0.238966	0.150675
sp|OPS1_DROME|P06002	P06002	ninaE	Ctrl_Poly-Mutant_Poly	-0.571462	0.295005	10.8578	0.0791717	0.706846	NA	NA	NA	1.10143	0.571462	0.150675
tr|Q9VLF0_DROME|Q9VLF0	Q9VLF0	DIP-ζ	Ctrl_Poly-Mutant_Poly	-0.629069	0.321401	9.8578	0.0792085	0.706846	NA	NA	NA	1.10123	0.629069	0.150675
sp|TAPT1_DROME|Q9VED0	Q9VED0	CG7218	Ctrl_Poly-Mutant_Poly	0.311972	0.161091	10.8578	0.07924	0.706846	NA	NA	NA	1.10106	0.311972	0.150675
tr|Q9V3W9_DROME|Q9V3W9	Q9V3W9	Rad23	Ctrl_Poly-Mutant_Poly	0.426371	0.220669	10.8578	0.0798391	0.707578	NA	NA	NA	1.09778	0.426371	0.150226
tr|Q9VGP3_DROME|Q9VGP3	Q9VGP3	bumpel	Ctrl_Poly-Mutant_Poly	-0.441025	0.228304	10.8578	0.0798963	0.707578	NA	NA	NA	1.09747	0.441025	0.150226
tr|Q9VKM3_DROME|Q9VKM3	Q9VKM3	ATPsynG	Ctrl_Poly-Mutant_Poly	-0.503422	0.260669	10.8578	0.0799617	0.707578	NA	NA	NA	1.09712	0.503422	0.150226
sp|ATP5H_DROME|Q24251	Q24251	ATPsynD	Ctrl_Poly-Mutant_Poly	-0.320549	0.166003	10.8578	0.08	0.707578	NA	NA	NA	1.09691	0.320549	0.150226
tr|Q95RV5_DROME|Q95RV5	Q95RV5	Rpe	Ctrl_Poly-Mutant_Poly	0.443747	0.229902	10.8578	0.0801121	0.707578	NA	NA	NA	1.0963	0.443747	0.150226
tr|Q7JQG5_DROME|Q7JQG5	Q7JQG5	ckn	Ctrl_Poly-Mutant_Poly	-0.407998	0.211742	10.8578	0.0805602	0.710135	NA	NA	NA	1.09388	0.407998	0.148659
tr|Q9VI56_DROME|Q9VI56	Q9VI56	CG1943	Ctrl_Poly-Mutant_Poly	-0.551002	0.286257	10.8578	0.0808344	0.711152	NA	NA	NA	1.0924	0.551002	0.148038
tr|Q9W423_DROME|Q9W423	Q9W423	schlank	Ctrl_Poly-Mutant_Poly	0.318435	0.165545	10.8578	0.0810116	0.711313	NA	NA	NA	1.09145	0.318435	0.147939
sp|FACR1_DROME|A1ZAI5	A1ZAI5	CG5065	Ctrl_Poly-Mutant_Poly	0.356432	0.185598	10.8578	0.0814384	0.712795	NA	NA	NA	1.08917	0.356432	0.147035
sp|PICAL_DROME|Q9VI75	Q9VI75	lap	Ctrl_Poly-Mutant_Poly	-0.446167	0.232385	10.8578	0.0815075	0.712795	NA	NA	NA	1.0888	0.446167	0.147035
tr|Q9V3D0_DROME|Q9V3D0	Q9V3D0	mRpL4	Ctrl_Poly-Mutant_Poly	-0.254111	0.13247	10.8578	0.0817417	0.712795	NA	NA	NA	1.08756	0.254111	0.147035
sp|PABP_DROME|P21187	P21187	pAbp	Ctrl_Poly-Mutant_Poly	-0.270606	0.141109	10.8578	0.0818171	0.712795	NA	NA	NA	1.08716	0.270606	0.147035
tr|Q963E6_DROME|Q963E6	Q963E6	par-1	Ctrl_Poly-Mutant_Poly	0.423642	0.218903	9.8578	0.0821346	0.714173	NA	NA	NA	1.08547	0.423642	0.146197
tr|Q7JYK2_DROME|Q7JYK2	Q7JYK2	CG1941	Ctrl_Poly-Mutant_Poly	0.331383	0.173462	10.8578	0.0828325	0.716009	NA	NA	NA	1.0818	0.331383	0.145081
sp|TRE11_DROME|A1Z8N1	A1Z8N1	Tret1-1	Ctrl_Poly-Mutant_Poly	0.348407	0.182431	10.8578	0.0829175	0.716009	NA	NA	NA	1.08135	0.348407	0.145081
tr|Q9W1T6_DROME|Q9W1T6	Q9W1T6	side-V	Ctrl_Poly-Mutant_Poly	-0.372144	0.194871	10.8578	0.0829315	0.716009	NA	NA	NA	1.08128	0.372144	0.145081
tr|A1Z7V1_DROME|A1Z7V1	A1Z7V1	brp	Ctrl_Poly-Mutant_Poly	-0.413669	0.21679	10.8578	0.0831487	0.716038	NA	NA	NA	1.08014	0.413669	0.145064
tr|Q8MM14_DROME|Q8MM14	Q8MM14	Nmdar2	Ctrl_Poly-Mutant_Poly	-0.525174	0.275414	10.8578	0.0833309	0.71623	NA	NA	NA	1.07919	0.525174	0.144947
sp|STAN_DROME|Q9V5N8	Q9V5N8	stan	Ctrl_Poly-Mutant_Poly	-0.421438	0.221363	10.8578	0.0837569	0.718513	NA	NA	NA	1.07698	0.421438	0.143566
tr|Q6NMY2_DROME|Q6NMY2	Q6NMY2	CG8343	Ctrl_Poly-Mutant_Poly	-1.12079	0.589418	10.8578	0.0840845	0.71969	NA	NA	NA	1.07528	1.12079	0.142855
tr|Q7KN75_DROME|Q7KN75	Q7KN75	Dp1	Ctrl_Poly-Mutant_Poly	0.2088	0.109862	10.8578	0.0842214	0.71969	NA	NA	NA	1.07458	0.2088	0.142855
tr|Q8IR21_DROME|Q8IR21	Q8IR21	CG42354	Ctrl_Poly-Mutant_Poly	-0.72475	0.381702	10.8578	0.0844806	0.71969	NA	NA	NA	1.07324	0.72475	0.142855
tr|Q9VLY7_DROME|Q9VLY7	Q9VLY7	Tep3	Ctrl_Poly-Mutant_Poly	0.398825	0.21025	10.8578	0.0847416	0.71969	NA	NA	NA	1.0719	0.398825	0.142855
sp|ADT_DROME|Q26365	Q26365	sesB	Ctrl_Poly-Mutant_Poly	-0.637962	0.336659	10.8578	0.0850168	0.71969	NA	NA	NA	1.0705	0.637962	0.142855
tr|A1Z7S0_DROME|A1Z7S0	A1Z7S0	Rme-8	Ctrl_Poly-Mutant_Poly	0.24506	0.129321	10.8578	0.0850177	0.71969	NA	NA	NA	1.07049	0.24506	0.142855
sp|PP4R2_DROME|Q9W2U4	Q9W2U4	PPP4R2r	Ctrl_Poly-Mutant_Poly	0.291338	0.15378	10.8578	0.0850832	0.71969	NA	NA	NA	1.07016	0.291338	0.142855
tr|Q9VNR9_DROME|Q9VNR9	Q9VNR9	CG14450	Ctrl_Poly-Mutant_Poly	-0.291882	0.154269	10.8578	0.0854404	0.71969	NA	NA	NA	1.06834	0.291882	0.142855
tr|Q8SXQ1_DROME|Q8SXQ1	Q8SXQ1	Aldh7A1	Ctrl_Poly-Mutant_Poly	0.257594	0.136155	10.8578	0.085457	0.71969	NA	NA	NA	1.06825	0.257594	0.142855
tr|Q9V9T5_DROME|Q9V9T5	Q9V9T5	Mccc1	Ctrl_Poly-Mutant_Poly	0.257007	0.136013	10.8578	0.0857942	0.71969	NA	NA	NA	1.06654	0.257007	0.142855
tr|Q9VXC9_DROME|Q9VXC9	Q9VXC9	CG9676	Ctrl_Poly-Mutant_Poly	-0.91518	0.484334	10.8578	0.0857965	0.71969	NA	NA	NA	1.06653	0.91518	0.142855
tr|Q9VR31_DROME|Q9VR31	Q9VR31	Fnta	Ctrl_Poly-Mutant_Poly	-0.388581	0.205702	10.8578	0.085871	0.71969	NA	NA	NA	1.06615	0.388581	0.142855
tr|Q8MSL6_DROME|Q8MSL6	Q8MSL6	CG5122	Ctrl_Poly-Mutant_Poly	0.364585	0.193163	10.8578	0.0861034	0.71969	NA	NA	NA	1.06498	0.364585	0.142855
tr|Q9VRD9_DROME|Q9VRD9	Q9VRD9	Cbs	Ctrl_Poly-Mutant_Poly	0.339076	0.179709	10.8578	0.0861955	0.71969	NA	NA	NA	1.06452	0.339076	0.142855
sp|HSP26_DROME|P02517	P02517	Hsp26	Ctrl_Poly-Mutant_Poly	-0.448897	0.238145	10.8578	0.0864625	0.71969	NA	NA	NA	1.06317	0.448897	0.142855
tr|Q8MS38_DROME|Q8MS38	Q8MS38	CG33217	Ctrl_Poly-Mutant_Poly	0.280745	0.149236	10.8578	0.0870104	0.721271	NA	NA	NA	1.06043	0.280745	0.141902
tr|Q9VC93_DROME|Q9VC93	Q9VC93	Dis3	Ctrl_Poly-Mutant_Poly	-0.23509	0.125096	10.8578	0.0872945	0.721271	NA	NA	NA	1.05901	0.23509	0.141902
tr|Q9VM10_DROME|Q9VM10	Q9VM10	santa-maria	Ctrl_Poly-Mutant_Poly	0.371423	0.197711	10.8578	0.0873923	0.721271	NA	NA	NA	1.05853	0.371423	0.141902
tr|C0PV00_DROME|C0PV00	C0PV00	CG32428	Ctrl_Poly-Mutant_Poly	0.425204	0.226358	10.8578	0.0874148	0.721271	NA	NA	NA	1.05842	0.425204	0.141902
sp|PROF_DROME|P25843	P25843	chic	Ctrl_Poly-Mutant_Poly	-0.454759	0.242132	10.8578	0.0874609	0.721271	NA	NA	NA	1.05819	0.454759	0.141902
tr|O96692_DROME|O96692	O96692	Rap2l	Ctrl_Poly-Mutant_Poly	-0.524001	0.27939	10.8578	0.0878486	0.722755	NA	NA	NA	1.05626	0.524001	0.141009
sp|RGA_DROME|Q94547	Q94547	Rga	Ctrl_Poly-Mutant_Poly	0.184996	0.0986783	10.8578	0.0879637	0.722755	NA	NA	NA	1.0557	0.184996	0.141009
tr|Q8MLQ7_DROME|Q8MLQ7	Q8MLQ7	pippin	Ctrl_Poly-Mutant_Poly	0.301959	0.161424	10.8578	0.088578	0.722966	NA	NA	NA	1.05267	0.301959	0.140882
sp|SCARF_DROME|Q7K5M0	Q7K5M0	scaf	Ctrl_Poly-Mutant_Poly	0.358404	0.191609	10.8578	0.0885934	0.722966	NA	NA	NA	1.0526	0.358404	0.140882
sp|TRPG_DROME|Q9VJJ7	Q9VJJ7	Trpγ	Ctrl_Poly-Mutant_Poly	-0.353778	0.189199	10.8578	0.0886858	0.722966	NA	NA	NA	1.05215	0.353778	0.140882
tr|M9MRN5_DROME|M9MRN5	M9MRN5	Svil	Ctrl_Poly-Mutant_Poly	0.551427	0.294931	10.8578	0.0887139	0.722966	NA	NA	NA	1.05201	0.551427	0.140882
tr|A1ZA77_DROME|A1ZA77	A1ZA77	CG8320	Ctrl_Poly-Mutant_Poly	-0.266171	0.142404	10.8578	0.0887966	0.722966	NA	NA	NA	1.0516	0.266171	0.140882
sp|CYHR1_DROME|Q9VZV5	Q9VZV5	CG32486	Ctrl_Poly-Mutant_Poly	-0.322365	0.172638	10.8578	0.0890715	0.723888	NA	NA	NA	1.05026	0.322365	0.140329
tr|Q9VYU9_DROME|Q9VYU9	Q9VYU9	CG9360	Ctrl_Poly-Mutant_Poly	0.535933	0.287752	10.8578	0.0897929	0.727112	NA	NA	NA	1.04676	0.535933	0.138399
sp|ARRB_DROME|P19107	P19107	Arr2	Ctrl_Poly-Mutant_Poly	-0.239875	0.129087	10.8578	0.090434	0.729732	NA	NA	NA	1.04367	0.239875	0.136837
tr|Q9VMY3_DROME|Q9VMY3	Q9VMY3	CG12581	Ctrl_Poly-Mutant_Poly	0.42353	0.227971	10.8578	0.0904981	0.729732	NA	NA	NA	1.04336	0.42353	0.136837
tr|Q961A8_DROME|Q961A8	Q961A8	Papss	Ctrl_Poly-Mutant_Poly	0.390983	0.210533	10.8578	0.0906054	0.729732	NA	NA	NA	1.04285	0.390983	0.136837
tr|M9PDR0_DROME|M9PDR0	M9PDR0	Tep4	Ctrl_Poly-Mutant_Poly	0.722382	0.389688	10.8578	0.0911188	0.730681	NA	NA	NA	1.04039	0.722382	0.136272
sp|MODSP_DROME|Q9VER6	Q9VER6	modSP	Ctrl_Poly-Mutant_Poly	0.750021	0.40505	10.8578	0.0914353	0.730681	NA	NA	NA	1.03889	0.750021	0.136272
tr|Q9VG01_DROME|Q9VG01	Q9VG01	CG46280	Ctrl_Poly-Mutant_Poly	0.291116	0.157231	10.8578	0.0914589	0.730681	NA	NA	NA	1.03877	0.291116	0.136272
tr|Q9VZ07_DROME|Q9VZ07	Q9VZ07	Kap3	Ctrl_Poly-Mutant_Poly	-0.227871	0.12309	10.8578	0.0915003	0.730681	NA	NA	NA	1.03858	0.227871	0.136272
tr|Q86PC6_DROME|Q86PC6	Q86PC6	CG16717	Ctrl_Poly-Mutant_Poly	-0.380858	0.205758	10.8578	0.0915391	0.730681	NA	NA	NA	1.03839	0.380858	0.136272
tr|Q8MQS4_DROME|Q8MQS4	Q8MQS4	Reps	Ctrl_Poly-Mutant_Poly	0.314822	0.170248	10.8578	0.0918154	0.731582	NA	NA	NA	1.03708	0.314822	0.135737
tr|O18332_DROME|O18332	O18332	Rab1	Ctrl_Poly-Mutant_Poly	-0.382005	0.206773	10.8578	0.0920826	0.732085	NA	NA	NA	1.03582	0.382005	0.135438
sp|SYAM_DROME|Q9VRJ1	Q9VRJ1	AlaRS-m	Ctrl_Poly-Mutant_Poly	-0.231192	0.125252	10.8578	0.0923384	0.732085	NA	NA	NA	1.03462	0.231192	0.135438
sp|JDP_DROME|Q9TVP3	Q9TVP3	jdp	Ctrl_Poly-Mutant_Poly	-0.344799	0.187092	10.8578	0.0927832	0.732085	NA	NA	NA	1.03253	0.344799	0.135438
sp|PHM_DROME|O01404	O01404	Phm	Ctrl_Poly-Mutant_Poly	-0.310576	0.168526	10.8578	0.0927895	0.732085	NA	NA	NA	1.0325	0.310576	0.135438
tr|Q9U6R9_DROME|Q9U6R9	Q9U6R9	γSnap1	Ctrl_Poly-Mutant_Poly	-0.267085	0.145002	10.8578	0.0929373	0.732085	NA	NA	NA	1.03181	0.267085	0.135438
tr|Q9W0L6_DROME|Q9W0L6	Q9W0L6	CG13907	Ctrl_Poly-Mutant_Poly	0.202237	0.10981	10.8578	0.0929764	0.732085	NA	NA	NA	1.03163	0.202237	0.135438
sp|ATP8_DROME|P84345	P84345	mt:ATPase8	Ctrl_Poly-Mutant_Poly	-0.344455	0.187062	10.8578	0.0930229	0.732085	NA	NA	NA	1.03141	0.344455	0.135438
tr|Q86BS3_DROME|Q86BS3	Q86BS3	Chro	Ctrl_Poly-Mutant_Poly	-0.330006	0.179695	10.8578	0.0937918	0.735545	NA	NA	NA	1.02784	0.330006	0.133391
tr|Q9VUX7_DROME|Q9VUX7	Q9VUX7	Mbs	Ctrl_Poly-Mutant_Poly	0.226408	0.123296	10.8578	0.0938197	0.735545	NA	NA	NA	1.02771	0.226408	0.133391
tr|O61380_DROME|O61380	O61380	eIF4G1	Ctrl_Poly-Mutant_Poly	0.251313	0.136923	10.8578	0.0939553	0.735545	NA	NA	NA	1.02708	0.251313	0.133391
tr|Q9VUG1_DROME|Q9VUG1	Q9VUG1	dlp	Ctrl_Poly-Mutant_Poly	0.882977	0.481441	10.8578	0.0941761	0.735867	NA	NA	NA	1.02606	0.882977	0.133201
tr|Q8IQW0_DROME|Q8IQW0	Q8IQW0	pico	Ctrl_Poly-Mutant_Poly	0.300068	0.163779	10.8578	0.0944722	0.735867	NA	NA	NA	1.0247	0.300068	0.133201
tr|Q8SXY1_DROME|Q8SXY1	Q8SXY1	hdly	Ctrl_Poly-Mutant_Poly	0.547413	0.298799	10.8578	0.0944894	0.735867	NA	NA	NA	1.02462	0.547413	0.133201
tr|Q9VH63_DROME|Q9VH63	Q9VH63	CG8516	Ctrl_Poly-Mutant_Poly	-0.492045	0.269201	10.8578	0.0951618	0.736033	NA	NA	NA	1.02154	0.492045	0.133103
tr|Q9VSU6_DROME|Q9VSU6	Q9VSU6	Dhpr	Ctrl_Poly-Mutant_Poly	0.511204	0.27988	10.8578	0.0953667	0.736033	NA	NA	NA	1.0206	0.511204	0.133103
tr|Q9VIF3_DROME|Q9VIF3	Q9VIF3	Coq3	Ctrl_Poly-Mutant_Poly	-0.31773	0.174004	10.8578	0.0954483	0.736033	NA	NA	NA	1.02023	0.31773	0.133103
tr|Q7KND8_DROME|Q7KND8	Q7KND8	Mad1	Ctrl_Poly-Mutant_Poly	-0.234774	0.128625	10.8578	0.0955668	0.736033	NA	NA	NA	1.01969	0.234774	0.133103
sp|AT5F1_DROME|Q94516	Q94516	ATPsynB	Ctrl_Poly-Mutant_Poly	-0.3203	0.175499	10.8578	0.0955948	0.736033	NA	NA	NA	1.01957	0.3203	0.133103
tr|A0A0B4K7L4_DROME|A0A0B4K7L4	A0A0B4K7L4	Mvl	Ctrl_Poly-Mutant_Poly	0.408788	0.224026	10.8578	0.0956496	0.736033	NA	NA	NA	1.01932	0.408788	0.133103
sp|CED6_DROME|Q7JUY7	Q7JUY7	ced-6	Ctrl_Poly-Mutant_Poly	0.216759	0.118794	10.8578	0.0956612	0.736033	NA	NA	NA	1.01926	0.216759	0.133103
sp|ARRA_DROME|P15372	P15372	Arr1	Ctrl_Poly-Mutant_Poly	-0.279035	0.153297	10.8578	0.0963711	0.737279	NA	NA	NA	1.01605	0.279035	0.132368
tr|Q9W4B2_DROME|Q9W4B2	Q9W4B2	Vsx1	Ctrl_Poly-Mutant_Poly	0.362057	0.198991	10.8578	0.0964939	0.737279	NA	NA	NA	1.0155	0.362057	0.132368
sp|DCHS_DROME|Q05733	Q05733	Hdc	Ctrl_Poly-Mutant_Poly	-0.302063	0.166088	10.8578	0.096619	0.737279	NA	NA	NA	1.01494	0.302063	0.132368
tr|Q5BI50_DROME|Q5BI50	Q5BI50	Cul4	Ctrl_Poly-Mutant_Poly	0.190138	0.104556	10.8578	0.0966461	0.737279	NA	NA	NA	1.01482	0.190138	0.132368
tr|Q9VEY5_DROME|Q9VEY5	Q9VEY5	Mic26-27	Ctrl_Poly-Mutant_Poly	-0.250488	0.137761	10.8578	0.0966846	0.737279	NA	NA	NA	1.01464	0.250488	0.132368
tr|Q7JWQ7_DROME|Q7JWQ7	Q7JWQ7	Swim	Ctrl_Poly-Mutant_Poly	-0.440207	0.242205	10.8578	0.096811	0.737279	NA	NA	NA	1.01408	0.440207	0.132368
tr|Q9VDD8_DROME|Q9VDD8	Q9VDD8	Usp8	Ctrl_Poly-Mutant_Poly	0.252533	0.139137	10.8578	0.0972169	0.737632	NA	NA	NA	1.01226	0.252533	0.13216
tr|Q9VMB6_DROME|Q9VMB6	Q9VMB6	Ent2	Ctrl_Poly-Mutant_Poly	0.288804	0.159194	10.8578	0.0973516	0.737632	NA	NA	NA	1.01166	0.288804	0.13216
tr|Q8IR99_DROME|Q8IR99	Q8IR99	Imp	Ctrl_Poly-Mutant_Poly	-0.303144	0.167324	10.8578	0.0977492	0.737632	NA	NA	NA	1.00989	0.303144	0.13216
sp|TDRKH_DROME|Q9VQ91	Q9VQ91	papi	Ctrl_Poly-Mutant_Poly	0.191026	0.105582	10.8578	0.0981494	0.737632	NA	NA	NA	1.00811	0.191026	0.13216
sp|SPTCB_DROME|Q00963	Q00963	β-Spec	Ctrl_Poly-Mutant_Poly	-0.292185	0.161545	10.8578	0.0982424	0.737632	NA	NA	NA	1.0077	0.292185	0.13216
tr|Q9VWD9_DROME|Q9VWD9	Q9VWD9	Ubqn	Ctrl_Poly-Mutant_Poly	0.338131	0.186951	10.8578	0.0982478	0.737632	NA	NA	NA	1.00768	0.338131	0.13216
tr|Q7JWI7_DROME|Q7JWI7	Q7JWI7	hrm	Ctrl_Poly-Mutant_Poly	0.278535	0.154049	10.8578	0.0983408	0.737632	NA	NA	NA	1.00727	0.278535	0.13216
tr|Q9I7K3_DROME|Q9I7K3	Q9I7K3	CG6465	Ctrl_Poly-Mutant_Poly	0.324028	0.179326	10.8578	0.098534	0.737632	NA	NA	NA	1.00641	0.324028	0.13216
tr|Q9VI16_DROME|Q9VI16	Q9VI16	CRAT	Ctrl_Poly-Mutant_Poly	0.315575	0.174681	10.8578	0.0985896	0.737632	NA	NA	NA	1.00617	0.315575	0.13216
sp|DYLT_DROME|Q94524	Q94524	Dlc90F	Ctrl_Poly-Mutant_Poly	0.252946	0.140076	10.8578	0.0987212	0.737632	NA	NA	NA	1.00559	0.252946	0.13216
tr|Q86NV3_DROME|Q86NV3	Q86NV3	Fs	Ctrl_Poly-Mutant_Poly	-0.291233	0.161311	10.8578	0.09878	0.737632	NA	NA	NA	1.00533	0.291233	0.13216
tr|Q9VV39_DROME|Q9VV39	Q9VV39	mRpS34	Ctrl_Poly-Mutant_Poly	-0.30099	0.166779	10.8578	0.0988941	0.737632	NA	NA	NA	1.00483	0.30099	0.13216
sp|CP190_DROME|Q24478	Q24478	Cp190	Ctrl_Poly-Mutant_Poly	0.225964	0.125251	10.8578	0.0989988	0.737632	NA	NA	NA	1.00437	0.225964	0.13216
sp|EFGM_DROME|Q9VM33	Q9VM33	mEFG1	Ctrl_Poly-Mutant_Poly	-0.290192	0.161295	10.8578	0.0998171	0.742493	NA	NA	NA	1.0008	0.290192	0.129307
tr|Q7K0F7_DROME|Q7K0F7	Q7K0F7	CG11200	Ctrl_Poly-Mutant_Poly	0.270174	0.150475	10.8578	0.100426	0.744469	NA	NA	NA	0.998152	0.270174	0.128154
tr|Q7K2L7_DROME|Q7K2L7	Q7K2L7	CG17765	Ctrl_Poly-Mutant_Poly	-0.358942	0.200253	10.8578	0.100934	0.744469	NA	NA	NA	0.995961	0.358942	0.128154
tr|Q9VU88_DROME|Q9VU88	Q9VU88	Liprin-β	Ctrl_Poly-Mutant_Poly	0.215535	0.120291	10.8578	0.101045	0.744469	NA	NA	NA	0.995485	0.215535	0.128154
sp|SODC_DROME|P61851	P61851	Sod1	Ctrl_Poly-Mutant_Poly	-0.360666	0.201369	10.8578	0.101165	0.744469	NA	NA	NA	0.994971	0.360666	0.128154
tr|A0A0C4DHA8_DROME|A0A0C4DHA8	A0A0C4DHA8	CG17816	Ctrl_Poly-Mutant_Poly	-0.47831	0.267142	10.8578	0.101266	0.744469	NA	NA	NA	0.994536	0.47831	0.128154
sp|R10AB_DROME|Q9VTP4	Q9VTP4	RpL10Ab	Ctrl_Poly-Mutant_Poly	0.190547	0.106458	10.8578	0.101365	0.744469	NA	NA	NA	0.994112	0.190547	0.128154
sp|PEPT1_DROME|P91679	P91679	yin	Ctrl_Poly-Mutant_Poly	0.409329	0.229149	10.8578	0.101969	0.744469	NA	NA	NA	0.991531	0.409329	0.128154
tr|Q9V434_DROME|Q9V434	Q9V434	AsnRS	Ctrl_Poly-Mutant_Poly	0.191298	0.107107	10.8578	0.102011	0.744469	NA	NA	NA	0.991353	0.191298	0.128154
tr|Q9VWA7_DROME|Q9VWA7	Q9VWA7	gogo	Ctrl_Poly-Mutant_Poly	-0.610776	0.342017	10.8578	0.102053	0.744469	NA	NA	NA	0.991173	0.610776	0.128154
sp|INT12_DROME|Q9VBB3	Q9VBB3	IntS12	Ctrl_Poly-Mutant_Poly	-0.356652	0.19972	10.8578	0.102061	0.744469	NA	NA	NA	0.991142	0.356652	0.128154
sp|GOSR1_DROME|Q9VE50	Q9VE50	Gos28	Ctrl_Poly-Mutant_Poly	-0.253244	0.141906	10.8578	0.102259	0.744469	NA	NA	NA	0.9903	0.253244	0.128154
tr|Q0E8H7_DROME|Q0E8H7	Q0E8H7	SP1173	Ctrl_Poly-Mutant_Poly	0.361421	0.202594	10.8578	0.102365	0.744469	NA	NA	NA	0.989849	0.361421	0.128154
sp|FLOWR_DROME|Q95T12	Q95T12	fwe	Ctrl_Poly-Mutant_Poly	0.490958	0.275556	10.8578	0.102751	0.744469	NA	NA	NA	0.988213	0.490958	0.128154
tr|C1C3E7_DROME|C1C3E7	C1C3E7	Zasp52	Ctrl_Poly-Mutant_Poly	1.04433	0.58654	10.8578	0.102956	0.744469	NA	NA	NA	0.987347	1.04433	0.128154
tr|Q9VQ08_DROME|Q9VQ08	Q9VQ08	robo2	Ctrl_Poly-Mutant_Poly	0.394257	0.221873	10.8578	0.103563	0.744469	NA	NA	NA	0.984797	0.394257	0.128154
tr|A8WH76_DROME|A8WH76	A8WH76	inaF-B	Ctrl_Poly-Mutant_Poly	-0.505748	0.284616	10.8578	0.103563	0.744469	NA	NA	NA	0.984794	0.505748	0.128154
tr|Q9VQK7_DROME|Q9VQK7	Q9VQK7	Sf3b2	Ctrl_Poly-Mutant_Poly	0.240977	0.135692	10.8578	0.103741	0.744469	NA	NA	NA	0.984051	0.240977	0.128154
tr|Q9VI24_DROME|Q9VI24	Q9VI24	Zif	Ctrl_Poly-Mutant_Poly	-0.37453	0.210966	10.8578	0.103845	0.744469	NA	NA	NA	0.983616	0.37453	0.128154
sp|CORZ_DROME|Q26377	Q26377	Crz	Ctrl_Poly-Mutant_Poly	-0.681112	0.383681	10.8578	0.103863	0.744469	NA	NA	NA	0.983538	0.681112	0.128154
sp|TRP_DROME|P19334	P19334	trp	Ctrl_Poly-Mutant_Poly	-0.301979	0.170158	10.8578	0.10395	0.744469	NA	NA	NA	0.983174	0.301979	0.128154
tr|Q7KUP8_DROME|Q7KUP8	Q7KUP8	CG33257	Ctrl_Poly-Mutant_Poly	-0.492682	0.277863	10.8578	0.104225	0.744469	NA	NA	NA	0.982029	0.492682	0.128154
sp|PKN_DROME|A1Z7T0	A1Z7T0	Pkn	Ctrl_Poly-Mutant_Poly	0.208643	0.117674	10.8578	0.104234	0.744469	NA	NA	NA	0.981991	0.208643	0.128154
tr|Q7KKI0_DROME|Q7KKI0	Q7KKI0	CCT5	Ctrl_Poly-Mutant_Poly	-0.202751	0.114418	10.8578	0.104414	0.744469	NA	NA	NA	0.981242	0.202751	0.128154
sp|1433Z_DROME|P29310	P29310	14-3-3ζ	Ctrl_Poly-Mutant_Poly	0.283224	0.160017	10.8578	0.104769	0.744469	NA	NA	NA	0.979767	0.283224	0.128154
sp|CADF_DROME|P45594	P45594	tsr	Ctrl_Poly-Mutant_Poly	-0.233607	0.131987	10.8578	0.104776	0.744469	NA	NA	NA	0.979737	0.233607	0.128154
sp|C3390_DROME|Q7KT91	Q7KT91	CG33090	Ctrl_Poly-Mutant_Poly	-0.353189	0.199651	10.8578	0.10493	0.744469	NA	NA	NA	0.979101	0.353189	0.128154
sp|L2GL_DROME|P08111	P08111	l(2)gl	Ctrl_Poly-Mutant_Poly	0.278007	0.157193	10.8578	0.105011	0.744469	NA	NA	NA	0.978764	0.278007	0.128154
tr|Q8MQJ5_DROME|Q8MQJ5	Q8MQJ5	CG31122	Ctrl_Poly-Mutant_Poly	-0.277241	0.156877	10.8578	0.105239	0.744469	NA	NA	NA	0.977821	0.277241	0.128154
tr|Q9VD58_DROME|Q9VD58	Q9VD58	Idh3b	Ctrl_Poly-Mutant_Poly	-0.330421	0.186999	10.8578	0.10529	0.744469	NA	NA	NA	0.977612	0.330421	0.128154
tr|Q29QE1_DROME|Q29QE1	Q29QE1	RhoGAP1A	Ctrl_Poly-Mutant_Poly	0.232299	0.131519	10.8578	0.10541	0.744469	NA	NA	NA	0.977116	0.232299	0.128154
tr|Q7KV34_DROME|Q7KV34	Q7KV34	pkm	Ctrl_Poly-Mutant_Poly	0.225242	0.127703	10.8578	0.105845	0.744469	NA	NA	NA	0.97533	0.225242	0.128154
tr|M9MRP8_DROME|M9MRP8	M9MRP8	Svil	Ctrl_Poly-Mutant_Poly	0.347642	0.197162	10.8578	0.105943	0.744469	NA	NA	NA	0.974926	0.347642	0.128154
tr|Q9VB69_DROME|Q9VB69	Q9VB69	Men-b	Ctrl_Poly-Mutant_Poly	-0.358686	0.203638	10.8578	0.106265	0.744469	NA	NA	NA	0.973609	0.358686	0.128154
tr|Q9W5D3_DROME|Q9W5D3	Q9W5D3	CG16989	Ctrl_Poly-Mutant_Poly	0.193379	0.109834	10.8578	0.106396	0.744469	NA	NA	NA	0.973074	0.193379	0.128154
tr|Q9W0L7_DROME|Q9W0L7	Q9W0L7	Usp10	Ctrl_Poly-Mutant_Poly	0.353776	0.200978	10.8578	0.106462	0.744469	NA	NA	NA	0.972805	0.353776	0.128154
sp|HBS1_DROME|Q9W074	Q9W074	HBS1	Ctrl_Poly-Mutant_Poly	0.258193	0.14668	10.8578	0.106467	0.744469	NA	NA	NA	0.972785	0.258193	0.128154
tr|Q9VBK2_DROME|Q9VBK2	Q9VBK2	kumpel	Ctrl_Poly-Mutant_Poly	0.214899	0.122121	10.8578	0.106559	0.744469	NA	NA	NA	0.972408	0.214899	0.128154
sp|INP5E_DROME|Q9VTW2	Q9VTW2	INPP5E	Ctrl_Poly-Mutant_Poly	-0.565578	0.321409	10.8578	0.106566	0.744469	NA	NA	NA	0.97238	0.565578	0.128154
tr|Q8I0A1_DROME|Q8I0A1	Q8I0A1	SNF4Aγ	Ctrl_Poly-Mutant_Poly	0.323351	0.184411	10.8578	0.107673	0.751031	NA	NA	NA	0.967891	0.323351	0.124342
tr|Q9VL01_DROME|Q9VL01	Q9VL01	CG5390	Ctrl_Poly-Mutant_Poly	0.487753	0.278557	10.8578	0.108106	0.752118	NA	NA	NA	0.966151	0.487753	0.123714
sp|APP_DROME|A2VEY9	A2VEY9	app	Ctrl_Poly-Mutant_Poly	-0.278516	0.159091	10.8578	0.108165	0.752118	NA	NA	NA	0.965912	0.278516	0.123714
tr|Q9VW75_DROME|Q9VW75	Q9VW75	sNPF-R	Ctrl_Poly-Mutant_Poly	-0.267583	0.153026	10.8578	0.108533	0.75338	NA	NA	NA	0.964438	0.267583	0.122986
tr|Q8IQB8_DROME|Q8IQB8	Q8IQB8	teq	Ctrl_Poly-Mutant_Poly	0.470254	0.269225	10.8578	0.108877	0.753554	NA	NA	NA	0.963066	0.470254	0.122886
tr|Q9VRM3_DROME|Q9VRM3	Q9VRM3	sinu	Ctrl_Poly-Mutant_Poly	-0.452393	0.259308	10.8578	0.10925	0.75497	NA	NA	NA	0.961579	0.452393	0.12207
tr|Q7K2E1_DROME|Q7K2E1	Q7K2E1	CG8839	Ctrl_Poly-Mutant_Poly	0.290668	0.167184	10.8578	0.110337	0.761308	NA	NA	NA	0.957279	0.290668	0.11844
tr|Q9NG60_DROME|Q9NG60	Q9NG60	eIF2D	Ctrl_Poly-Mutant_Poly	0.222909	0.128348	10.8578	0.110676	0.762475	NA	NA	NA	0.955945	0.222909	0.117774
tr|Q9VQR8_DROME|Q9VQR8	Q9VQR8	LeuRS	Ctrl_Poly-Mutant_Poly	0.199346	0.114872	10.8578	0.110928	0.762807	NA	NA	NA	0.954958	0.199346	0.117586
sp|NDUS1_DROME|Q94511	Q94511	ND-75	Ctrl_Poly-Mutant_Poly	-0.261651	0.150869	10.8578	0.111125	0.762807	NA	NA	NA	0.954187	0.261651	0.117586
tr|O76521_DROME|O76521	O76521	Kap-α1	Ctrl_Poly-Mutant_Poly	0.256478	0.147981	10.8578	0.111328	0.762807	NA	NA	NA	0.953397	0.256478	0.117586
sp|6PGD_DROME|P41572	P41572	Pgd	Ctrl_Poly-Mutant_Poly	-0.21922	0.126521	10.8578	0.111421	0.762807	NA	NA	NA	0.953034	0.21922	0.117586
sp|CP4G1_DROME|Q9V3S0	Q9V3S0	Cyp4g1	Ctrl_Poly-Mutant_Poly	-3.91531	2.18487	7.8578	0.111576	0.762807	NA	NA	NA	0.952428	3.91531	0.117586
tr|Q95RB2_DROME|Q95RB2	Q95RB2	Cpr49Ae	Ctrl_Poly-Mutant_Poly	0.30196	0.174533	10.8578	0.111893	0.762922	NA	NA	NA	0.951197	0.30196	0.11752
tr|Q9W5W6_DROME|Q9W5W6	Q9W5W6	CG9578	Ctrl_Poly-Mutant_Poly	-0.825693	0.477311	10.8578	0.111934	0.762922	NA	NA	NA	0.951039	0.825693	0.11752
tr|Q7K3S2_DROME|Q7K3S2	Q7K3S2	Nt5c	Ctrl_Poly-Mutant_Poly	-0.437126	0.25285	10.8578	0.112133	0.763121	NA	NA	NA	0.950265	0.437126	0.117407
sp|PANG1_DROME|P91943	P91943	pan	Ctrl_Poly-Mutant_Poly	-0.357262	0.206886	10.8578	0.112493	0.764403	NA	NA	NA	0.948876	0.357262	0.116678
sp|LSP1A_DROME|P11995	P11995	Lsp1α	Ctrl_Poly-Mutant_Poly	2.26742	1.31538	10.8578	0.113063	0.765857	NA	NA	NA	0.94668	2.26742	0.115853
tr|M9PE86_DROME|M9PE86	M9PE86	CG43347	Ctrl_Poly-Mutant_Poly	-0.57528	0.334206	10.8578	0.113518	0.765857	NA	NA	NA	0.944934	0.57528	0.115853
sp|SDHB_DROME|P21914	P21914	SdhB	Ctrl_Poly-Mutant_Poly	-0.229617	0.133414	10.8578	0.113565	0.765857	NA	NA	NA	0.944756	0.229617	0.115853
tr|Q4V480_DROME|Q4V480	Q4V480	Cpr92A	Ctrl_Poly-Mutant_Poly	0.563792	0.324705	9.8578	0.113593	0.765857	NA	NA	NA	0.944649	0.563792	0.115853
tr|Q7K4Q9_DROME|Q7K4Q9	Q7K4Q9	Hmgs	Ctrl_Poly-Mutant_Poly	0.29324	0.170435	10.8578	0.113667	0.765857	NA	NA	NA	0.944364	0.29324	0.115853
tr|D8FT19_DROME|D8FT19	D8FT19	CG7115	Ctrl_Poly-Mutant_Poly	0.324868	0.188857	10.8578	0.113733	0.765857	NA	NA	NA	0.944115	0.324868	0.115853
tr|Q9VDC3_DROME|Q9VDC3	Q9VDC3	AP-2σ	Ctrl_Poly-Mutant_Poly	-0.282978	0.164788	10.8578	0.114287	0.767661	NA	NA	NA	0.942002	0.282978	0.114831
tr|Q9W1N3_DROME|Q9W1N3	Q9W1N3	levy	Ctrl_Poly-Mutant_Poly	-0.378718	0.220648	10.8578	0.114444	0.767661	NA	NA	NA	0.941408	0.378718	0.114831
tr|Q9VJ11_DROME|Q9VJ11	Q9VJ11	CG10470	Ctrl_Poly-Mutant_Poly	0.375104	0.218591	10.8578	0.114515	0.767661	NA	NA	NA	0.941138	0.375104	0.114831
sp|UFL1_DROME|Q9VI55	Q9VI55	Ufl1	Ctrl_Poly-Mutant_Poly	0.321392	0.187878	10.8578	0.115528	0.772144	NA	NA	NA	0.937311	0.321392	0.112302
sp|ATPO_DROME|Q24439	Q24439	ATPsynO	Ctrl_Poly-Mutant_Poly	-0.306387	0.179433	10.8578	0.116119	0.773347	NA	NA	NA	0.935095	0.306387	0.111625
sp|SYFA_DROME|Q9W3J5	Q9W3J5	α-PheRS	Ctrl_Poly-Mutant_Poly	-0.32374	0.189871	10.8578	0.116591	0.773347	NA	NA	NA	0.933335	0.32374	0.111625
tr|Q960U8_DROME|Q960U8	Q960U8	mdy	Ctrl_Poly-Mutant_Poly	0.252408	0.148073	10.8578	0.116673	0.773347	NA	NA	NA	0.93303	0.252408	0.111625
tr|Q9W1L1_DROME|Q9W1L1	Q9W1L1	mRpL43	Ctrl_Poly-Mutant_Poly	-0.249756	0.146587	10.8578	0.11683	0.773347	NA	NA	NA	0.932447	0.249756	0.111625
tr|Q9VH84_DROME|Q9VH84	Q9VH84	Pnn	Ctrl_Poly-Mutant_Poly	0.433742	0.254632	10.8578	0.116906	0.773347	NA	NA	NA	0.932162	0.433742	0.111625
sp|CCDCX_DROME|Q7KW14	Q7KW14	CG32809	Ctrl_Poly-Mutant_Poly	-0.244121	0.143318	10.8578	0.116917	0.773347	NA	NA	NA	0.932121	0.244121	0.111625
tr|Q9VGP4_DROME|Q9VGP4	Q9VGP4	Ipo9	Ctrl_Poly-Mutant_Poly	0.243872	0.143362	10.8578	0.117349	0.773708	NA	NA	NA	0.930522	0.243872	0.111423
sp|DYN_DROME|P27619	P27619	shi	Ctrl_Poly-Mutant_Poly	-0.25007	0.147026	10.8578	0.117396	0.773708	NA	NA	NA	0.930348	0.25007	0.111423
tr|M9MRN1_DROME|M9MRN1	M9MRN1	Svil	Ctrl_Poly-Mutant_Poly	0.336267	0.19794	10.8578	0.117786	0.773708	NA	NA	NA	0.928908	0.336267	0.111423
sp|FIS1_DROME|B7YZT2	B7YZT2	Fis1	Ctrl_Poly-Mutant_Poly	-0.388107	0.228467	10.8578	0.117802	0.773708	NA	NA	NA	0.928847	0.388107	0.111423
tr|Q6IWN7_DROME|Q6IWN7	Q6IWN7	Nmdar2	Ctrl_Poly-Mutant_Poly	-0.338875	0.199831	10.8578	0.11837	0.773708	NA	NA	NA	0.926758	0.338875	0.111423
sp|QCR9_DROME|Q9XY35	Q9XY35	ox	Ctrl_Poly-Mutant_Poly	-0.613782	0.362127	10.8578	0.118538	0.773708	NA	NA	NA	0.926141	0.613782	0.111423
tr|Q9VDK2_DROME|Q9VDK2	Q9VDK2	CG5466	Ctrl_Poly-Mutant_Poly	-0.312835	0.184662	10.8578	0.118701	0.773708	NA	NA	NA	0.925545	0.312835	0.111423
tr|Q8MRU1_DROME|Q8MRU1	Q8MRU1	CG3894	Ctrl_Poly-Mutant_Poly	-0.279143	0.164838	10.8578	0.118829	0.773708	NA	NA	NA	0.925078	0.279143	0.111423
tr|P91632_DROME|P91632	P91632	mub	Ctrl_Poly-Mutant_Poly	-0.237533	0.140377	10.8578	0.119088	0.773708	NA	NA	NA	0.924131	0.237533	0.111423
tr|M9NH46_DROME|M9NH46	M9NH46	mmd	Ctrl_Poly-Mutant_Poly	-0.395126	0.226176	7.8578	0.119458	0.773708	NA	NA	NA	0.922785	0.395126	0.111423
sp|RS4_DROME|P41042	P41042	RpS4	Ctrl_Poly-Mutant_Poly	-0.193318	0.114391	10.8578	0.119503	0.773708	NA	NA	NA	0.922622	0.193318	0.111423
tr|Q9VUY1_DROME|Q9VUY1	Q9VUY1	ClC-c	Ctrl_Poly-Mutant_Poly	-0.269062	0.15946	10.8578	0.12002	0.773708	NA	NA	NA	0.920745	0.269062	0.111423
tr|Q9W1K4_DROME|Q9W1K4	Q9W1K4	egl	Ctrl_Poly-Mutant_Poly	0.197132	0.117006	10.8578	0.120517	0.773708	NA	NA	NA	0.918951	0.197132	0.111423
tr|Q7KY04_DROME|Q7KY04	Q7KY04	Rab4	Ctrl_Poly-Mutant_Poly	-0.266084	0.158062	10.8578	0.120791	0.773708	NA	NA	NA	0.917965	0.266084	0.111423
sp|KCNAL_DROME|P17971	P17971	Shal	Ctrl_Poly-Mutant_Poly	-0.272802	0.162085	10.8578	0.120856	0.773708	NA	NA	NA	0.917732	0.272802	0.111423
tr|Q9W1W0_DROME|Q9W1W0	Q9W1W0	Fatp2	Ctrl_Poly-Mutant_Poly	0.224683	0.133563	10.8578	0.121026	0.773708	NA	NA	NA	0.917121	0.224683	0.111423
tr|Q7KN61_DROME|Q7KN61	Q7KN61	Fpps	Ctrl_Poly-Mutant_Poly	-0.496727	0.295509	10.8578	0.121283	0.773708	NA	NA	NA	0.916199	0.496727	0.111423
tr|Q9VNS2_DROME|Q9VNS2	Q9VNS2	ArfGAP3	Ctrl_Poly-Mutant_Poly	0.282746	0.168269	10.8578	0.121402	0.773708	NA	NA	NA	0.915773	0.282746	0.111423
tr|Q7K4L8_DROME|Q7K4L8	Q7K4L8	CG7878	Ctrl_Poly-Mutant_Poly	0.31642	0.188373	10.8578	0.121515	0.773708	NA	NA	NA	0.915369	0.31642	0.111423
tr|A0A0B4LFD7_DROME|A0A0B4LFD7	A0A0B4LFD7	ckn	Ctrl_Poly-Mutant_Poly	-0.429358	0.255668	10.8578	0.121592	0.773708	NA	NA	NA	0.915094	0.429358	0.111423
tr|Q9VN31_DROME|Q9VN31	Q9VN31	Fip1	Ctrl_Poly-Mutant_Poly	-0.41493	0.247111	10.8578	0.12164	0.773708	NA	NA	NA	0.914923	0.41493	0.111423
sp|YMEL1_DROME|F3YDF1	F3YDF1	YME1L	Ctrl_Poly-Mutant_Poly	-0.241437	0.143804	10.8578	0.121678	0.773708	NA	NA	NA	0.914788	0.241437	0.111423
tr|Q9VX36_DROME|Q9VX36	Q9VX36	ND-24	Ctrl_Poly-Mutant_Poly	-0.216861	0.129233	10.8578	0.121851	0.773708	NA	NA	NA	0.914172	0.216861	0.111423
tr|Q9VYT1_DROME|Q9VYT1	Q9VYT1	BORCS5	Ctrl_Poly-Mutant_Poly	-0.463497	0.276384	10.8578	0.122061	0.773708	NA	NA	NA	0.913424	0.463497	0.111423
sp|NDUS3_DROME|Q9VZU4	Q9VZU4	ND-30	Ctrl_Poly-Mutant_Poly	-0.289827	0.172839	10.8578	0.122088	0.773708	NA	NA	NA	0.913327	0.289827	0.111423
sp|HIP14_DROME|Q9VUW9	Q9VUW9	Hip14	Ctrl_Poly-Mutant_Poly	0.255236	0.152342	10.8578	0.122377	0.773708	NA	NA	NA	0.912302	0.255236	0.111423
tr|Q9VBQ5_DROME|Q9VBQ5	Q9VBQ5	CG5112	Ctrl_Poly-Mutant_Poly	0.349177	0.208429	10.8578	0.122403	0.773708	NA	NA	NA	0.912207	0.349177	0.111423
tr|Q9W0C3_DROME|Q9W0C3	Q9W0C3	CG13928	Ctrl_Poly-Mutant_Poly	-0.263174	0.157127	10.8578	0.122478	0.773708	NA	NA	NA	0.911942	0.263174	0.111423
sp|GNAQ_DROME|P23625	P23625	Gαq	Ctrl_Poly-Mutant_Poly	-0.237903	0.142049	10.8578	0.122501	0.773708	NA	NA	NA	0.911861	0.237903	0.111423
sp|TMA7_DROME|Q9XZS3	Q9XZS3	CG13364	Ctrl_Poly-Mutant_Poly	-0.294937	0.176248	10.8578	0.122775	0.774347	NA	NA	NA	0.91089	0.294937	0.111065
sp|IRU_DROME|Q9VHI7	Q9VHI7	Iru	Ctrl_Poly-Mutant_Poly	0.202749	0.121321	10.8578	0.123224	0.776088	NA	NA	NA	0.909303	0.202749	0.110089
sp|GPRK1_DROME|P32865	P32865	Gprk1	Ctrl_Poly-Mutant_Poly	-0.331157	0.198552	10.8578	0.123893	0.779202	NA	NA	NA	0.906954	0.331157	0.10835
sp|UEX_DROME|A0A0B7P9G0	A0A0B7P9G0	uex	Ctrl_Poly-Mutant_Poly	0.203569	0.122252	10.8578	0.124437	0.781527	NA	NA	NA	0.905051	0.203569	0.107056
tr|Q95U38_DROME|Q95U38	Q95U38	ScsβA	Ctrl_Poly-Mutant_Poly	-0.270908	0.162883	10.8578	0.124833	0.782907	NA	NA	NA	0.903669	0.270908	0.10629
tr|Q9Y0S9_DROME|Q9Y0S9	Q9Y0S9	Abi	Ctrl_Poly-Mutant_Poly	-0.352659	0.212144	10.8578	0.125006	0.782907	NA	NA	NA	0.903068	0.352659	0.10629
tr|Q9VAR6_DROME|Q9VAR6	Q9VAR6	DIP-γ	Ctrl_Poly-Mutant_Poly	-0.366206	0.220809	10.8578	0.125798	0.785666	NA	NA	NA	0.900327	0.366206	0.104762
tr|Q9VWI6_DROME|Q9VWI6	Q9VWI6	kek5	Ctrl_Poly-Mutant_Poly	0.440276	0.26547	10.8578	0.125798	0.785666	NA	NA	NA	0.900327	0.440276	0.104762
sp|WDS_DROME|Q9V3J8	Q9V3J8	wds	Ctrl_Poly-Mutant_Poly	-0.261378	0.157931	10.8578	0.126508	0.787905	NA	NA	NA	0.897881	0.261378	0.103526
tr|Q9VSX7_DROME|Q9VSX7	Q9VSX7	CG4080	Ctrl_Poly-Mutant_Poly	-0.285328	0.172701	10.8578	0.127096	0.788969	NA	NA	NA	0.895867	0.285328	0.10294
tr|Q9VCY5_DROME|Q9VCY5	Q9VCY5	CG33110	Ctrl_Poly-Mutant_Poly	0.441756	0.267391	10.8578	0.127107	0.788969	NA	NA	NA	0.89583	0.441756	0.10294
tr|Q9W3B8_DROME|Q9W3B8	Q9W3B8	CG12075	Ctrl_Poly-Mutant_Poly	0.642525	0.389331	10.8578	0.127473	0.788969	NA	NA	NA	0.894583	0.642525	0.10294
tr|Q961I1_DROME|Q961I1	Q961I1	GLS	Ctrl_Poly-Mutant_Poly	-0.309763	0.18774	10.8578	0.12755	0.788969	NA	NA	NA	0.89432	0.309763	0.10294
tr|Q9VMF0_DROME|Q9VMF0	Q9VMF0	CG9498	Ctrl_Poly-Mutant_Poly	0.501273	0.303909	10.8578	0.127661	0.788969	NA	NA	NA	0.89394	0.501273	0.10294
tr|Q0KHN6_DROME|Q0KHN6	Q0KHN6	CG42346	Ctrl_Poly-Mutant_Poly	-0.16772	0.101706	10.8578	0.127736	0.788969	NA	NA	NA	0.893686	0.16772	0.10294
tr|Q9VUW4_DROME|Q9VUW4	Q9VUW4	CG17027	Ctrl_Poly-Mutant_Poly	-0.280578	0.170297	10.8578	0.128042	0.78919	NA	NA	NA	0.892646	0.280578	0.102818
sp|GALT2_DROME|Q6WV19	Q6WV19	Pgant2	Ctrl_Poly-Mutant_Poly	0.399832	0.242736	10.8578	0.128124	0.78919	NA	NA	NA	0.892368	0.399832	0.102818
tr|Q95RC5_DROME|Q95RC5	Q95RC5	Tbc1d22	Ctrl_Poly-Mutant_Poly	0.253531	0.154257	10.8578	0.128879	0.789372	NA	NA	NA	0.889816	0.253531	0.102718
tr|Q9W4B8_DROME|Q9W4B8	Q9W4B8	frma	Ctrl_Poly-Mutant_Poly	0.35275	0.214639	10.8578	0.128902	0.789372	NA	NA	NA	0.889741	0.35275	0.102718
tr|Q8T0T9_DROME|Q8T0T9	Q8T0T9	CG13920	Ctrl_Poly-Mutant_Poly	-0.409867	0.249467	10.8578	0.129004	0.789372	NA	NA	NA	0.889396	0.409867	0.102718
sp|IRS1_DROME|Q9XTN2	Q9XTN2	chico	Ctrl_Poly-Mutant_Poly	0.220072	0.134096	10.8578	0.129384	0.789372	NA	NA	NA	0.888118	0.220072	0.102718
tr|Q960R0_DROME|Q960R0	Q960R0	Gpat4	Ctrl_Poly-Mutant_Poly	0.21224	0.129372	10.8578	0.129511	0.789372	NA	NA	NA	0.887694	0.21224	0.102718
sp|CAND1_DROME|Q9VKY2	Q9VKY2	Cand1	Ctrl_Poly-Mutant_Poly	0.166519	0.101601	10.8578	0.129847	0.789372	NA	NA	NA	0.886567	0.166519	0.102718
tr|Q7KK51_DROME|Q7KK51	Q7KK51	Mtmr6	Ctrl_Poly-Mutant_Poly	-0.275957	0.168716	10.8578	0.130547	0.789372	NA	NA	NA	0.884232	0.275957	0.102718
sp|CSN4_DROME|Q9V345	Q9V345	CSN4	Ctrl_Poly-Mutant_Poly	-0.278059	0.170055	10.8578	0.130656	0.789372	NA	NA	NA	0.883869	0.278059	0.102718
sp|C28A5_DROME|Q9V419	Q9V419	Cyp28a5	Ctrl_Poly-Mutant_Poly	0.314158	0.192246	10.8578	0.130859	0.789372	NA	NA	NA	0.883196	0.314158	0.102718
tr|Q7JMZ0_DROME|Q7JMZ0	Q7JMZ0	Ric	Ctrl_Poly-Mutant_Poly	-0.257825	0.157796	10.8578	0.13091	0.789372	NA	NA	NA	0.883026	0.257825	0.102718
tr|O76137_DROME|O76137	O76137	TM4SF	Ctrl_Poly-Mutant_Poly	0.257397	0.157842	10.8578	0.131585	0.789372	NA	NA	NA	0.880795	0.257397	0.102718
tr|O97479_DROME|O97479	O97479	Sodh-1	Ctrl_Poly-Mutant_Poly	-0.384636	0.235868	10.8578	0.131586	0.789372	NA	NA	NA	0.880789	0.384636	0.102718
tr|Q9W0S2_DROME|Q9W0S2	Q9W0S2	RhoGEF3	Ctrl_Poly-Mutant_Poly	-0.391543	0.240148	10.8578	0.13165	0.789372	NA	NA	NA	0.880578	0.391543	0.102718
tr|Q7K3Z6_DROME|Q7K3Z6	Q7K3Z6	Epac	Ctrl_Poly-Mutant_Poly	-0.284511	0.174556	10.8578	0.131759	0.789372	NA	NA	NA	0.88022	0.284511	0.102718
tr|Q400N1_DROME|Q400N1	Q400N1	Plp	Ctrl_Poly-Mutant_Poly	0.352744	0.216535	10.8578	0.131946	0.789372	NA	NA	NA	0.879604	0.352744	0.102718
sp|TM120_DROME|Q9U1M2	Q9U1M2	CG32795	Ctrl_Poly-Mutant_Poly	0.213327	0.130963	10.8578	0.131973	0.789372	NA	NA	NA	0.879514	0.213327	0.102718
tr|Q9VL68_DROME|Q9VL68	Q9VL68	CG4598	Ctrl_Poly-Mutant_Poly	0.397921	0.244293	10.8578	0.131982	0.789372	NA	NA	NA	0.879487	0.397921	0.102718
tr|Q9V9R4_DROME|Q9V9R4	Q9V9R4	CG2201	Ctrl_Poly-Mutant_Poly	0.239961	0.147603	10.8578	0.132656	0.789372	NA	NA	NA	0.877272	0.239961	0.102718
tr|Q5LJP6_DROME|Q5LJP6	Q5LJP6	CG17698	Ctrl_Poly-Mutant_Poly	-0.277002	0.170394	10.8578	0.132668	0.789372	NA	NA	NA	0.877235	0.277002	0.102718
tr|Q9VJ58_DROME|Q9VJ58	Q9VJ58	Faf2	Ctrl_Poly-Mutant_Poly	0.189408	0.116528	10.8578	0.132716	0.789372	NA	NA	NA	0.877075	0.189408	0.102718
sp|ACTZ_DROME|P45889	P45889	Arp1	Ctrl_Poly-Mutant_Poly	-0.187966	0.115749	10.8578	0.133042	0.789372	NA	NA	NA	0.876011	0.187966	0.102718
sp|MON2_DROME|Q9VLT1	Q9VLT1	mon2	Ctrl_Poly-Mutant_Poly	0.323681	0.199353	10.8578	0.133097	0.789372	NA	NA	NA	0.875832	0.323681	0.102718
tr|Q7JRH5_DROME|Q7JRH5	Q7JRH5	CG5726	Ctrl_Poly-Mutant_Poly	0.33461	0.206107	10.8578	0.133136	0.789372	NA	NA	NA	0.875705	0.33461	0.102718
tr|Q9VIU8_DROME|Q9VIU8	Q9VIU8	CG10132	Ctrl_Poly-Mutant_Poly	-0.24835	0.152983	10.8578	0.133156	0.789372	NA	NA	NA	0.875638	0.24835	0.102718
tr|A0T1Z4_DROME|A0T1Z4	A0T1Z4	yrt	Ctrl_Poly-Mutant_Poly	0.206157	0.127024	10.8578	0.133243	0.789372	NA	NA	NA	0.875356	0.206157	0.102718
sp|SURF4_DROME|O18405	O18405	Surf4	Ctrl_Poly-Mutant_Poly	0.168273	0.103811	10.8578	0.133679	0.789372	NA	NA	NA	0.873938	0.168273	0.102718
sp|CYB5R_DROME|P19967	P19967	Cyt-b5-r	Ctrl_Poly-Mutant_Poly	0.474578	0.2928	10.8578	0.133707	0.789372	NA	NA	NA	0.873847	0.474578	0.102718
sp|EAF_DROME|Q7JRJ1	Q7JRJ1	Eaf	Ctrl_Poly-Mutant_Poly	0.455008	0.280925	10.8578	0.133955	0.789372	NA	NA	NA	0.873042	0.455008	0.102718
tr|Q9VL69_DROME|Q9VL69	Q9VL69	CG5885	Ctrl_Poly-Mutant_Poly	0.30566	0.188767	10.8578	0.134049	0.789372	NA	NA	NA	0.872737	0.30566	0.102718
tr|Q9VWN1_DROME|Q9VWN1	Q9VWN1	CG43759	Ctrl_Poly-Mutant_Poly	0.389228	0.240544	10.8578	0.134293	0.789372	NA	NA	NA	0.871948	0.389228	0.102718
tr|Q7JUP3_DROME|Q7JUP3	Q7JUP3	casp	Ctrl_Poly-Mutant_Poly	0.193867	0.119903	10.8578	0.134565	0.789372	NA	NA	NA	0.871067	0.193867	0.102718
sp|DMDD_DROME|Q0KI50	Q0KI50	Dys	Ctrl_Poly-Mutant_Poly	-0.349844	0.216532	10.8578	0.134825	0.789372	NA	NA	NA	0.870231	0.349844	0.102718
tr|Q9VHS6_DROME|Q9VHS6	Q9VHS6	Ctr1B	Ctrl_Poly-Mutant_Poly	-0.369924	0.229038	10.8578	0.134943	0.789372	NA	NA	NA	0.86985	0.369924	0.102718
tr|Q86B53_DROME|Q86B53	Q86B53	CG33172	Ctrl_Poly-Mutant_Poly	0.231575	0.143401	10.8578	0.134997	0.789372	NA	NA	NA	0.869674	0.231575	0.102718
tr|Q9VKI5_DROME|Q9VKI5	Q9VKI5	Ca-β	Ctrl_Poly-Mutant_Poly	-0.265237	0.164261	10.8578	0.135029	0.789372	NA	NA	NA	0.869574	0.265237	0.102718
tr|Q9VZ04_DROME|Q9VZ04	Q9VZ04	GCS1	Ctrl_Poly-Mutant_Poly	-0.300964	0.187137	10.8578	0.136444	0.789761	NA	NA	NA	0.865044	0.300964	0.102504
sp|TWF_DROME|Q9VFM9	Q9VFM9	twf	Ctrl_Poly-Mutant_Poly	-0.275174	0.171232	10.8578	0.136715	0.789761	NA	NA	NA	0.864184	0.275174	0.102504
sp|MRM2_DROME|Q9VDT6	Q9VDT6	Mrm2	Ctrl_Poly-Mutant_Poly	-0.280688	0.174694	10.8578	0.136778	0.789761	NA	NA	NA	0.863985	0.280688	0.102504
tr|Q9VI20_DROME|Q9VI20	Q9VI20	gzl	Ctrl_Poly-Mutant_Poly	0.240583	0.149743	10.8578	0.136799	0.789761	NA	NA	NA	0.863916	0.240583	0.102504
tr|Q9VME2_DROME|Q9VME2	Q9VME2	Nepl6	Ctrl_Poly-Mutant_Poly	0.296193	0.184376	10.8578	0.136839	0.789761	NA	NA	NA	0.863791	0.296193	0.102504
tr|Q9VHA1_DROME|Q9VHA1	Q9VHA1	SpdS	Ctrl_Poly-Mutant_Poly	-0.556178	0.346354	10.8578	0.136982	0.789761	NA	NA	NA	0.863335	0.556178	0.102504
tr|B7Z078_DROME|B7Z078	B7Z078	Rnf146	Ctrl_Poly-Mutant_Poly	0.402171	0.250495	10.8578	0.137049	0.789761	NA	NA	NA	0.863123	0.402171	0.102504
tr|O76742_DROME|O76742	O76742	Rab7	Ctrl_Poly-Mutant_Poly	-0.242389	0.150975	10.8578	0.137053	0.789761	NA	NA	NA	0.863112	0.242389	0.102504
tr|Q8IGV3_DROME|Q8IGV3	Q8IGV3	CG12746	Ctrl_Poly-Mutant_Poly	0.530262	0.330331	10.8578	0.137107	0.789761	NA	NA	NA	0.862941	0.530262	0.102504
tr|Q9V4C4_DROME|Q9V4C4	Q9V4C4	Syt7	Ctrl_Poly-Mutant_Poly	-0.333148	0.207579	10.8578	0.137177	0.789761	NA	NA	NA	0.862719	0.333148	0.102504
tr|A0A0S0X7W8_DROME|A0A0S0X7W8	A0A0S0X7W8	CG3638	Ctrl_Poly-Mutant_Poly	0.386539	0.24096	10.8578	0.137345	0.789761	NA	NA	NA	0.862186	0.386539	0.102504
tr|P91941_DROME|P91941	P91941	Acp65Aa	Ctrl_Poly-Mutant_Poly	0.387058	0.241312	10.8578	0.137388	0.789761	NA	NA	NA	0.862051	0.387058	0.102504
tr|Q960Y8_DROME|Q960Y8	Q960Y8	alt	Ctrl_Poly-Mutant_Poly	0.189924	0.119061	10.8578	0.139343	0.799766	NA	NA	NA	0.855914	0.189924	0.0970369
sp|ROP_DROME|Q07327	Q07327	Rop	Ctrl_Poly-Mutant_Poly	-0.381154	0.239036	10.8578	0.139486	0.799766	NA	NA	NA	0.85547	0.381154	0.0970369
tr|A8JR05_DROME|A8JR05	A8JR05	cv-c	Ctrl_Poly-Mutant_Poly	-0.452497	0.284026	10.8578	0.139797	0.800022	NA	NA	NA	0.854502	0.452497	0.0968981
tr|Q7K1W5_DROME|Q7K1W5	Q7K1W5	CG8187	Ctrl_Poly-Mutant_Poly	-0.335467	0.210621	10.8578	0.139888	0.800022	NA	NA	NA	0.85422	0.335467	0.0968981
sp|RIFK_DROME|O76206	O76206	CG2846	Ctrl_Poly-Mutant_Poly	-0.285024	0.17924	10.8578	0.140466	0.801831	NA	NA	NA	0.852429	0.285024	0.0959174
sp|MODU_DROME|P13469	P13469	mod	Ctrl_Poly-Mutant_Poly	0.288112	0.181231	10.8578	0.140562	0.801831	NA	NA	NA	0.852132	0.288112	0.0959174
sp|BIP_DROME|P29844	P29844	Hsc70-3	Ctrl_Poly-Mutant_Poly	0.309592	0.195121	10.8578	0.14126	0.802936	NA	NA	NA	0.84998	0.309592	0.0953189
tr|Q9VKC8_DROME|Q9VKC8	Q9VKC8	Tom70	Ctrl_Poly-Mutant_Poly	-0.220233	0.138829	10.8578	0.141328	0.802936	NA	NA	NA	0.849771	0.220233	0.0953189
sp|CATL_DROME|Q95029	Q95029	Cp1	Ctrl_Poly-Mutant_Poly	0.246886	0.155692	10.8578	0.14147	0.802936	NA	NA	NA	0.849336	0.246886	0.0953189
tr|Q0E9I6_DROME|Q0E9I6	Q0E9I6	Dscam1	Ctrl_Poly-Mutant_Poly	0.195681	0.123488	10.8578	0.141726	0.802936	NA	NA	NA	0.848552	0.195681	0.0953189
tr|Q8T0L3_DROME|Q8T0L3	Q8T0L3	Uba1	Ctrl_Poly-Mutant_Poly	0.296818	0.187353	10.8578	0.141804	0.802936	NA	NA	NA	0.848311	0.296818	0.0953189
sp|SUCA_DROME|Q94522	Q94522	Scsα1	Ctrl_Poly-Mutant_Poly	-0.300354	0.189643	10.8578	0.141913	0.802936	NA	NA	NA	0.847978	0.300354	0.0953189
tr|Q9VAW3_DROME|Q9VAW3	Q9VAW3	Gfat2	Ctrl_Poly-Mutant_Poly	-0.253257	0.160012	10.8578	0.142152	0.802936	NA	NA	NA	0.847248	0.253257	0.0953189
tr|Q9VR03_DROME|Q9VR03	Q9VR03	CG15435	Ctrl_Poly-Mutant_Poly	0.219037	0.138406	10.8578	0.14219	0.802936	NA	NA	NA	0.84713	0.219037	0.0953189
tr|Q9VIX4_DROME|Q9VIX4	Q9VIX4	CG17544	Ctrl_Poly-Mutant_Poly	0.262343	0.165948	10.8578	0.142577	0.803778	NA	NA	NA	0.845951	0.262343	0.0948639
tr|Q8INC3_DROME|Q8INC3	Q8INC3	Mhcl	Ctrl_Poly-Mutant_Poly	-0.353655	0.223784	10.8578	0.142698	0.803778	NA	NA	NA	0.845581	0.353655	0.0948639
tr|Q8MRK6_DROME|Q8MRK6	Q8MRK6	CG30460	Ctrl_Poly-Mutant_Poly	-0.470976	0.298612	10.8578	0.143414	0.804469	NA	NA	NA	0.843407	0.470976	0.0944907
sp|GSH1_DROME|Q9W3K5	Q9W3K5	Gclc	Ctrl_Poly-Mutant_Poly	0.215859	0.136877	10.8578	0.143458	0.804469	NA	NA	NA	0.843276	0.215859	0.0944907
sp|TPPC2_DROME|Q9VUZ1	Q9VUZ1	Trs20	Ctrl_Poly-Mutant_Poly	-0.239961	0.152197	10.8578	0.143546	0.804469	NA	NA	NA	0.84301	0.239961	0.0944907
tr|Q9W277_DROME|Q9W277	Q9W277	Vps35	Ctrl_Poly-Mutant_Poly	-0.242576	0.1539	10.8578	0.143648	0.804469	NA	NA	NA	0.842701	0.242576	0.0944907
tr|Q9VPX5_DROME|Q9VPX5	Q9VPX5	Vps29	Ctrl_Poly-Mutant_Poly	-0.395526	0.251373	10.8578	0.144279	0.804469	NA	NA	NA	0.840798	0.395526	0.0944907
tr|Q9VRJ4_DROME|Q9VRJ4	Q9VRJ4	Dhrs4	Ctrl_Poly-Mutant_Poly	-0.19501	0.123943	10.8578	0.144295	0.804469	NA	NA	NA	0.840748	0.19501	0.0944907
sp|BARH2_DROME|Q24256	Q24256	B-H2	Ctrl_Poly-Mutant_Poly	0.543555	0.345739	10.8578	0.144581	0.804469	NA	NA	NA	0.83989	0.543555	0.0944907
tr|Q5U8V5_DROME|Q5U8V5	Q5U8V5	Pdp1	Ctrl_Poly-Mutant_Poly	0.456417	0.290325	10.8578	0.144595	0.804469	NA	NA	NA	0.839847	0.456417	0.0944907
tr|Q9VPB8_DROME|Q9VPB8	Q9VPB8	Pex14	Ctrl_Poly-Mutant_Poly	0.286367	0.182169	10.8578	0.144618	0.804469	NA	NA	NA	0.839779	0.286367	0.0944907
tr|Q9VMR6_DROME|Q9VMR6	Q9VMR6	Acsf2	Ctrl_Poly-Mutant_Poly	0.550968	0.350986	10.8578	0.145131	0.80531	NA	NA	NA	0.838239	0.550968	0.0940371
tr|Q9VD68_DROME|Q9VD68	Q9VD68	CG6656	Ctrl_Poly-Mutant_Poly	0.260544	0.166073	10.8578	0.145346	0.80531	NA	NA	NA	0.837596	0.260544	0.0940371
tr|Q8I0I5_DROME|Q8I0I5	Q8I0I5	Pop2	Ctrl_Poly-Mutant_Poly	0.251779	0.160504	10.8578	0.145385	0.80531	NA	NA	NA	0.837482	0.251779	0.0940371
sp|ACT1_DROME|P10987	P10987	Act5C	Ctrl_Poly-Mutant_Poly	-0.173896	0.110944	10.8578	0.145677	0.80531	NA	NA	NA	0.836609	0.173896	0.0940371
tr|A0A0B4KGC5_DROME|A0A0B4KGC5	A0A0B4KGC5	P5cr-2	Ctrl_Poly-Mutant_Poly	-0.344394	0.219743	10.8578	0.145715	0.80531	NA	NA	NA	0.836495	0.344394	0.0940371
tr|Q8IRC0_DROME|Q8IRC0	Q8IRC0	ens	Ctrl_Poly-Mutant_Poly	0.202013	0.128942	10.8578	0.145848	0.80531	NA	NA	NA	0.8361	0.202013	0.0940371
sp|MOODY_DROME|Q9W534	Q9W534	moody	Ctrl_Poly-Mutant_Poly	0.18309	0.117105	10.8578	0.146598	0.806136	NA	NA	NA	0.833871	0.18309	0.0935915
sp|C1GLT_DROME|Q7K237	Q7K237	C1GalTA	Ctrl_Poly-Mutant_Poly	0.259378	0.165911	10.8578	0.146624	0.806136	NA	NA	NA	0.833794	0.259378	0.0935915
tr|Q9VU53_DROME|Q9VU53	Q9VU53	caps	Ctrl_Poly-Mutant_Poly	0.434095	0.277755	10.8578	0.14674	0.806136	NA	NA	NA	0.83345	0.434095	0.0935915
tr|Q9VK06_DROME|Q9VK06	Q9VK06	CG31729	Ctrl_Poly-Mutant_Poly	0.262884	0.168234	10.8578	0.146802	0.806136	NA	NA	NA	0.833269	0.262884	0.0935915
tr|Q9VG77_DROME|Q9VG77	Q9VG77	Scgβ	Ctrl_Poly-Mutant_Poly	0.332996	0.213159	10.8578	0.146898	0.806136	NA	NA	NA	0.832985	0.332996	0.0935915
tr|Q9VYT3_DROME|Q9VYT3	Q9VYT3	Nrd1	Ctrl_Poly-Mutant_Poly	0.211362	0.135491	10.8578	0.147419	0.808008	NA	NA	NA	0.831446	0.211362	0.0925841
sp|ANXB9_DROME|P22464	P22464	AnxB9	Ctrl_Poly-Mutant_Poly	-0.34809	0.223333	10.8578	0.147739	0.808771	NA	NA	NA	0.830505	0.34809	0.0921746
sp|HIG_DROME|Q09101	Q09101	hig	Ctrl_Poly-Mutant_Poly	-0.543517	0.349002	10.8578	0.148039	0.809422	NA	NA	NA	0.829625	0.543517	0.0918249
tr|Q9VS39_DROME|Q9VS39	Q9VS39	CG14830	Ctrl_Poly-Mutant_Poly	0.445043	0.286201	10.8578	0.148593	0.810624	NA	NA	NA	0.828002	0.445043	0.0911806
sp|OPS6_DROME|O01668	O01668	Rh6	Ctrl_Poly-Mutant_Poly	-0.224945	0.14467	10.8578	0.14862	0.810624	NA	NA	NA	0.827921	0.224945	0.0911806
sp|AP2A_DROME|P91926	P91926	AP-2α	Ctrl_Poly-Mutant_Poly	-0.261442	0.168475	10.8578	0.149349	0.811661	NA	NA	NA	0.825798	0.261442	0.0906255
tr|A1ZBC4_DROME|A1ZBC4	A1ZBC4	Sik3	Ctrl_Poly-Mutant_Poly	-0.363377	0.234166	10.8578	0.149354	0.811661	NA	NA	NA	0.825782	0.363377	0.0906255
sp|PSA1_DROME|P12881	P12881	Prosα6	Ctrl_Poly-Mutant_Poly	0.369847	0.238727	10.8578	0.14996	0.812852	NA	NA	NA	0.824025	0.369847	0.0899885
sp|MYCBP_DROME|Q9VG76	Q9VG76	CG17202	Ctrl_Poly-Mutant_Poly	-0.330457	0.213394	10.8578	0.15012	0.812852	NA	NA	NA	0.823561	0.330457	0.0899885
tr|Q8SY77_DROME|Q8SY77	Q8SY77	CG3566	Ctrl_Poly-Mutant_Poly	-0.275453	0.17797	10.8578	0.150319	0.812852	NA	NA	NA	0.822987	0.275453	0.0899885
sp|ILF2_DROME|Q9VG73	Q9VG73	CG5641	Ctrl_Poly-Mutant_Poly	-0.227921	0.147262	10.8578	0.150325	0.812852	NA	NA	NA	0.82297	0.227921	0.0899885
tr|Q9VW40_DROME|Q9VW40	Q9VW40	TORIP	Ctrl_Poly-Mutant_Poly	-0.458627	0.296518	10.8578	0.150567	0.812852	NA	NA	NA	0.822271	0.458627	0.0899885
tr|Q9VTD6_DROME|Q9VTD6	Q9VTD6	CG43693	Ctrl_Poly-Mutant_Poly	-0.302159	0.195427	10.8578	0.150701	0.812852	NA	NA	NA	0.821884	0.302159	0.0899885
tr|Q95TL8_DROME|Q95TL8	Q95TL8	ERp44	Ctrl_Poly-Mutant_Poly	0.301273	0.194944	10.8578	0.150873	0.812852	NA	NA	NA	0.821388	0.301273	0.0899885
tr|Q95U20_DROME|Q95U20	Q95U20	Opa1	Ctrl_Poly-Mutant_Poly	0.184324	0.119392	10.8578	0.151253	0.812852	NA	NA	NA	0.820297	0.184324	0.0899885
sp|RS28_DROME|Q9W334	Q9W334	RpS28b	Ctrl_Poly-Mutant_Poly	0.350678	0.227162	10.8578	0.15128	0.812852	NA	NA	NA	0.820219	0.350678	0.0899885
tr|Q9VQI2_DROME|Q9VQI2	Q9VQI2	CG2991	Ctrl_Poly-Mutant_Poly	0.24573	0.159225	10.8578	0.151389	0.812852	NA	NA	NA	0.819907	0.24573	0.0899885
tr|Q9VKA0_DROME|Q9VKA0	Q9VKA0	crok	Ctrl_Poly-Mutant_Poly	-0.432489	0.278352	9.8578	0.151733	0.813726	NA	NA	NA	0.81892	0.432489	0.089522
tr|A4IJ59_DROME|A4IJ59	A4IJ59	mub	Ctrl_Poly-Mutant_Poly	-0.217569	0.141465	10.8578	0.152671	0.817778	NA	NA	NA	0.816243	0.217569	0.0873648
sp|WAT_DROME|Q8MS59	Q8MS59	wat	Ctrl_Poly-Mutant_Poly	0.225299	0.14678	10.8578	0.153407	0.819464	NA	NA	NA	0.814155	0.225299	0.0864703
sp|GBB1_DROME|P26308	P26308	Gβ13F	Ctrl_Poly-Mutant_Poly	-0.308127	0.200775	10.8578	0.153469	0.819464	NA	NA	NA	0.813978	0.308127	0.0864703
tr|O76892_DROME|O76892	O76892	Scgδ	Ctrl_Poly-Mutant_Poly	0.361118	0.235569	10.8578	0.15389	0.819464	NA	NA	NA	0.81279	0.361118	0.0864703
tr|Q8SYP9_DROME|Q8SYP9	Q8SYP9	mRpS5	Ctrl_Poly-Mutant_Poly	0.253261	0.165216	10.8578	0.153903	0.819464	NA	NA	NA	0.812752	0.253261	0.0864703
tr|X2JF15_DROME|X2JF15	X2JF15	rad	Ctrl_Poly-Mutant_Poly	-0.309346	0.201887	10.8578	0.154058	0.819464	NA	NA	NA	0.812315	0.309346	0.0864703
sp|CONU_DROME|Q8T0G4	Q8T0G4	conu	Ctrl_Poly-Mutant_Poly	-0.296366	0.193916	10.8578	0.155026	0.819464	NA	NA	NA	0.809594	0.296366	0.0864703
tr|E8NH67_DROME|E8NH67	E8NH67	aspr	Ctrl_Poly-Mutant_Poly	0.309484	0.202683	10.8578	0.155365	0.819464	NA	NA	NA	0.808646	0.309484	0.0864703
sp|PGM_DROME|Q9VUY9	Q9VUY9	Pgm1	Ctrl_Poly-Mutant_Poly	-0.407425	0.26692	10.8578	0.1555	0.819464	NA	NA	NA	0.808269	0.407425	0.0864703
sp|SYDE_DROME|Q9V9S7	Q9V9S7	RhoGAP100F	Ctrl_Poly-Mutant_Poly	-0.376555	0.24689	10.8578	0.155796	0.819464	NA	NA	NA	0.807445	0.376555	0.0864703
tr|Q9W324_DROME|Q9W324	Q9W324	Ptpmeg2	Ctrl_Poly-Mutant_Poly	0.194717	0.127688	10.8578	0.155857	0.819464	NA	NA	NA	0.807274	0.194717	0.0864703
sp|HSP6A_DROME|P05812	P05812	Hsp67Ba	Ctrl_Poly-Mutant_Poly	-0.197487	0.129544	10.8578	0.155973	0.819464	NA	NA	NA	0.806951	0.197487	0.0864703
tr|Q9VE75_DROME|Q9VE75	Q9VE75	Vha100-2	Ctrl_Poly-Mutant_Poly	0.229949	0.150896	10.8578	0.156119	0.819464	NA	NA	NA	0.806544	0.229949	0.0864703
tr|Q0KI00_DROME|Q0KI00	Q0KI00	SP1029	Ctrl_Poly-Mutant_Poly	0.457544	0.30038	10.8578	0.156284	0.819464	NA	NA	NA	0.806085	0.457544	0.0864703
tr|Q9VBE5_DROME|Q9VBE5	Q9VBE5	plum	Ctrl_Poly-Mutant_Poly	0.391202	0.256896	10.8578	0.156387	0.819464	NA	NA	NA	0.8058	0.391202	0.0864703
tr|Q9VW17_DROME|Q9VW17	Q9VW17	CG9368	Ctrl_Poly-Mutant_Poly	-0.385263	0.253033	10.8578	0.156443	0.819464	NA	NA	NA	0.805645	0.385263	0.0864703
sp|MYS9_DROME|Q01989	Q01989	jar	Ctrl_Poly-Mutant_Poly	0.26234	0.172396	10.8578	0.156652	0.819464	NA	NA	NA	0.805065	0.26234	0.0864703
tr|E1JI73_DROME|E1JI73	E1JI73	Zasp66	Ctrl_Poly-Mutant_Poly	-0.625859	0.411289	10.8578	0.156659	0.819464	NA	NA	NA	0.805045	0.625859	0.0864703
sp|Y1161_DROME|Q9VNA4	Q9VNA4	CG1161	Ctrl_Poly-Mutant_Poly	-0.312553	0.205406	10.8578	0.156675	0.819464	NA	NA	NA	0.805	0.312553	0.0864703
sp|NARF_DROME|Q8SYS7	Q8SYS7	CG17683	Ctrl_Poly-Mutant_Poly	-0.254113	0.167068	10.8578	0.156829	0.819464	NA	NA	NA	0.804574	0.254113	0.0864703
tr|Q9W4Q7_DROME|Q9W4Q7	Q9W4Q7	Mnt	Ctrl_Poly-Mutant_Poly	0.318488	0.209691	10.8578	0.157369	0.821327	NA	NA	NA	0.803081	0.318488	0.0854841
tr|Q9W3R9_DROME|Q9W3R9	Q9W3R9	CG1677	Ctrl_Poly-Mutant_Poly	0.207548	0.136934	10.8578	0.158158	0.823567	NA	NA	NA	0.800908	0.207548	0.0843011
sp|DNAJ1_DROME|Q24133	Q24133	DnaJ-1	Ctrl_Poly-Mutant_Poly	0.202633	0.133701	10.8578	0.158187	0.823567	NA	NA	NA	0.800829	0.202633	0.0843011
sp|RS17_DROME|P17704	P17704	RpS17	Ctrl_Poly-Mutant_Poly	0.165192	0.109044	10.8578	0.15835	0.823567	NA	NA	NA	0.800382	0.165192	0.0843011
tr|A8E6M1_DROME|A8E6M1	A8E6M1	CG30122	Ctrl_Poly-Mutant_Poly	0.199298	0.131929	10.8578	0.159422	0.827844	NA	NA	NA	0.797453	0.199298	0.0820514
tr|Q9VC03_DROME|Q9VC03	Q9VC03	Nmnat	Ctrl_Poly-Mutant_Poly	-0.477869	0.316436	10.8578	0.159542	0.827844	NA	NA	NA	0.797125	0.477869	0.0820514
sp|NUP50_DROME|Q7K0D8	Q7K0D8	Nup50	Ctrl_Poly-Mutant_Poly	0.197234	0.130701	10.8578	0.159822	0.828216	NA	NA	NA	0.796362	0.197234	0.0818564
sp|DCLK_DROME|Q7PLI7	Q7PLI7	CG17528	Ctrl_Poly-Mutant_Poly	0.216259	0.143374	10.8578	0.159999	0.828216	NA	NA	NA	0.795883	0.216259	0.0818564
tr|Q8IPL8_DROME|Q8IPL8	Q8IPL8	CG31522	Ctrl_Poly-Mutant_Poly	0.332026	0.220397	10.8578	0.160469	0.828216	NA	NA	NA	0.794609	0.332026	0.0818564
tr|Q0KIE7_DROME|Q0KIE7	Q0KIE7	Ank	Ctrl_Poly-Mutant_Poly	-0.239614	0.15906	10.8578	0.160481	0.828216	NA	NA	NA	0.794577	0.239614	0.0818564
tr|Q9VC47_DROME|Q9VC47	Q9VC47	tok	Ctrl_Poly-Mutant_Poly	0.276413	0.183592	10.8578	0.160699	0.828216	NA	NA	NA	0.793986	0.276413	0.0818564
sp|PDK_DROME|P91622	P91622	Pdk	Ctrl_Poly-Mutant_Poly	0.168277	0.11183	10.8578	0.160909	0.828216	NA	NA	NA	0.79342	0.168277	0.0818564
tr|Q9VVA7_DROME|Q9VVA7	Q9VVA7	TSG101	Ctrl_Poly-Mutant_Poly	0.257759	0.171305	10.8578	0.160929	0.828216	NA	NA	NA	0.793366	0.257759	0.0818564
sp|MTNA_DROME|Q9V9X4	Q9V9X4	CG11334	Ctrl_Poly-Mutant_Poly	0.232402	0.154612	10.8578	0.161322	0.828216	NA	NA	NA	0.792307	0.232402	0.0818564
tr|Q9VTB4_DROME|Q9VTB4	Q9VTB4	ND-13B	Ctrl_Poly-Mutant_Poly	-0.23463	0.156125	10.8578	0.161397	0.828216	NA	NA	NA	0.792104	0.23463	0.0818564
tr|Q9VXX6_DROME|Q9VXX6	Q9VXX6	CG43737	Ctrl_Poly-Mutant_Poly	0.41807	0.278401	10.8578	0.16169	0.828216	NA	NA	NA	0.791317	0.41807	0.0818564
sp|PGAM5_DROME|O46084	O46084	Pgam5	Ctrl_Poly-Mutant_Poly	-0.356669	0.23779	10.8578	0.162136	0.828216	NA	NA	NA	0.790121	0.356669	0.0818564
sp|ATNA_DROME|P13607	P13607	Atpα	Ctrl_Poly-Mutant_Poly	-0.178079	0.118749	10.8578	0.162216	0.828216	NA	NA	NA	0.789907	0.178079	0.0818564
tr|Q9I7W4_DROME|Q9I7W4	Q9I7W4	CG11369	Ctrl_Poly-Mutant_Poly	-0.436952	0.291464	10.8578	0.162333	0.828216	NA	NA	NA	0.789594	0.436952	0.0818564
tr|Q7K561_DROME|Q7K561	Q7K561	SmydA-1	Ctrl_Poly-Mutant_Poly	0.315628	0.21058	10.8578	0.162412	0.828216	NA	NA	NA	0.789383	0.315628	0.0818564
sp|MA205_DROME|P23226	P23226	Map205	Ctrl_Poly-Mutant_Poly	0.346218	0.230996	10.8578	0.162423	0.828216	NA	NA	NA	0.789352	0.346218	0.0818564
sp|FAXC_DROME|Q95RI5	Q95RI5	fax	Ctrl_Poly-Mutant_Poly	-0.305051	0.203686	10.8578	0.162718	0.828216	NA	NA	NA	0.788564	0.305051	0.0818564
tr|Q9VXI1_DROME|Q9VXI1	Q9VXI1	Had1	Ctrl_Poly-Mutant_Poly	-0.289889	0.193582	10.8578	0.162758	0.828216	NA	NA	NA	0.788458	0.289889	0.0818564
tr|Q6NL44_DROME|Q6NL44	Q6NL44	CG33722	Ctrl_Poly-Mutant_Poly	0.17883	0.11952	10.8578	0.163083	0.828927	NA	NA	NA	0.787592	0.17883	0.0814835
tr|Q59E37_DROME|Q59E37	Q59E37	CG32547	Ctrl_Poly-Mutant_Poly	-0.447521	0.299728	10.8578	0.16389	0.832088	NA	NA	NA	0.785446	0.447521	0.079831
tr|A1Z9J6_DROME|A1Z9J6	A1Z9J6	mRpL53	Ctrl_Poly-Mutant_Poly	-0.189903	0.127291	10.8578	0.164202	0.832627	NA	NA	NA	0.784622	0.189903	0.0795494
sp|FRU_DROME|Q8IN81	Q8IN81	fru	Ctrl_Poly-Mutant_Poly	0.480126	0.322557	10.8578	0.165078	0.832627	NA	NA	NA	0.782311	0.480126	0.0795494
sp|SYEP_DROME|P28668	P28668	GluProRS	Ctrl_Poly-Mutant_Poly	0.201953	0.135787	10.8578	0.165396	0.832627	NA	NA	NA	0.781474	0.201953	0.0795494
tr|Q8T9H8_DROME|Q8T9H8	Q8T9H8	CG31908	Ctrl_Poly-Mutant_Poly	0.5717	0.384573	10.8578	0.165575	0.832627	NA	NA	NA	0.781005	0.5717	0.0795494
tr|A1A714_DROME|A1A714	A1A714	Tmep	Ctrl_Poly-Mutant_Poly	0.267886	0.18027	10.8578	0.165721	0.832627	NA	NA	NA	0.780623	0.267886	0.0795494
sp|DX39B_DROME|Q27268	Q27268	Hel25E	Ctrl_Poly-Mutant_Poly	-0.22612	0.152173	10.8578	0.165743	0.832627	NA	NA	NA	0.780566	0.22612	0.0795494
tr|Q9W2Z3_DROME|Q9W2Z3	Q9W2Z3	Cht6	Ctrl_Poly-Mutant_Poly	0.313553	0.211079	10.8578	0.165863	0.832627	NA	NA	NA	0.780251	0.313553	0.0795494
tr|Q9VEJ5_DROME|Q9VEJ5	Q9VEJ5	Dscam3	Ctrl_Poly-Mutant_Poly	-0.412751	0.277874	10.8578	0.165885	0.832627	NA	NA	NA	0.780192	0.412751	0.0795494
tr|Q9V9W3_DROME|Q9V9W3	Q9V9W3	RpL6	Ctrl_Poly-Mutant_Poly	0.232033	0.156378	10.8578	0.166303	0.832627	NA	NA	NA	0.779101	0.232033	0.0795494
tr|Q9VPK4_DROME|Q9VPK4	Q9VPK4	CG11454	Ctrl_Poly-Mutant_Poly	0.326209	0.219871	10.8578	0.166343	0.832627	NA	NA	NA	0.778996	0.326209	0.0795494
tr|M9PB50_DROME|M9PB50	M9PB50	retm	Ctrl_Poly-Mutant_Poly	-0.235525	0.159009	10.8578	0.166977	0.832627	NA	NA	NA	0.777344	0.235525	0.0795494
tr|Q7KV33_DROME|Q7KV33	Q7KV33	hwt	Ctrl_Poly-Mutant_Poly	0.283249	0.191292	10.8578	0.167108	0.832627	NA	NA	NA	0.777004	0.283249	0.0795494
tr|Q7K1R6_DROME|Q7K1R6	Q7K1R6	CG10916	Ctrl_Poly-Mutant_Poly	0.253785	0.171408	10.8578	0.167139	0.832627	NA	NA	NA	0.776922	0.253785	0.0795494
sp|EIF3E_DROME|O77410	O77410	eIF3e	Ctrl_Poly-Mutant_Poly	0.210001	0.14189	10.8578	0.167289	0.832627	NA	NA	NA	0.776533	0.210001	0.0795494
sp|RS10A_DROME|Q9VB14	Q9VB14	RpS10a	Ctrl_Poly-Mutant_Poly	-0.332582	0.224727	10.8578	0.16731	0.832627	NA	NA	NA	0.776478	0.332582	0.0795494
sp|IF5_DROME|Q9VXK6	Q9VXK6	eIF5	Ctrl_Poly-Mutant_Poly	0.451071	0.304831	10.8578	0.167363	0.832627	NA	NA	NA	0.776341	0.451071	0.0795494
tr|E1JJ55_DROME|E1JJ55	E1JJ55	CG2082	Ctrl_Poly-Mutant_Poly	-0.273286	0.184748	10.8578	0.167495	0.832627	NA	NA	NA	0.775998	0.273286	0.0795494
tr|Q7KSE4_DROME|Q7KSE4	Q7KSE4	repo	Ctrl_Poly-Mutant_Poly	0.401617	0.271604	10.8578	0.167639	0.832627	NA	NA	NA	0.775624	0.401617	0.0795494
tr|Q9W5E8_DROME|Q9W5E8	Q9W5E8	spdi	Ctrl_Poly-Mutant_Poly	0.188162	0.127259	10.8578	0.167669	0.832627	NA	NA	NA	0.775546	0.188162	0.0795494
sp|KPYK_DROME|O62619	O62619	PyK	Ctrl_Poly-Mutant_Poly	-0.238672	0.161468	10.8578	0.167784	0.832627	NA	NA	NA	0.77525	0.238672	0.0795494
tr|Q9VK27_DROME|Q9VK27	Q9VK27	Edem2	Ctrl_Poly-Mutant_Poly	0.217309	0.14706	10.8578	0.167901	0.832627	NA	NA	NA	0.774946	0.217309	0.0795494
tr|Q8IRY9_DROME|Q8IRY9	Q8IRY9	CG32816	Ctrl_Poly-Mutant_Poly	0.362089	0.245463	10.8578	0.168577	0.833431	NA	NA	NA	0.773203	0.362089	0.0791304
tr|L7EET3_DROME|L7EET3	L7EET3	UQCR-11	Ctrl_Poly-Mutant_Poly	0.325812	0.220917	10.8578	0.168659	0.833431	NA	NA	NA	0.772991	0.325812	0.0791304
sp|IF4E_DROME|P48598	P48598	eIF4E1	Ctrl_Poly-Mutant_Poly	0.212421	0.144105	10.8578	0.168856	0.833431	NA	NA	NA	0.772483	0.212421	0.0791304
sp|ATPB_DROME|Q05825	Q05825	ATPsynβ	Ctrl_Poly-Mutant_Poly	-0.277532	0.188283	10.8578	0.168871	0.833431	NA	NA	NA	0.772446	0.277532	0.0791304
sp|INX3_DROME|Q9VAS7	Q9VAS7	Inx3	Ctrl_Poly-Mutant_Poly	0.254621	0.172795	10.8578	0.168994	0.833431	NA	NA	NA	0.772129	0.254621	0.0791304
tr|Q9W0R0_DROME|Q9W0R0	Q9W0R0	Cdc5	Ctrl_Poly-Mutant_Poly	0.222348	0.151008	10.8578	0.169292	0.833984	NA	NA	NA	0.771362	0.222348	0.0788422
sp|ARL1_DROME|P25160	P25160	Arl1	Ctrl_Poly-Mutant_Poly	-0.187974	0.127776	10.8578	0.169639	0.834683	NA	NA	NA	0.770475	0.187974	0.0784786
tr|Q9VVB7_DROME|Q9VVB7	Q9VVB7	Lmpt	Ctrl_Poly-Mutant_Poly	-0.290446	0.197611	10.8578	0.169992	0.834683	NA	NA	NA	0.769571	0.290446	0.0784786
tr|Q9VR36_DROME|Q9VR36	Q9VR36	CG11927	Ctrl_Poly-Mutant_Poly	-0.475041	0.323206	10.8578	0.169993	0.834683	NA	NA	NA	0.769568	0.475041	0.0784786
sp|MOEH_DROME|P46150	P46150	Moe	Ctrl_Poly-Mutant_Poly	0.378349	0.25782	10.8578	0.170603	0.835324	NA	NA	NA	0.768013	0.378349	0.0781449
tr|Q9U3Y5_DROME|Q9U3Y5	Q9U3Y5	kl-5	Ctrl_Poly-Mutant_Poly	0.342351	0.233481	10.8578	0.170925	0.835324	NA	NA	NA	0.767195	0.342351	0.0781449
tr|Q7K0A0_DROME|Q7K0A0	Q7K0A0	mRpL42	Ctrl_Poly-Mutant_Poly	-0.220057	0.150104	10.8578	0.170995	0.835324	NA	NA	NA	0.767018	0.220057	0.0781449
tr|A0A0B4KGR1_DROME|A0A0B4KGR1	A0A0B4KGR1	Nuak	Ctrl_Poly-Mutant_Poly	0.224844	0.153389	10.8578	0.171042	0.835324	NA	NA	NA	0.766897	0.224844	0.0781449
tr|Q7KSD3_DROME|Q7KSD3	Q7KSD3	fray	Ctrl_Poly-Mutant_Poly	0.216434	0.147657	10.8578	0.171057	0.835324	NA	NA	NA	0.76686	0.216434	0.0781449
tr|O62530_DROME|O62530	O62530	AP-2μ	Ctrl_Poly-Mutant_Poly	-0.308763	0.210788	10.8578	0.171321	0.835583	NA	NA	NA	0.766189	0.308763	0.0780106
sp|SHEP_DROME|Q8MSV2	Q8MSV2	shep	Ctrl_Poly-Mutant_Poly	0.155806	0.106414	10.8578	0.171496	0.835583	NA	NA	NA	0.765746	0.155806	0.0780106
tr|Q9VDS3_DROME|Q9VDS3	Q9VDS3	Xport-A	Ctrl_Poly-Mutant_Poly	-0.452164	0.30896	10.8578	0.171669	0.835583	NA	NA	NA	0.765307	0.452164	0.0780106
tr|Q9VLT9_DROME|Q9VLT9	Q9VLT9	Cka	Ctrl_Poly-Mutant_Poly	-0.207821	0.142084	10.8578	0.171895	0.83577	NA	NA	NA	0.764738	0.207821	0.0779131
tr|A1ZAW0_DROME|A1ZAW0	A1ZAW0	Dcr-2	Ctrl_Poly-Mutant_Poly	0.224944	0.154084	10.8578	0.172643	0.836169	NA	NA	NA	0.76285	0.224944	0.077706
tr|Q9VRL0_DROME|Q9VRL0	Q9VRL0	Cyt-c1	Ctrl_Poly-Mutant_Poly	-0.276588	0.189602	10.8578	0.17294	0.836169	NA	NA	NA	0.762105	0.276588	0.077706
tr|A1Z893_DROME|A1Z893	A1Z893	CG12896	Ctrl_Poly-Mutant_Poly	0.497742	0.341248	10.8578	0.17299	0.836169	NA	NA	NA	0.761979	0.497742	0.077706
tr|O77134_DROME|O77134	O77134	ATPsynE	Ctrl_Poly-Mutant_Poly	-0.257836	0.176784	10.8578	0.173021	0.836169	NA	NA	NA	0.761902	0.257836	0.077706
tr|Q0E9C6_DROME|Q0E9C6	Q0E9C6	CG30015	Ctrl_Poly-Mutant_Poly	-0.21397	0.146913	10.8578	0.173572	0.836169	NA	NA	NA	0.760521	0.21397	0.077706
tr|Q9W3H0_DROME|Q9W3H0	Q9W3H0	CG1632	Ctrl_Poly-Mutant_Poly	0.670829	0.460998	10.8578	0.173917	0.836169	NA	NA	NA	0.759657	0.670829	0.077706
tr|Q9VYE9_DROME|Q9VYE9	Q9VYE9	CG1622	Ctrl_Poly-Mutant_Poly	0.524059	0.360292	10.8578	0.174087	0.836169	NA	NA	NA	0.759233	0.524059	0.077706
tr|Q8SYK1_DROME|Q8SYK1	Q8SYK1	CG14341	Ctrl_Poly-Mutant_Poly	-0.359795	0.247468	10.8578	0.17426	0.836169	NA	NA	NA	0.758802	0.359795	0.077706
sp|PIP82_DROME|Q9W3E2	Q9W3E2	PIP82	Ctrl_Poly-Mutant_Poly	0.559588	0.384906	10.8578	0.174281	0.836169	NA	NA	NA	0.758751	0.559588	0.077706
tr|Q9VRN1_DROME|Q9VRN1	Q9VRN1	TM9SF3	Ctrl_Poly-Mutant_Poly	-0.406474	0.279698	10.8578	0.174434	0.836169	NA	NA	NA	0.758368	0.406474	0.077706
tr|Q9VTW1_DROME|Q9VTW1	Q9VTW1	Sms	Ctrl_Poly-Mutant_Poly	-0.240065	0.165371	10.8578	0.174867	0.836169	NA	NA	NA	0.757293	0.240065	0.077706
sp|LSP2_DROME|Q24388	Q24388	Lsp2	Ctrl_Poly-Mutant_Poly	0.437337	0.301395	10.8578	0.175039	0.836169	NA	NA	NA	0.756866	0.437337	0.077706
tr|Q961X4_DROME|Q961X4	Q961X4	cmb	Ctrl_Poly-Mutant_Poly	0.43295	0.298521	10.8578	0.175237	0.836169	NA	NA	NA	0.756374	0.43295	0.077706
tr|Q9V9V0_DROME|Q9V9V0	Q9V9V0	CstF50	Ctrl_Poly-Mutant_Poly	-0.189012	0.130335	10.8578	0.175269	0.836169	NA	NA	NA	0.756295	0.189012	0.077706
tr|Q9W2E4_DROME|Q9W2E4	Q9W2E4	PIG-M	Ctrl_Poly-Mutant_Poly	0.262677	0.181163	10.8578	0.175338	0.836169	NA	NA	NA	0.756125	0.262677	0.077706
tr|Q9VZI8_DROME|Q9VZI8	Q9VZI8	Faa	Ctrl_Poly-Mutant_Poly	0.515016	0.35568	10.8578	0.175877	0.837431	NA	NA	NA	0.75479	0.515016	0.0770508
sp|KBP_DROME|Q9VMX1	Q9VMX1	CG14043	Ctrl_Poly-Mutant_Poly	-0.237091	0.163807	10.8578	0.176039	0.837431	NA	NA	NA	0.754391	0.237091	0.0770508
tr|Q9VGP9_DROME|Q9VGP9	Q9VGP9	KP78a	Ctrl_Poly-Mutant_Poly	0.351007	0.242686	10.8578	0.176324	0.837431	NA	NA	NA	0.753688	0.351007	0.0770508
tr|Q9W2H8_DROME|Q9W2H8	Q9W2H8	CG9485	Ctrl_Poly-Mutant_Poly	0.192706	0.133245	10.8578	0.176351	0.837431	NA	NA	NA	0.753623	0.192706	0.0770508
tr|Q9VUE7_DROME|Q9VUE7	Q9VUE7	bbg	Ctrl_Poly-Mutant_Poly	0.328572	0.22749	10.8578	0.176874	0.838387	NA	NA	NA	0.752335	0.328572	0.0765557
tr|Q8MRV7_DROME|Q8MRV7	Q8MRV7	mRpL3	Ctrl_Poly-Mutant_Poly	-0.192035	0.132978	10.8578	0.176938	0.838387	NA	NA	NA	0.752179	0.192035	0.0765557
sp|ATPA_DROME|P35381	P35381	blw	Ctrl_Poly-Mutant_Poly	-0.2701	0.187119	10.8578	0.177113	0.838387	NA	NA	NA	0.751749	0.2701	0.0765557
tr|Q8SX52_DROME|Q8SX52	Q8SX52	boi	Ctrl_Poly-Mutant_Poly	0.364448	0.253023	10.8578	0.177968	0.838852	NA	NA	NA	0.749659	0.364448	0.0763148
sp|CDK12_DROME|Q9VP22	Q9VP22	Cdk12	Ctrl_Poly-Mutant_Poly	0.372776	0.258869	10.8578	0.178066	0.838852	NA	NA	NA	0.749419	0.372776	0.0763148
tr|Q7KQN5_DROME|Q7KQN5	Q7KQN5	dati	Ctrl_Poly-Mutant_Poly	0.375845	0.261241	10.8578	0.178435	0.838852	NA	NA	NA	0.748521	0.375845	0.0763148
tr|Q9V9Q4_DROME|Q9V9Q4	Q9V9Q4	CG1416	Ctrl_Poly-Mutant_Poly	-0.158078	0.109895	10.8578	0.178502	0.838852	NA	NA	NA	0.748358	0.158078	0.0763148
sp|NUDEL_DROME|P98159	P98159	ndl	Ctrl_Poly-Mutant_Poly	-0.352777	0.245347	10.8578	0.178661	0.838852	NA	NA	NA	0.74797	0.352777	0.0763148
tr|M9PF46_DROME|M9PF46	M9PF46	Prps	Ctrl_Poly-Mutant_Poly	0.213905	0.14887	10.8578	0.178943	0.838852	NA	NA	NA	0.747285	0.213905	0.0763148
tr|Q0E8E8_DROME|Q0E8E8	Q0E8E8	Mpcp2	Ctrl_Poly-Mutant_Poly	-0.351781	0.245099	10.8578	0.179386	0.838852	NA	NA	NA	0.746212	0.351781	0.0763148
sp|ELL_DROME|Q9VW51	Q9VW51	Su(Tpl)	Ctrl_Poly-Mutant_Poly	0.462537	0.322297	10.8578	0.179423	0.838852	NA	NA	NA	0.746121	0.462537	0.0763148
tr|Q9VYK6_DROME|Q9VYK6	Q9VYK6	Tomosyn	Ctrl_Poly-Mutant_Poly	-0.203799	0.14205	10.8578	0.179542	0.838852	NA	NA	NA	0.745833	0.203799	0.0763148
sp|TCPA_DROME|P12613	P12613	CCT1	Ctrl_Poly-Mutant_Poly	-0.191939	0.13396	10.8578	0.180071	0.838852	NA	NA	NA	0.744556	0.191939	0.0763148
tr|Q9W3X9_DROME|Q9W3X9	Q9W3X9	Ctr1A	Ctrl_Poly-Mutant_Poly	-0.444574	0.310615	10.8578	0.180499	0.838852	NA	NA	NA	0.743524	0.444574	0.0763148
sp|KEN_DROME|O77459	O77459	ken	Ctrl_Poly-Mutant_Poly	0.265374	0.185561	10.8578	0.180824	0.838852	NA	NA	NA	0.742743	0.265374	0.0763148
sp|3HIDH_DROME|Q9V8M5	Q9V8M5	CG15093	Ctrl_Poly-Mutant_Poly	0.226658	0.158954	10.8578	0.181997	0.838852	NA	NA	NA	0.739935	0.226658	0.0763148
tr|Q9VIB5_DROME|Q9VIB5	Q9VIB5	α-Est7	Ctrl_Poly-Mutant_Poly	0.27027	0.189584	10.8578	0.182094	0.838852	NA	NA	NA	0.739704	0.27027	0.0763148
tr|Q8SY58_DROME|Q8SY58	Q8SY58	CG4872	Ctrl_Poly-Mutant_Poly	-0.26934	0.188942	10.8578	0.182115	0.838852	NA	NA	NA	0.739653	0.26934	0.0763148
tr|Q9V430_DROME|Q9V430	Q9V430	kek3	Ctrl_Poly-Mutant_Poly	0.253902	0.178145	10.8578	0.182192	0.838852	NA	NA	NA	0.739472	0.253902	0.0763148
tr|Q7K2N3_DROME|Q7K2N3	Q7K2N3	MFS9	Ctrl_Poly-Mutant_Poly	0.354195	0.248516	10.8578	0.182195	0.838852	NA	NA	NA	0.739465	0.354195	0.0763148
tr|Q9VDH1_DROME|Q9VDH1	Q9VDH1	CG31191	Ctrl_Poly-Mutant_Poly	0.256297	0.18014	10.8578	0.182893	0.838852	NA	NA	NA	0.737804	0.256297	0.0763148
tr|Q9VAR0_DROME|Q9VAR0	Q9VAR0	CG1951	Ctrl_Poly-Mutant_Poly	-0.168239	0.11831	10.8578	0.183105	0.838852	NA	NA	NA	0.737299	0.168239	0.0763148
sp|TORS_DROME|O77277	O77277	Torsin	Ctrl_Poly-Mutant_Poly	0.260622	0.183277	10.8578	0.183107	0.838852	NA	NA	NA	0.737294	0.260622	0.0763148
sp|OTU1_DROME|Q9VRJ9	Q9VRJ9	Yod1	Ctrl_Poly-Mutant_Poly	-0.179841	0.126513	10.8578	0.183244	0.838852	NA	NA	NA	0.73697	0.179841	0.0763148
sp|EF1D_DROME|Q9VL18	Q9VL18	eEF1δ	Ctrl_Poly-Mutant_Poly	0.307739	0.216496	10.8578	0.183266	0.838852	NA	NA	NA	0.736918	0.307739	0.0763148
tr|A0A0B4JD05_DROME|A0A0B4JD05	A0A0B4JD05	CG18659	Ctrl_Poly-Mutant_Poly	0.456618	0.321502	10.8578	0.183602	0.838852	NA	NA	NA	0.736122	0.456618	0.0763148
sp|NDUS4_DROME|Q9VWI0	Q9VWI0	ND-18	Ctrl_Poly-Mutant_Poly	-0.229901	0.16193	10.8578	0.183747	0.838852	NA	NA	NA	0.735779	0.229901	0.0763148
tr|Q9VDZ1_DROME|Q9VDZ1	Q9VDZ1	CG5555	Ctrl_Poly-Mutant_Poly	0.21453	0.151199	10.8578	0.184004	0.838852	NA	NA	NA	0.735174	0.21453	0.0763148
tr|Q7K4C7_DROME|Q7K4C7	Q7K4C7	Pcyt1	Ctrl_Poly-Mutant_Poly	0.210871	0.148641	10.8578	0.184059	0.838852	NA	NA	NA	0.735044	0.210871	0.0763148
tr|Q4QPU3_DROME|Q4QPU3	Q4QPU3	CG15908	Ctrl_Poly-Mutant_Poly	-0.194628	0.137259	10.8578	0.184258	0.838852	NA	NA	NA	0.734575	0.194628	0.0763148
sp|FABD_DROME|Q8T3L6	Q8T3L6	beg	Ctrl_Poly-Mutant_Poly	-0.254319	0.179398	10.8578	0.184353	0.838852	NA	NA	NA	0.73435	0.254319	0.0763148
sp|LA_DROME|P40796	P40796	La	Ctrl_Poly-Mutant_Poly	0.302148	0.213269	10.8578	0.184606	0.838852	NA	NA	NA	0.733755	0.302148	0.0763148
sp|RS29_DROME|Q9VH69	Q9VH69	RpS29	Ctrl_Poly-Mutant_Poly	-0.210039	0.148311	10.8578	0.184757	0.838852	NA	NA	NA	0.7334	0.210039	0.0763148
tr|Q9VMD5_DROME|Q9VMD5	Q9VMD5	frj	Ctrl_Poly-Mutant_Poly	0.250817	0.177158	10.8578	0.184878	0.838852	NA	NA	NA	0.733114	0.250817	0.0763148
sp|ADRM1_DROME|Q7K2G1	Q7K2G1	Rpn13	Ctrl_Poly-Mutant_Poly	0.217865	0.153901	10.8578	0.184925	0.838852	NA	NA	NA	0.733004	0.217865	0.0763148
tr|Q5BIA9_DROME|Q5BIA9	Q5BIA9	CG8613	Ctrl_Poly-Mutant_Poly	-0.225933	0.15966	10.8578	0.185076	0.838852	NA	NA	NA	0.732649	0.225933	0.0763148
sp|U2AF2_DROME|Q24562	Q24562	U2af50	Ctrl_Poly-Mutant_Poly	-0.263331	0.186181	10.8578	0.18528	0.838852	NA	NA	NA	0.732172	0.263331	0.0763148
tr|Q59DP3_DROME|Q59DP3	Q59DP3	CG33521	Ctrl_Poly-Mutant_Poly	0.310105	0.219283	10.8578	0.185337	0.838852	NA	NA	NA	0.732038	0.310105	0.0763148
tr|A1Z9M6_DROME|A1Z9M6	A1Z9M6	VGAT	Ctrl_Poly-Mutant_Poly	-0.177583	0.12562	10.8578	0.185489	0.838852	NA	NA	NA	0.731681	0.177583	0.0763148
tr|Q7JUS1_DROME|Q7JUS1	Q7JUS1	CG30491	Ctrl_Poly-Mutant_Poly	-0.170214	0.120485	10.8578	0.18575	0.838852	NA	NA	NA	0.731071	0.170214	0.0763148
tr|M9PEK9_DROME|M9PEK9	M9PEK9	smog	Ctrl_Poly-Mutant_Poly	-0.349944	0.247877	10.8578	0.186029	0.838852	NA	NA	NA	0.730419	0.349944	0.0763148
tr|Q0KI25_DROME|Q0KI25	Q0KI25	CG4467	Ctrl_Poly-Mutant_Poly	0.340456	0.241244	10.8578	0.186177	0.838852	NA	NA	NA	0.730075	0.340456	0.0763148
tr|Q9VF20_DROME|Q9VF20	Q9VF20	Hmt-1	Ctrl_Poly-Mutant_Poly	0.197834	0.140195	10.8578	0.186211	0.838852	NA	NA	NA	0.729995	0.197834	0.0763148
tr|Q7KJA9_DROME|Q7KJA9	Q7KJA9	sxc	Ctrl_Poly-Mutant_Poly	0.206595	0.146444	10.8578	0.186322	0.838852	NA	NA	NA	0.729735	0.206595	0.0763148
tr|Q9VGQ1_DROME|Q9VGQ1	Q9VGQ1	CG5214	Ctrl_Poly-Mutant_Poly	-0.244907	0.173646	10.8578	0.186428	0.838852	NA	NA	NA	0.729489	0.244907	0.0763148
sp|GBLP_DROME|O18640	O18640	Rack1	Ctrl_Poly-Mutant_Poly	-0.222122	0.157652	10.8578	0.186843	0.838852	NA	NA	NA	0.728523	0.222122	0.0763148
tr|Q9W263_DROME|Q9W263	Q9W263	Liprin-γ	Ctrl_Poly-Mutant_Poly	-0.246688	0.175127	10.8578	0.186933	0.838852	NA	NA	NA	0.728313	0.246688	0.0763148
tr|Q9VJ45_DROME|Q9VJ45	Q9VJ45	Ugt36E1	Ctrl_Poly-Mutant_Poly	0.217433	0.154428	10.8578	0.187117	0.838852	NA	NA	NA	0.727887	0.217433	0.0763148
sp|NRG_DROME|P20241	P20241	Nrg	Ctrl_Poly-Mutant_Poly	0.266517	0.189338	10.8578	0.18722	0.838852	NA	NA	NA	0.727647	0.266517	0.0763148
tr|Q9W1F7_DROME|Q9W1F7	Q9W1F7	Stoml2	Ctrl_Poly-Mutant_Poly	-0.218886	0.155611	10.8578	0.18751	0.838852	NA	NA	NA	0.726975	0.218886	0.0763148
tr|Q9VKE2_DROME|Q9VKE2	Q9VKE2	Crys	Ctrl_Poly-Mutant_Poly	0.601906	0.428061	10.8578	0.187655	0.838852	NA	NA	NA	0.72664	0.601906	0.0763148
sp|CALYP_DROME|Q7K5N4	Q7K5N4	calypso	Ctrl_Poly-Mutant_Poly	-0.244321	0.173758	10.8578	0.187661	0.838852	NA	NA	NA	0.726625	0.244321	0.0763148
tr|Q8INW5_DROME|Q8INW5	Q8INW5	CG10237	Ctrl_Poly-Mutant_Poly	0.449416	0.319775	10.8578	0.187861	0.838852	NA	NA	NA	0.726163	0.449416	0.0763148
tr|Q9VK60_DROME|Q9VK60	Q9VK60	CG6180	Ctrl_Poly-Mutant_Poly	-0.517211	0.368176	10.8578	0.18804	0.838852	NA	NA	NA	0.72575	0.517211	0.0763148
tr|Q9VEQ1_DROME|Q9VEQ1	Q9VEQ1	EMC2A	Ctrl_Poly-Mutant_Poly	-0.241486	0.171917	10.8578	0.188077	0.838852	NA	NA	NA	0.725665	0.241486	0.0763148
sp|CNC_DROME|P20482	P20482	cnc	Ctrl_Poly-Mutant_Poly	0.419299	0.299348	10.8578	0.189226	0.840462	NA	NA	NA	0.723019	0.419299	0.0754822
sp|TCPG_DROME|P48605	P48605	CCT3	Ctrl_Poly-Mutant_Poly	-0.144823	0.103409	10.8578	0.189292	0.840462	NA	NA	NA	0.722868	0.144823	0.0754822
sp|NBEA_DROME|Q9W4E2	Q9W4E2	rg	Ctrl_Poly-Mutant_Poly	-0.153156	0.10939	10.8578	0.189408	0.840462	NA	NA	NA	0.722603	0.153156	0.0754822
tr|Q7KN99_DROME|Q7KN99	Q7KN99	Ppcs	Ctrl_Poly-Mutant_Poly	0.285139	0.203706	10.8578	0.189503	0.840462	NA	NA	NA	0.722385	0.285139	0.0754822
sp|HSP23_DROME|P02516	P02516	Hsp23	Ctrl_Poly-Mutant_Poly	0.360929	0.257959	10.8578	0.189673	0.840462	NA	NA	NA	0.721993	0.360929	0.0754822
sp|WAPL_DROME|Q9W517	Q9W517	wapl	Ctrl_Poly-Mutant_Poly	-0.2528	0.180685	10.8578	0.18969	0.840462	NA	NA	NA	0.721956	0.2528	0.0754822
tr|Q8MYS2_DROME|Q8MYS2	Q8MYS2	side-VIII	Ctrl_Poly-Mutant_Poly	0.243004	0.17371	10.8578	0.189751	0.840462	NA	NA	NA	0.721815	0.243004	0.0754822
sp|TPST_DROME|Q9VYB7	Q9VYB7	Tpst	Ctrl_Poly-Mutant_Poly	0.295061	0.211487	10.8578	0.190844	0.843163	NA	NA	NA	0.719321	0.295061	0.0740882
sp|FUSIL_DROME|Q9BJZ5	Q9BJZ5	fus	Ctrl_Poly-Mutant_Poly	0.274237	0.196878	10.8578	0.191504	0.843163	NA	NA	NA	0.717821	0.274237	0.0740882
tr|Q24253_DROME|Q24253	Q24253	AP-1-2β	Ctrl_Poly-Mutant_Poly	-0.154288	0.110782	10.8578	0.191567	0.843163	NA	NA	NA	0.717678	0.154288	0.0740882
tr|Q9VSK4_DROME|Q9VSK4	Q9VSK4	CG6983	Ctrl_Poly-Mutant_Poly	-0.51053	0.367258	10.8578	0.192333	0.843163	NA	NA	NA	0.715945	0.51053	0.0740882
tr|Q9VAD7_DROME|Q9VAD7	Q9VAD7	CG15522	Ctrl_Poly-Mutant_Poly	0.275586	0.198339	10.8578	0.192524	0.843163	NA	NA	NA	0.715514	0.275586	0.0740882
tr|F2FB81_DROME|F2FB81	F2FB81	SCAR	Ctrl_Poly-Mutant_Poly	-0.326813	0.23521	10.8578	0.192529	0.843163	NA	NA	NA	0.715504	0.326813	0.0740882
sp|NUP98_DROME|Q9VCH5	Q9VCH5	Nup98-96	Ctrl_Poly-Mutant_Poly	0.274745	0.197846	10.8578	0.192758	0.843163	NA	NA	NA	0.714989	0.274745	0.0740882
tr|Q9VGG3_DROME|Q9VGG3	Q9VGG3	CG31211	Ctrl_Poly-Mutant_Poly	0.376788	0.271492	10.8578	0.193005	0.843163	NA	NA	NA	0.714432	0.376788	0.0740882
sp|ADHX_DROME|P46415	P46415	Fdh	Ctrl_Poly-Mutant_Poly	-0.224339	0.161826	10.8578	0.193463	0.843163	NA	NA	NA	0.713401	0.224339	0.0740882
sp|EI3G1_DROME|Q9W4X7	Q9W4X7	eIF3g1	Ctrl_Poly-Mutant_Poly	0.145599	0.105035	10.8578	0.193493	0.843163	NA	NA	NA	0.713334	0.145599	0.0740882
tr|Q9V3W1_DROME|Q9V3W1	Q9V3W1	Tpr2	Ctrl_Poly-Mutant_Poly	0.158583	0.114503	10.8578	0.193859	0.843163	NA	NA	NA	0.712513	0.158583	0.0740882
tr|Q7K0G4_DROME|Q7K0G4	Q7K0G4	Spred	Ctrl_Poly-Mutant_Poly	0.16956	0.122545	10.8578	0.194247	0.843163	NA	NA	NA	0.711647	0.16956	0.0740882
tr|Q8MT89_DROME|Q8MT89	Q8MT89	Mp	Ctrl_Poly-Mutant_Poly	-0.274039	0.198178	10.8578	0.194505	0.843163	NA	NA	NA	0.711069	0.274039	0.0740882
sp|60A_DROME|P27091	P27091	gbb	Ctrl_Poly-Mutant_Poly	0.46777	0.338378	10.8578	0.194625	0.843163	NA	NA	NA	0.710802	0.46777	0.0740882
tr|Q9VUC1_DROME|Q9VUC1	Q9VUC1	Hsc70Cb	Ctrl_Poly-Mutant_Poly	0.474828	0.343521	10.8578	0.19467	0.843163	NA	NA	NA	0.7107	0.474828	0.0740882
sp|VPS36_DROME|Q9VU87	Q9VU87	Vps36	Ctrl_Poly-Mutant_Poly	0.196881	0.142476	10.8578	0.194785	0.843163	NA	NA	NA	0.710444	0.196881	0.0740882
tr|A1Z934_DROME|A1Z934	A1Z934	CG8778	Ctrl_Poly-Mutant_Poly	-0.200824	0.145415	10.8578	0.195027	0.843163	NA	NA	NA	0.709905	0.200824	0.0740882
sp|LAR4_DROME|Q9I7T7	Q9I7T7	Larp4B	Ctrl_Poly-Mutant_Poly	0.291092	0.210869	10.8578	0.195208	0.843163	NA	NA	NA	0.709503	0.291092	0.0740882
tr|Q86BL2_DROME|Q86BL2	Q86BL2	NimC2	Ctrl_Poly-Mutant_Poly	0.618171	0.448264	10.8578	0.195629	0.843163	NA	NA	NA	0.708568	0.618171	0.0740882
tr|X2JAH8_DROME|X2JAH8	X2JAH8	rg	Ctrl_Poly-Mutant_Poly	-0.210002	0.152291	10.8578	0.195651	0.843163	NA	NA	NA	0.708519	0.210002	0.0740882
sp|DAPKR_DROME|Q0KHT7	Q0KHT7	Drak	Ctrl_Poly-Mutant_Poly	0.301823	0.218902	10.8578	0.195698	0.843163	NA	NA	NA	0.708414	0.301823	0.0740882
tr|O97454_DROME|O97454	O97454	l(1)10Bb	Ctrl_Poly-Mutant_Poly	0.206162	0.149744	10.8578	0.19631	0.843163	NA	NA	NA	0.707058	0.206162	0.0740882
sp|MINY3_DROME|Q9VWN5	Q9VWN5	CG7332	Ctrl_Poly-Mutant_Poly	0.1527	0.110912	10.8578	0.19631	0.843163	NA	NA	NA	0.707057	0.1527	0.0740882
tr|A1Z9W2_DROME|A1Z9W2	A1Z9W2	CG33506	Ctrl_Poly-Mutant_Poly	0.180797	0.131371	10.8578	0.19647	0.843163	NA	NA	NA	0.706705	0.180797	0.0740882
tr|Q9VA34_DROME|Q9VA34	Q9VA34	CG15544	Ctrl_Poly-Mutant_Poly	0.294629	0.214263	10.8578	0.196814	0.843163	NA	NA	NA	0.705943	0.294629	0.0740882
tr|Q9W255_DROME|Q9W255	Q9W255	qkr58E-1	Ctrl_Poly-Mutant_Poly	0.419785	0.305749	10.8578	0.197451	0.843163	NA	NA	NA	0.70454	0.419785	0.0740882
tr|Q9VWI3_DROME|Q9VWI3	Q9VWI3	mRpS14	Ctrl_Poly-Mutant_Poly	-0.272302	0.1984	10.8578	0.197595	0.843163	NA	NA	NA	0.704224	0.272302	0.0740882
tr|Q9GNH8_DROME|Q9GNH8	Q9GNH8	Hex-A	Ctrl_Poly-Mutant_Poly	-0.264751	0.192911	10.8578	0.197622	0.843163	NA	NA	NA	0.704164	0.264751	0.0740882
sp|INT6_DROME|Q9W485	Q9W485	IntS6	Ctrl_Poly-Mutant_Poly	0.22927	0.167162	10.8578	0.197881	0.843163	NA	NA	NA	0.703596	0.22927	0.0740882
tr|Q9VMW2_DROME|Q9VMW2	Q9VMW2	Rtnl1	Ctrl_Poly-Mutant_Poly	-0.248607	0.181336	10.8578	0.198055	0.843163	NA	NA	NA	0.703213	0.248607	0.0740882
tr|C1C5A0_DROME|C1C5A0	C1C5A0	SPoCk	Ctrl_Poly-Mutant_Poly	-0.225967	0.164825	10.8578	0.19806	0.843163	NA	NA	NA	0.703204	0.225967	0.0740882
tr|Q8MKK5_DROME|Q8MKK5	Q8MKK5	kcc	Ctrl_Poly-Mutant_Poly	-0.350301	0.255559	10.8578	0.19813	0.843163	NA	NA	NA	0.703049	0.350301	0.0740882
tr|Q9VP06_DROME|Q9VP06	Q9VP06	Alg11	Ctrl_Poly-Mutant_Poly	-0.311335	0.227133	10.8578	0.198132	0.843163	NA	NA	NA	0.703045	0.311335	0.0740882
sp|NMDA1_DROME|Q24418	Q24418	Nmdar1	Ctrl_Poly-Mutant_Poly	-0.270976	0.197728	10.8578	0.198215	0.843163	NA	NA	NA	0.702864	0.270976	0.0740882
tr|Q9NFX2_DROME|Q9NFX2	Q9NFX2	Irp-1B	Ctrl_Poly-Mutant_Poly	0.35246	0.257213	10.8578	0.198256	0.843163	NA	NA	NA	0.702773	0.35246	0.0740882
sp|MOB4_DROME|Q7K0E3	Q7K0E3	Mob4	Ctrl_Poly-Mutant_Poly	-0.286458	0.20918	10.8578	0.19852	0.843163	NA	NA	NA	0.702195	0.286458	0.0740882
sp|MTND_DROME|Q6AWN0	Q6AWN0	Adi1	Ctrl_Poly-Mutant_Poly	-0.372433	0.272045	10.8578	0.198649	0.843163	NA	NA	NA	0.701915	0.372433	0.0740882
sp|PYR1_DROME|P05990	P05990	r	Ctrl_Poly-Mutant_Poly	0.178103	0.130282	10.8578	0.199244	0.843163	NA	NA	NA	0.700615	0.178103	0.0740882
tr|Q9VWS1_DROME|Q9VWS1	Q9VWS1	Hou	Ctrl_Poly-Mutant_Poly	-0.261708	0.191548	10.8578	0.199478	0.843163	NA	NA	NA	0.700105	0.261708	0.0740882
sp|APTX_DROME|Q8MSG8	Q8MSG8	CG5316	Ctrl_Poly-Mutant_Poly	0.278126	0.203689	10.8578	0.199733	0.843163	NA	NA	NA	0.69955	0.278126	0.0740882
tr|Q9VEV7_DROME|Q9VEV7	Q9VEV7	Fntb	Ctrl_Poly-Mutant_Poly	-0.572451	0.419269	10.8578	0.19976	0.843163	NA	NA	NA	0.699491	0.572451	0.0740882
tr|Q9W2I6_DROME|Q9W2I6	Q9W2I6	MFS16	Ctrl_Poly-Mutant_Poly	0.186631	0.136695	10.8578	0.199777	0.843163	NA	NA	NA	0.699454	0.186631	0.0740882
tr|Q9VID4_DROME|Q9VID4	Q9VID4	Mondo	Ctrl_Poly-Mutant_Poly	-0.35819	0.262423	10.8578	0.199889	0.843163	NA	NA	NA	0.699211	0.35819	0.0740882
tr|Q9VFZ4_DROME|Q9VFZ4	Q9VFZ4	CG7966	Ctrl_Poly-Mutant_Poly	0.296118	0.217288	10.8578	0.200544	0.843163	NA	NA	NA	0.697791	0.296118	0.0740882
sp|AUB_DROME|O76922	O76922	aub	Ctrl_Poly-Mutant_Poly	0.180305	0.132371	10.8578	0.200749	0.843163	NA	NA	NA	0.697346	0.180305	0.0740882
sp|AP3D_DROME|P54362	P54362	g	Ctrl_Poly-Mutant_Poly	0.223386	0.164101	10.8578	0.201009	0.843163	NA	NA	NA	0.696785	0.223386	0.0740882
tr|Q9VYG3_DROME|Q9VYG3	Q9VYG3	CG4332	Ctrl_Poly-Mutant_Poly	0.253014	0.185908	10.8578	0.201102	0.843163	NA	NA	NA	0.696583	0.253014	0.0740882
tr|Q9VHC3_DROME|Q9VHC3	Q9VHC3	by	Ctrl_Poly-Mutant_Poly	-0.202438	0.148905	10.8578	0.201549	0.843163	NA	NA	NA	0.695619	0.202438	0.0740882
sp|DOP1_DROME|A1ZBE8	A1ZBE8	CG15099	Ctrl_Poly-Mutant_Poly	0.145342	0.106939	10.8578	0.201671	0.843163	NA	NA	NA	0.695356	0.145342	0.0740882
tr|Q9VRY4_DROME|Q9VRY4	Q9VRY4	velo	Ctrl_Poly-Mutant_Poly	-0.356828	0.262721	10.8578	0.201951	0.843163	NA	NA	NA	0.694753	0.356828	0.0740882
tr|Q9VS47_DROME|Q9VS47	Q9VS47	mrva	Ctrl_Poly-Mutant_Poly	0.192841	0.141992	10.8578	0.201977	0.843163	NA	NA	NA	0.694698	0.192841	0.0740882
tr|Q9W1B9_DROME|Q9W1B9	Q9W1B9	RpL12	Ctrl_Poly-Mutant_Poly	0.188511	0.138805	10.8578	0.201983	0.843163	NA	NA	NA	0.694686	0.188511	0.0740882
tr|Q7K8X7_DROME|Q7K8X7	Q7K8X7	GstE9	Ctrl_Poly-Mutant_Poly	-0.394722	0.290691	10.8578	0.202052	0.843163	NA	NA	NA	0.694537	0.394722	0.0740882
sp|VP33A_DROME|Q9Y1I2	Q9Y1I2	car	Ctrl_Poly-Mutant_Poly	-0.272076	0.200456	10.8578	0.202233	0.843163	NA	NA	NA	0.694148	0.272076	0.0740882
sp|PUS10_DROME|Q9VPK7	Q9VPK7	CG3709	Ctrl_Poly-Mutant_Poly	0.254456	0.187665	10.8578	0.202658	0.843163	NA	NA	NA	0.693236	0.254456	0.0740882
tr|B7Z0E2_DROME|B7Z0E2	B7Z0E2	Unr	Ctrl_Poly-Mutant_Poly	0.31964	0.235853	10.8578	0.202861	0.843163	NA	NA	NA	0.692802	0.31964	0.0740882
tr|Q8INU6_DROME|Q8INU6	Q8INU6	CG31674	Ctrl_Poly-Mutant_Poly	-0.350316	0.258613	10.8578	0.203063	0.843163	NA	NA	NA	0.692369	0.350316	0.0740882
sp|PAKM_DROME|Q9VXE5	Q9VXE5	mbt	Ctrl_Poly-Mutant_Poly	0.464899	0.343336	10.8578	0.203226	0.843163	NA	NA	NA	0.69202	0.464899	0.0740882
tr|Q9VRX7_DROME|Q9VRX7	Q9VRX7	Rexo5	Ctrl_Poly-Mutant_Poly	0.437579	0.323234	10.8578	0.203323	0.843163	NA	NA	NA	0.691814	0.437579	0.0740882
tr|Q9V3D9_DROME|Q9V3D9	Q9V3D9	Srp54k	Ctrl_Poly-Mutant_Poly	0.192557	0.142251	10.8578	0.203359	0.843163	NA	NA	NA	0.691738	0.192557	0.0740882
tr|Q9VZ38_DROME|Q9VZ38	Q9VZ38	CG1537	Ctrl_Poly-Mutant_Poly	-0.24563	0.18167	10.8578	0.203844	0.843163	NA	NA	NA	0.690701	0.24563	0.0740882
tr|Q9W247_DROME|Q9W247	Q9W247	CG4752	Ctrl_Poly-Mutant_Poly	0.213904	0.158217	10.8578	0.203876	0.843163	NA	NA	NA	0.690634	0.213904	0.0740882
sp|MED19_DROME|Q9VVL6	Q9VVL6	MED19	Ctrl_Poly-Mutant_Poly	-0.174986	0.129437	10.8578	0.203896	0.843163	NA	NA	NA	0.690591	0.174986	0.0740882
tr|Q8SX50_DROME|Q8SX50	Q8SX50	CG9018	Ctrl_Poly-Mutant_Poly	-0.273269	0.202228	10.8578	0.204085	0.843163	NA	NA	NA	0.690188	0.273269	0.0740882
sp|SLIMP_DROME|Q95T19	Q95T19	Slimp	Ctrl_Poly-Mutant_Poly	0.201788	0.149384	10.8578	0.204239	0.843163	NA	NA	NA	0.689861	0.201788	0.0740882
sp|TECPR_DROME|Q9VWB0	Q9VWB0	Pex23	Ctrl_Poly-Mutant_Poly	-0.182304	0.135009	10.8578	0.20439	0.843163	NA	NA	NA	0.68954	0.182304	0.0740882
sp|SPT5H_DROME|Q9V460	Q9V460	Spt5	Ctrl_Poly-Mutant_Poly	0.216487	0.16033	10.8578	0.204406	0.843163	NA	NA	NA	0.689507	0.216487	0.0740882
sp|RL5_DROME|Q9W5R8	Q9W5R8	RpL5	Ctrl_Poly-Mutant_Poly	0.236717	0.175358	10.8578	0.204514	0.843163	NA	NA	NA	0.689276	0.236717	0.0740882
sp|TIS11_DROME|P47980	P47980	Tis11	Ctrl_Poly-Mutant_Poly	0.364517	0.270172	10.8578	0.204735	0.843163	NA	NA	NA	0.688808	0.364517	0.0740882
tr|Q9XYW6_DROME|Q9XYW6	Q9XYW6	STUB1	Ctrl_Poly-Mutant_Poly	0.169063	0.125384	10.8578	0.204998	0.843163	NA	NA	NA	0.68825	0.169063	0.0740882
sp|ATPB2_DROME|Q24048	Q24048	nrv2	Ctrl_Poly-Mutant_Poly	-0.191723	0.142314	10.8578	0.205362	0.843163	NA	NA	NA	0.687479	0.191723	0.0740882
tr|Q86NR2_DROME|Q86NR2	Q86NR2	Glut4EF	Ctrl_Poly-Mutant_Poly	0.353955	0.262778	10.8578	0.20543	0.843163	NA	NA	NA	0.687337	0.353955	0.0740882
tr|A1Z7V9_DROME|A1Z7V9	A1Z7V9	Nt5c	Ctrl_Poly-Mutant_Poly	-0.407504	0.302576	10.8578	0.205488	0.843163	NA	NA	NA	0.687213	0.407504	0.0740882
sp|SND1_DROME|Q9W0S7	Q9W0S7	Tudor-SN	Ctrl_Poly-Mutant_Poly	0.136803	0.101598	10.8578	0.205573	0.843163	NA	NA	NA	0.687034	0.136803	0.0740882
sp|TBA1_DROME|P06603	P06603	αTub84B	Ctrl_Poly-Mutant_Poly	-0.186047	0.138225	10.8578	0.20574	0.843163	NA	NA	NA	0.68668	0.186047	0.0740882
tr|Q95R49_DROME|Q95R49	Q95R49	CG3808	Ctrl_Poly-Mutant_Poly	0.199063	0.14792	10.8578	0.205812	0.843163	NA	NA	NA	0.68653	0.199063	0.0740882
tr|Q9VXU3_DROME|Q9VXU3	Q9VXU3	CG6340	Ctrl_Poly-Mutant_Poly	0.445538	0.331152	10.8578	0.205914	0.843163	NA	NA	NA	0.686314	0.445538	0.0740882
tr|Q9VMS1_DROME|Q9VMS1	Q9VMS1	cype	Ctrl_Poly-Mutant_Poly	-0.219645	0.163415	10.8578	0.20633	0.843163	NA	NA	NA	0.685439	0.219645	0.0740882
tr|Q9VJ77_DROME|Q9VJ77	Q9VJ77	CG15160	Ctrl_Poly-Mutant_Poly	-0.250601	0.18664	10.8578	0.206766	0.843163	NA	NA	NA	0.684522	0.250601	0.0740882
tr|Q9VF23_DROME|Q9VF23	Q9VF23	CG4546	Ctrl_Poly-Mutant_Poly	-0.428249	0.318959	10.8578	0.206783	0.843163	NA	NA	NA	0.684486	0.428249	0.0740882
tr|Q9N630_DROME|Q9N630	Q9N630	Strn-Mlck	Ctrl_Poly-Mutant_Poly	-2.96319	2.08876	5.8578	0.206952	0.843163	NA	NA	NA	0.684131	2.96319	0.0740882
tr|X2JCR2_DROME|X2JCR2	X2JCR2	CG44838	Ctrl_Poly-Mutant_Poly	0.286136	0.213215	10.8578	0.206984	0.843163	NA	NA	NA	0.684064	0.286136	0.0740882
tr|E5DK16_DROME|E5DK16	E5DK16	Lpin	Ctrl_Poly-Mutant_Poly	0.163935	0.122161	10.8578	0.206999	0.843163	NA	NA	NA	0.684032	0.163935	0.0740882
tr|Q9W213_DROME|Q9W213	Q9W213	robo1	Ctrl_Poly-Mutant_Poly	-0.182352	0.135906	10.8578	0.207065	0.843163	NA	NA	NA	0.683894	0.182352	0.0740882
tr|Q7K2N0_DROME|Q7K2N0	Q7K2N0	Lnpk	Ctrl_Poly-Mutant_Poly	0.244231	0.182028	10.8578	0.207072	0.843163	NA	NA	NA	0.683878	0.244231	0.0740882
tr|Q5BI79_DROME|Q5BI79	Q5BI79	X11Lβ	Ctrl_Poly-Mutant_Poly	-0.298547	0.222597	10.8578	0.207237	0.843163	NA	NA	NA	0.683534	0.298547	0.0740882
tr|A0A0B4K7I7_DROME|A0A0B4K7I7	A0A0B4K7I7	CG17190	Ctrl_Poly-Mutant_Poly	-0.309789	0.231137	10.8578	0.207524	0.843163	NA	NA	NA	0.682931	0.309789	0.0740882
sp|SPZ_DROME|P48607	P48607	spz	Ctrl_Poly-Mutant_Poly	0.2536	0.189233	10.8578	0.207567	0.843163	NA	NA	NA	0.682841	0.2536	0.0740882
tr|Q9W5D6_DROME|Q9W5D6	Q9W5D6	CG5273	Ctrl_Poly-Mutant_Poly	0.498124	0.371957	10.8578	0.207867	0.843163	NA	NA	NA	0.682215	0.498124	0.0740882
tr|Q9VAJ9_DROME|Q9VAJ9	Q9VAJ9	CG1907	Ctrl_Poly-Mutant_Poly	-0.339871	0.253788	10.8578	0.207868	0.843163	NA	NA	NA	0.682212	0.339871	0.0740882
tr|A0A0C4DHC4_DROME|A0A0C4DHC4	A0A0C4DHC4	SLO2	Ctrl_Poly-Mutant_Poly	-0.252656	0.188665	10.8578	0.207872	0.843163	NA	NA	NA	0.682203	0.252656	0.0740882
tr|Q8T6I0_DROME|Q8T6I0	Q8T6I0	Past1	Ctrl_Poly-Mutant_Poly	0.183237	0.136941	10.8578	0.208222	0.843816	NA	NA	NA	0.681474	0.183237	0.0737522
tr|Q8IPQ2_DROME|Q8IPQ2	Q8IPQ2	CRMP	Ctrl_Poly-Mutant_Poly	-0.402204	0.300896	10.8578	0.208658	0.844514	NA	NA	NA	0.680566	0.402204	0.0733931
tr|Q9VCH4_DROME|Q9VCH4	Q9VCH4	mbc	Ctrl_Poly-Mutant_Poly	0.251642	0.188522	10.8578	0.20925	0.844839	NA	NA	NA	0.679334	0.251642	0.0732263
sp|CUTC_DROME|Q9VF71	Q9VF71	CG6136	Ctrl_Poly-Mutant_Poly	-0.175213	0.131304	10.8578	0.20938	0.844839	NA	NA	NA	0.679065	0.175213	0.0732263
tr|Q8SX22_DROME|Q8SX22	Q8SX22	Syn2	Ctrl_Poly-Mutant_Poly	-0.189929	0.142345	10.8578	0.209417	0.844839	NA	NA	NA	0.678987	0.189929	0.0732263
sp|KIBRA_DROME|Q9VFG8	Q9VFG8	kibra	Ctrl_Poly-Mutant_Poly	0.286752	0.215251	10.8578	0.210088	0.846049	NA	NA	NA	0.677598	0.286752	0.0726047
tr|Q9W033_DROME|Q9W033	Q9W033	CG13807	Ctrl_Poly-Mutant_Poly	0.415261	0.311721	10.8578	0.210095	0.846049	NA	NA	NA	0.677584	0.415261	0.0726047
tr|Q9W326_DROME|Q9W326	Q9W326	Hecw	Ctrl_Poly-Mutant_Poly	0.293226	0.22046	10.8578	0.210761	0.84628	NA	NA	NA	0.67621	0.293226	0.0724862
tr|Q8IMW9_DROME|Q8IMW9	Q8IMW9	CG6454	Ctrl_Poly-Mutant_Poly	0.263939	0.198542	10.8578	0.210976	0.84628	NA	NA	NA	0.675767	0.263939	0.0724862
tr|Q9VR25_DROME|Q9VR25	Q9VR25	fipi	Ctrl_Poly-Mutant_Poly	-0.285245	0.214787	10.8578	0.211407	0.84628	NA	NA	NA	0.674881	0.285245	0.0724862
tr|Q7K533_DROME|Q7K533	Q7K533	Gbp2	Ctrl_Poly-Mutant_Poly	0.468446	0.353116	10.8578	0.211864	0.84628	NA	NA	NA	0.673943	0.468446	0.0724862
tr|Q8MZH7_DROME|Q8MZH7	Q8MZH7	CG17271	Ctrl_Poly-Mutant_Poly	0.506741	0.382155	10.8578	0.212055	0.84628	NA	NA	NA	0.673551	0.506741	0.0724862
tr|M9MRY3_DROME|M9MRY3	M9MRY3	Pka-R1	Ctrl_Poly-Mutant_Poly	-0.25673	0.193798	10.8578	0.212465	0.84628	NA	NA	NA	0.672712	0.25673	0.0724862
tr|Q9VS84_DROME|Q9VS84	Q9VS84	ltl	Ctrl_Poly-Mutant_Poly	0.327133	0.247007	10.8578	0.212575	0.84628	NA	NA	NA	0.672488	0.327133	0.0724862
sp|DNAT_DROME|Q94521	Q94521	speck	Ctrl_Poly-Mutant_Poly	-0.220706	0.166674	10.8578	0.212642	0.84628	NA	NA	NA	0.672352	0.220706	0.0724862
sp|RS3A_DROME|P55830	P55830	RpS3A	Ctrl_Poly-Mutant_Poly	0.169349	0.127895	10.8578	0.212657	0.84628	NA	NA	NA	0.67232	0.169349	0.0724862
tr|Q9VZX8_DROME|Q9VZX8	Q9VZX8	CG12093	Ctrl_Poly-Mutant_Poly	0.28685	0.216675	10.8578	0.21274	0.84628	NA	NA	NA	0.672151	0.28685	0.0724862
tr|Q7K581_DROME|Q7K581	Q7K581	CG8963	Ctrl_Poly-Mutant_Poly	0.437863	0.330744	10.8578	0.212741	0.84628	NA	NA	NA	0.672148	0.437863	0.0724862
tr|Q9VC60_DROME|Q9VC60	Q9VC60	CG13625	Ctrl_Poly-Mutant_Poly	-0.76709	0.575818	9.8578	0.21278	0.84628	NA	NA	NA	0.67207	0.76709	0.0724862
sp|HNF4_DROME|P49866	P49866	Hnf4	Ctrl_Poly-Mutant_Poly	0.294094	0.222473	10.8578	0.213364	0.84628	NA	NA	NA	0.670879	0.294094	0.0724862
sp|TPIS_DROME|P29613	P29613	Tpi	Ctrl_Poly-Mutant_Poly	-0.412864	0.312396	10.8578	0.213469	0.84628	NA	NA	NA	0.670665	0.412864	0.0724862
sp|LMBD2_DROME|Q8MRQ4	Q8MRQ4	CG8135	Ctrl_Poly-Mutant_Poly	0.172384	0.130464	10.8578	0.213563	0.84628	NA	NA	NA	0.670473	0.172384	0.0724862
sp|ATLAS_DROME|Q9VC57	Q9VC57	atl	Ctrl_Poly-Mutant_Poly	-0.182593	0.138235	10.8578	0.213701	0.84628	NA	NA	NA	0.670193	0.182593	0.0724862
sp|WLS_DROME|Q95ST2	Q95ST2	wls	Ctrl_Poly-Mutant_Poly	0.192649	0.145888	10.8578	0.213816	0.84628	NA	NA	NA	0.66996	0.192649	0.0724862
tr|Q9VXF9_DROME|Q9VXF9	Q9VXF9	rngo	Ctrl_Poly-Mutant_Poly	0.384467	0.291162	10.8578	0.213839	0.84628	NA	NA	NA	0.669914	0.384467	0.0724862
tr|Q0KHR7_DROME|Q0KHR7	Q0KHR7	Septin4	Ctrl_Poly-Mutant_Poly	-0.252073	0.190932	10.8578	0.213914	0.84628	NA	NA	NA	0.66976	0.252073	0.0724862
tr|Q9VS44_DROME|Q9VS44	Q9VS44	CG8607	Ctrl_Poly-Mutant_Poly	-0.328411	0.248764	10.8578	0.213932	0.84628	NA	NA	NA	0.669724	0.328411	0.0724862
sp|HEP_DROME|Q23977	Q23977	hep	Ctrl_Poly-Mutant_Poly	0.245052	0.185906	10.8578	0.214586	0.848116	NA	NA	NA	0.668399	0.245052	0.0715446
tr|Q9VQ29_DROME|Q9VQ29	Q9VQ29	RFeSP	Ctrl_Poly-Mutant_Poly	-0.267657	0.203471	10.8578	0.215457	0.8496	NA	NA	NA	0.66664	0.267657	0.0707854
tr|Q9VLX0_DROME|Q9VLX0	Q9VLX0	LKRSDH	Ctrl_Poly-Mutant_Poly	0.566454	0.430721	10.8578	0.215563	0.8496	NA	NA	NA	0.666427	0.566454	0.0707854
tr|Q9VNC9_DROME|Q9VNC9	Q9VNC9	CG2519	Ctrl_Poly-Mutant_Poly	0.2292	0.174352	10.8578	0.21574	0.8496	NA	NA	NA	0.666069	0.2292	0.0707854
tr|X2JC02_DROME|X2JC02	X2JC02	Svil	Ctrl_Poly-Mutant_Poly	0.321124	0.244397	10.8578	0.215947	0.8496	NA	NA	NA	0.665652	0.321124	0.0707854
sp|RHEB_DROME|Q9VND8	Q9VND8	Rheb	Ctrl_Poly-Mutant_Poly	-0.227817	0.173436	10.8578	0.216076	0.8496	NA	NA	NA	0.665393	0.227817	0.0707854
sp|DDX1_DROME|Q9VNV3	Q9VNV3	Ddx1	Ctrl_Poly-Mutant_Poly	-0.155493	0.118467	10.8578	0.216403	0.8496	NA	NA	NA	0.664736	0.155493	0.0707854
sp|EYS_DROME|A0A1F4	A0A1F4	eys	Ctrl_Poly-Mutant_Poly	0.283848	0.216289	10.8578	0.216466	0.8496	NA	NA	NA	0.664611	0.283848	0.0707854
sp|GDAP2_DROME|Q7JUR6	Q7JUR6	Gdap2	Ctrl_Poly-Mutant_Poly	0.192294	0.146568	10.8578	0.216587	0.8496	NA	NA	NA	0.664367	0.192294	0.0707854
tr|Q9VY87_DROME|Q9VY87	Q9VY87	CtsB	Ctrl_Poly-Mutant_Poly	-0.219386	0.16725	10.8578	0.21667	0.8496	NA	NA	NA	0.6642	0.219386	0.0707854
tr|Q9VAC1_DROME|Q9VAC1	Q9VAC1	CG7920	Ctrl_Poly-Mutant_Poly	-0.285396	0.217669	10.8578	0.216859	0.8496	NA	NA	NA	0.663823	0.285396	0.0707854
sp|QVR_DROME|B5A5T4	B5A5T4	qvr	Ctrl_Poly-Mutant_Poly	0.396873	0.303156	10.8578	0.217515	0.851428	NA	NA	NA	0.66251	0.396873	0.0698522
tr|Q9W023_DROME|Q9W023	Q9W023	CG1317	Ctrl_Poly-Mutant_Poly	0.183177	0.140029	10.8578	0.217846	0.851976	NA	NA	NA	0.661851	0.183177	0.0695725
tr|B7Z122_DROME|B7Z122	B7Z122	CG10804	Ctrl_Poly-Mutant_Poly	0.213723	0.163558	10.8578	0.21831	0.852302	NA	NA	NA	0.660927	0.213723	0.0694067
tr|Q9VH64_DROME|Q9VH64	Q9VH64	CG8507	Ctrl_Poly-Mutant_Poly	-0.615054	0.471041	10.8578	0.218631	0.852814	NA	NA	NA	0.660288	0.615054	0.0691457
sp|SSH_DROME|Q6NN85	Q6NN85	ssh	Ctrl_Poly-Mutant_Poly	-0.224563	0.172059	10.8578	0.218823	0.85282	NA	NA	NA	0.659907	0.224563	0.0691428
sp|GA2PE_DROME|Q9W3Y4	Q9W3Y4	pigs	Ctrl_Poly-Mutant_Poly	0.226266	0.173531	10.8578	0.219236	0.853684	NA	NA	NA	0.659089	0.226266	0.0687028
tr|Q9VZC9_DROME|Q9VZC9	Q9VZC9	Syx17	Ctrl_Poly-Mutant_Poly	0.164611	0.126429	10.8578	0.219857	0.854663	NA	NA	NA	0.65786	0.164611	0.0682051
tr|Q9VFR2_DROME|Q9VFR2	Q9VFR2	CG9297	Ctrl_Poly-Mutant_Poly	-0.172218	0.132302	10.8578	0.219957	0.854663	NA	NA	NA	0.657662	0.172218	0.0682051
sp|SRP68_DROME|Q9VSS2	Q9VSS2	Srp68	Ctrl_Poly-Mutant_Poly	0.158106	0.12152	10.8578	0.220169	0.854663	NA	NA	NA	0.657244	0.158106	0.0682051
tr|Q7K1H0_DROME|Q7K1H0	Q7K1H0	CG32066	Ctrl_Poly-Mutant_Poly	-0.294546	0.226431	10.8578	0.22025	0.854663	NA	NA	NA	0.657083	0.294546	0.0682051
tr|Q9W1E9_DROME|Q9W1E9	Q9W1E9	Fmo-1	Ctrl_Poly-Mutant_Poly	-0.428657	0.329703	10.8578	0.220478	0.854806	NA	NA	NA	0.656635	0.428657	0.0681326
sp|HFW1_DROME|Q9W568	Q9W568	hfw	Ctrl_Poly-Mutant_Poly	0.348014	0.268106	10.8578	0.221167	0.855605	NA	NA	NA	0.65528	0.348014	0.0677265
tr|Q7K4L9_DROME|Q7K4L9	Q7K4L9	CG8405	Ctrl_Poly-Mutant_Poly	0.151015	0.116518	10.8578	0.221827	0.855605	NA	NA	NA	0.653986	0.151015	0.0677265
sp|HYD_DROME|P51592	P51592	hyd	Ctrl_Poly-Mutant_Poly	0.201448	0.15546	10.8578	0.221907	0.855605	NA	NA	NA	0.653829	0.201448	0.0677265
sp|CRBN_DROME|Q9VH36	Q9VH36	ohgt	Ctrl_Poly-Mutant_Poly	0.235036	0.181391	10.8578	0.221934	0.855605	NA	NA	NA	0.653777	0.235036	0.0677265
tr|Q9TW62_DROME|Q9TW62	Q9TW62	Cmpk	Ctrl_Poly-Mutant_Poly	0.166124	0.128208	10.8578	0.221936	0.855605	NA	NA	NA	0.653773	0.166124	0.0677265
sp|ANX10_DROME|P22465	P22465	AnxB10	Ctrl_Poly-Mutant_Poly	-0.193174	0.149087	10.8578	0.221942	0.855605	NA	NA	NA	0.65376	0.193174	0.0677265
tr|Q7KNS5_DROME|Q7KNS5	Q7KNS5	qkr54B	Ctrl_Poly-Mutant_Poly	0.367824	0.28393	10.8578	0.222022	0.855605	NA	NA	NA	0.653604	0.367824	0.0677265
tr|Q9VPL5_DROME|Q9VPL5	Q9VPL5	Tbc1d15-17	Ctrl_Poly-Mutant_Poly	0.312277	0.241215	10.8578	0.222311	0.855985	NA	NA	NA	0.653038	0.312277	0.0675337
tr|Q9Y145_DROME|Q9Y145	Q9Y145	Prp4k	Ctrl_Poly-Mutant_Poly	-0.347721	0.268855	10.8578	0.222732	0.856663	NA	NA	NA	0.652217	0.347721	0.0671902
tr|Q9VGF7_DROME|Q9VGF7	Q9VGF7	GC1	Ctrl_Poly-Mutant_Poly	-0.278685	0.215738	10.8578	0.223254	0.856663	NA	NA	NA	0.651201	0.278685	0.0671902
tr|A0A0B4K7I2_DROME|A0A0B4K7I2	A0A0B4K7I2	sm	Ctrl_Poly-Mutant_Poly	-0.199874	0.154781	10.8578	0.223403	0.856663	NA	NA	NA	0.650911	0.199874	0.0671902
sp|NKAIN_DROME|A6MHQ4	A6MHQ4	NKAIN	Ctrl_Poly-Mutant_Poly	-0.299208	0.231799	10.8578	0.223579	0.856663	NA	NA	NA	0.650569	0.299208	0.0671902
sp|OTUBL_DROME|Q9VL00	Q9VL00	CG4968	Ctrl_Poly-Mutant_Poly	0.182776	0.141643	10.8578	0.223715	0.856663	NA	NA	NA	0.650305	0.182776	0.0671902
tr|Q7KJC0_DROME|Q7KJC0	Q7KJC0	hlk	Ctrl_Poly-Mutant_Poly	0.287334	0.223077	10.8578	0.224503	0.856663	NA	NA	NA	0.648778	0.287334	0.0671902
tr|Q9VJH2_DROME|Q9VJH2	Q9VJH2	AspRS-m	Ctrl_Poly-Mutant_Poly	-0.158179	0.12284	10.8578	0.224625	0.856663	NA	NA	NA	0.648542	0.158179	0.0671902
sp|RG190_DROME|Q9VX32	Q9VX32	RhoGAPp190	Ctrl_Poly-Mutant_Poly	-0.18862	0.146566	10.8578	0.22488	0.856663	NA	NA	NA	0.648049	0.18862	0.0671902
tr|A0A6F7R657_DROME|A0A6F7R657	A0A6F7R657	wdb	Ctrl_Poly-Mutant_Poly	0.160767	0.125193	10.8578	0.225813	0.856663	NA	NA	NA	0.64625	0.160767	0.0671902
tr|A1ZAK4_DROME|A1ZAK4	A1ZAK4	Dek	Ctrl_Poly-Mutant_Poly	0.16471	0.128268	10.8578	0.225827	0.856663	NA	NA	NA	0.646224	0.16471	0.0671902
sp|EXOC5_DROME|Q9XTM1	Q9XTM1	Sec10	Ctrl_Poly-Mutant_Poly	0.216023	0.168232	10.8578	0.225838	0.856663	NA	NA	NA	0.646204	0.216023	0.0671902
sp|RM22_DROME|Q9VXB5	Q9VXB5	mRpL22	Ctrl_Poly-Mutant_Poly	-0.166924	0.130112	10.8578	0.226226	0.856663	NA	NA	NA	0.645458	0.166924	0.0671902
tr|Q8T0U2_DROME|Q8T0U2	Q8T0U2	CG5089	Ctrl_Poly-Mutant_Poly	-3.05963	2.33149	7.8578	0.226449	0.856663	NA	NA	NA	0.645029	3.05963	0.0671902
sp|SLIT_DROME|P24014	P24014	sli	Ctrl_Poly-Mutant_Poly	0.293952	0.22926	10.8578	0.226479	0.856663	NA	NA	NA	0.644972	0.293952	0.0671902
sp|INT11_DROME|Q9VAH9	Q9VAH9	IntS11	Ctrl_Poly-Mutant_Poly	0.148858	0.116151	10.8578	0.226679	0.856663	NA	NA	NA	0.644589	0.148858	0.0671902
tr|Q9V3V9_DROME|Q9V3V9	Q9V3V9	EndoGI	Ctrl_Poly-Mutant_Poly	0.241257	0.188255	10.8578	0.226696	0.856663	NA	NA	NA	0.644557	0.241257	0.0671902
tr|Q7KN04_DROME|Q7KN04	Q7KN04	fat-spondin	Ctrl_Poly-Mutant_Poly	0.43155	0.336759	10.8578	0.226714	0.856663	NA	NA	NA	0.644521	0.43155	0.0671902
tr|Q9V9N7_DROME|Q9V9N7	Q9V9N7	CG42748	Ctrl_Poly-Mutant_Poly	-0.230569	0.179934	10.8578	0.22674	0.856663	NA	NA	NA	0.644472	0.230569	0.0671902
tr|Q9W362_DROME|Q9W362	Q9W362	Larp7	Ctrl_Poly-Mutant_Poly	-0.150743	0.117663	10.8578	0.22683	0.856663	NA	NA	NA	0.6443	0.150743	0.0671902
tr|O01398_DROME|O01398	O01398	Nf1	Ctrl_Poly-Mutant_Poly	-0.32799	0.256048	10.8578	0.226887	0.856663	NA	NA	NA	0.64419	0.32799	0.0671902
sp|DBR1_DROME|Q9VSD7	Q9VSD7	ldbr	Ctrl_Poly-Mutant_Poly	-0.232078	0.181303	10.8578	0.227196	0.85693	NA	NA	NA	0.643599	0.232078	0.0670545
tr|Q9Y134_DROME|Q9Y134	Q9Y134	Mtr4	Ctrl_Poly-Mutant_Poly	0.184528	0.14427	10.8578	0.227541	0.85693	NA	NA	NA	0.642941	0.184528	0.0670545
tr|Q9VDC2_DROME|Q9VDC2	Q9VDC2	Idi	Ctrl_Poly-Mutant_Poly	-0.314478	0.246211	10.8578	0.228143	0.85693	NA	NA	NA	0.641793	0.314478	0.0670545
sp|CP6U1_DROME|Q9V979	Q9V979	Cyp6u1	Ctrl_Poly-Mutant_Poly	0.28825	0.225814	10.8578	0.228407	0.85693	NA	NA	NA	0.64129	0.28825	0.0670545
tr|Q9VZP5_DROME|Q9VZP5	Q9VZP5	eIF5B	Ctrl_Poly-Mutant_Poly	0.137119	0.107444	10.8578	0.228513	0.85693	NA	NA	NA	0.641089	0.137119	0.0670545
tr|Q7K1W8_DROME|Q7K1W8	Q7K1W8	CG31650	Ctrl_Poly-Mutant_Poly	0.388163	0.304206	10.8578	0.22858	0.85693	NA	NA	NA	0.640961	0.388163	0.0670545
sp|PTP99_DROME|P35832	P35832	Ptp99A	Ctrl_Poly-Mutant_Poly	-0.369253	0.289601	10.8578	0.228902	0.85693	NA	NA	NA	0.64035	0.369253	0.0670545
tr|Q9VNC7_DROME|Q9VNC7	Q9VNC7	NKCC	Ctrl_Poly-Mutant_Poly	0.182454	0.143181	10.8578	0.22916	0.85693	NA	NA	NA	0.639862	0.182454	0.0670545
tr|Q7K3N1_DROME|Q7K3N1	Q7K3N1	HPS1	Ctrl_Poly-Mutant_Poly	-0.175908	0.138062	10.8578	0.229215	0.85693	NA	NA	NA	0.639757	0.175908	0.0670545
tr|Q9VAP8_DROME|Q9VAP8	Q9VAP8	α-Man-Ib	Ctrl_Poly-Mutant_Poly	0.253507	0.199073	10.8578	0.229451	0.85693	NA	NA	NA	0.639311	0.253507	0.0670545
tr|Q9VKG8_DROME|Q9VKG8	Q9VKG8	Dlg5	Ctrl_Poly-Mutant_Poly	-0.329096	0.258509	10.8578	0.229579	0.85693	NA	NA	NA	0.639068	0.329096	0.0670545
tr|Q9VJX8_DROME|Q9VJX8	Q9VJX8	Hacd2	Ctrl_Poly-Mutant_Poly	0.137336	0.107879	10.8578	0.229582	0.85693	NA	NA	NA	0.639063	0.137336	0.0670545
sp|RT12_DROME|P10735	P10735	tko	Ctrl_Poly-Mutant_Poly	-0.163839	0.128715	10.8578	0.229637	0.85693	NA	NA	NA	0.638957	0.163839	0.0670545
tr|M9PDX8_DROME|M9PDX8	M9PDX8	nrv3	Ctrl_Poly-Mutant_Poly	-0.2267	0.178428	10.8578	0.230439	0.858509	NA	NA	NA	0.637443	0.2267	0.066255
sp|C12E1_DROME|Q9VGZ0	Q9VGZ0	Cyp12e1	Ctrl_Poly-Mutant_Poly	0.306355	0.241124	10.8578	0.230444	0.858509	NA	NA	NA	0.637435	0.306355	0.066255
sp|CSN2_DROME|Q94899	Q94899	alien	Ctrl_Poly-Mutant_Poly	-0.183133	0.144206	10.8578	0.230647	0.858552	NA	NA	NA	0.637052	0.183133	0.0662335
sp|ZC3HF_DROME|Q7JWR9	Q7JWR9	CG8635	Ctrl_Poly-Mutant_Poly	0.16816	0.132495	10.8578	0.23091	0.858618	NA	NA	NA	0.636557	0.16816	0.0662002
tr|Q9VR79_DROME|Q9VR79	Q9VR79	obst-A	Ctrl_Poly-Mutant_Poly	0.362946	0.286061	10.8578	0.231048	0.858618	NA	NA	NA	0.636297	0.362946	0.0662002
tr|Q9V3P3_DROME|Q9V3P3	Q9V3P3	REG	Ctrl_Poly-Mutant_Poly	-0.248136	0.195681	10.8578	0.23129	0.858669	NA	NA	NA	0.635842	0.248136	0.066174
sp|CSN6_DROME|Q9VCY3	Q9VCY3	CSN6	Ctrl_Poly-Mutant_Poly	-0.174536	0.137942	10.8578	0.232248	0.858669	NA	NA	NA	0.634048	0.174536	0.066174
tr|Q961B9_DROME|Q961B9	Q961B9	Tmx3	Ctrl_Poly-Mutant_Poly	-0.620644	0.490555	10.8578	0.232282	0.858669	NA	NA	NA	0.633984	0.620644	0.066174
tr|A0A0B4KHN8_DROME|A0A0B4KHN8	A0A0B4KHN8	Hmx	Ctrl_Poly-Mutant_Poly	0.311734	0.246438	10.8578	0.232361	0.858669	NA	NA	NA	0.633837	0.311734	0.066174
sp|UN112_DROME|Q9VZI3	Q9VZI3	Fit1	Ctrl_Poly-Mutant_Poly	-0.286932	0.226871	10.8578	0.232439	0.858669	NA	NA	NA	0.633692	0.286932	0.066174
tr|Q4V427_DROME|Q4V427	Q4V427	natalisin	Ctrl_Poly-Mutant_Poly	-0.388024	0.306811	10.8578	0.23245	0.858669	NA	NA	NA	0.63367	0.388024	0.066174
sp|SYFB_DROME|Q9VCA5	Q9VCA5	β-PheRS	Ctrl_Poly-Mutant_Poly	-0.150057	0.118684	10.8578	0.232574	0.858669	NA	NA	NA	0.633439	0.150057	0.066174
tr|Q9VFQ9_DROME|Q9VFQ9	Q9VFQ9	Dip-B	Ctrl_Poly-Mutant_Poly	-0.164612	0.130228	10.8578	0.232684	0.858669	NA	NA	NA	0.633234	0.164612	0.066174
tr|A0A0B4KGI5_DROME|A0A0B4KGI5	A0A0B4KGI5	Ace	Ctrl_Poly-Mutant_Poly	-0.454485	0.359798	10.8578	0.23298	0.858669	NA	NA	NA	0.632682	0.454485	0.066174
sp|EIF3B_DROME|Q0E940	Q0E940	eIF3b	Ctrl_Poly-Mutant_Poly	0.156824	0.124244	10.8578	0.233307	0.858884	NA	NA	NA	0.632073	0.156824	0.0660654
sp|CARM1_DROME|Q9VH48	Q9VH48	Art4	Ctrl_Poly-Mutant_Poly	-0.251471	0.199468	10.8578	0.233831	0.859685	NA	NA	NA	0.631098	0.251471	0.0656608
tr|Q9VSL8_DROME|Q9VSL8	Q9VSL8	rhea	Ctrl_Poly-Mutant_Poly	-0.215113	0.170818	10.8578	0.234317	0.860765	NA	NA	NA	0.630196	0.215113	0.0651154
tr|Q9VG06_DROME|Q9VG06	Q9VG06	CG17327	Ctrl_Poly-Mutant_Poly	-0.270534	0.215095	10.8578	0.234862	0.862058	NA	NA	NA	0.629188	0.270534	0.0644633
tr|Q9W253_DROME|Q9W253	Q9W253	mRpS29	Ctrl_Poly-Mutant_Poly	-0.236532	0.188258	10.8578	0.23532	0.863034	NA	NA	NA	0.62834	0.236532	0.0639719
tr|M9PBB4_DROME|M9PBB4	M9PBB4	NimC1	Ctrl_Poly-Mutant_Poly	0.351064	0.279572	10.8578	0.235568	0.863236	NA	NA	NA	0.627884	0.351064	0.0638706
tr|Q9VF86_DROME|Q9VF86	Q9VF86	Nagk	Ctrl_Poly-Mutant_Poly	0.190312	0.151649	10.8578	0.235834	0.863505	NA	NA	NA	0.627393	0.190312	0.0637352
sp|Y1760_DROME|Q9VKA4	Q9VKA4	CG31760	Ctrl_Poly-Mutant_Poly	-0.161381	0.128997	10.8578	0.237205	0.864955	NA	NA	NA	0.624876	0.161381	0.0630067
tr|Q2PDR9_DROME|Q2PDR9	Q2PDR9	vari	Ctrl_Poly-Mutant_Poly	0.145256	0.116119	10.8578	0.237249	0.864955	NA	NA	NA	0.624796	0.145256	0.0630067
tr|Q9VV21_DROME|Q9VV21	Q9VV21	CG4962	Ctrl_Poly-Mutant_Poly	0.750781	0.600284	10.8578	0.237321	0.864955	NA	NA	NA	0.624665	0.750781	0.0630067
tr|Q9Y124_DROME|Q9Y124	Q9Y124	CG5498	Ctrl_Poly-Mutant_Poly	0.375577	0.300361	10.8578	0.237423	0.864955	NA	NA	NA	0.624477	0.375577	0.0630067
tr|O61604_DROME|O61604	O61604	Fim	Ctrl_Poly-Mutant_Poly	0.344254	0.275485	10.8578	0.2377	0.864955	NA	NA	NA	0.62397	0.344254	0.0630067
tr|Q9VPU7_DROME|Q9VPU7	Q9VPU7	aru	Ctrl_Poly-Mutant_Poly	0.295091	0.236226	10.8578	0.237856	0.864955	NA	NA	NA	0.623686	0.295091	0.0630067
sp|RM32_DROME|Q9V9Z1	Q9V9Z1	mRpL32	Ctrl_Poly-Mutant_Poly	-0.26096	0.209243	10.8578	0.23857	0.864955	NA	NA	NA	0.622384	0.26096	0.0630067
tr|Q9VFS1_DROME|Q9VFS1	Q9VFS1	Adgf-D	Ctrl_Poly-Mutant_Poly	-0.285037	0.228666	10.8578	0.238796	0.864955	NA	NA	NA	0.621974	0.285037	0.0630067
tr|M9PD81_DROME|M9PD81	M9PD81	Wnk	Ctrl_Poly-Mutant_Poly	-0.186097	0.149334	10.8578	0.238915	0.864955	NA	NA	NA	0.621757	0.186097	0.0630067
tr|Q9V3C8_DROME|Q9V3C8	Q9V3C8	Shc	Ctrl_Poly-Mutant_Poly	0.145171	0.116528	10.8578	0.23905	0.864955	NA	NA	NA	0.621512	0.145171	0.0630067
tr|Q9V3E7_DROME|Q9V3E7	Q9V3E7	Ref1	Ctrl_Poly-Mutant_Poly	0.243755	0.195768	10.8578	0.239288	0.864955	NA	NA	NA	0.621078	0.243755	0.0630067
tr|Q0E996_DROME|Q0E996	Q0E996	NAT1	Ctrl_Poly-Mutant_Poly	0.254802	0.204643	10.8578	0.239294	0.864955	NA	NA	NA	0.621068	0.254802	0.0630067
sp|WDP_DROME|Q9W266	Q9W266	wdp	Ctrl_Poly-Mutant_Poly	0.409616	0.329306	10.8578	0.23973	0.864955	NA	NA	NA	0.620278	0.409616	0.0630067
sp|CRN_DROME|P17886	P17886	crn	Ctrl_Poly-Mutant_Poly	0.281729	0.226598	10.8578	0.239934	0.864955	NA	NA	NA	0.619909	0.281729	0.0630067
tr|Q8IHH3_DROME|Q8IHH3	Q8IHH3	sm	Ctrl_Poly-Mutant_Poly	-0.188386	0.151553	10.8578	0.240027	0.864955	NA	NA	NA	0.61974	0.188386	0.0630067
tr|A0A1Z1CN86_DROME|A0A1Z1CN86	A0A1Z1CN86	CG8369	Ctrl_Poly-Mutant_Poly	-0.441681	0.355355	10.8578	0.240065	0.864955	NA	NA	NA	0.619672	0.441681	0.0630067
sp|CP4E2_DROME|Q27606	Q27606	Cyp4e2	Ctrl_Poly-Mutant_Poly	0.226303	0.182132	10.8578	0.24021	0.864955	NA	NA	NA	0.619409	0.226303	0.0630067
tr|Q9VMF1_DROME|Q9VMF1	Q9VMF1	CG9497	Ctrl_Poly-Mutant_Poly	0.253722	0.20422	10.8578	0.240253	0.864955	NA	NA	NA	0.61933	0.253722	0.0630067
tr|Q9W260_DROME|Q9W260	Q9W260	wrapper	Ctrl_Poly-Mutant_Poly	0.337452	0.271742	10.8578	0.240461	0.864955	NA	NA	NA	0.618954	0.337452	0.0630067
tr|Q9V470_DROME|Q9V470	Q9V470	ScsβG	Ctrl_Poly-Mutant_Poly	0.163536	0.131717	10.8578	0.240546	0.864955	NA	NA	NA	0.618802	0.163536	0.0630067
sp|LUBEL_DROME|Q8IPJ3	Q8IPJ3	LUBEL	Ctrl_Poly-Mutant_Poly	0.622653	0.501714	10.8578	0.240732	0.864955	NA	NA	NA	0.618467	0.622653	0.0630067
tr|Q9V3N7_DROME|Q9V3N7	Q9V3N7	CRMP	Ctrl_Poly-Mutant_Poly	-0.432203	0.348362	10.8578	0.240866	0.864955	NA	NA	NA	0.618224	0.432203	0.0630067
tr|Q9VGJ7_DROME|Q9VGJ7	Q9VGJ7	CG6834	Ctrl_Poly-Mutant_Poly	0.219751	0.177614	10.8578	0.242088	0.867314	NA	NA	NA	0.616027	0.219751	0.0618237
tr|Q9XZ03_DROME|Q9XZ03	Q9XZ03	mbf1	Ctrl_Poly-Mutant_Poly	-0.273623	0.221243	10.8578	0.242262	0.867314	NA	NA	NA	0.615715	0.273623	0.0618237
tr|O97468_DROME|O97468	O97468	TBPH	Ctrl_Poly-Mutant_Poly	0.296056	0.239402	10.8578	0.242299	0.867314	NA	NA	NA	0.615649	0.296056	0.0618237
tr|Q9VGH2_DROME|Q9VGH2	Q9VGH2	CG6959	Ctrl_Poly-Mutant_Poly	-0.317302	0.256694	10.8578	0.242492	0.867314	NA	NA	NA	0.615303	0.317302	0.0618237
tr|M9PCG7_DROME|M9PCG7	M9PCG7	Ziz	Ctrl_Poly-Mutant_Poly	0.189468	0.153876	10.8578	0.244212	0.869935	NA	NA	NA	0.612232	0.189468	0.060513
sp|CP6D5_DROME|Q9VFP1	Q9VFP1	Cyp6d5	Ctrl_Poly-Mutant_Poly	0.429679	0.349085	10.8578	0.244368	0.869935	NA	NA	NA	0.611955	0.429679	0.060513
sp|ELF1_DROME|P13002	P13002	grh	Ctrl_Poly-Mutant_Poly	0.219295	0.178214	10.8578	0.244497	0.869935	NA	NA	NA	0.611726	0.219295	0.060513
sp|RM24_DROME|Q9VMY1	Q9VMY1	mRpL24	Ctrl_Poly-Mutant_Poly	-0.173915	0.141352	10.8578	0.244548	0.869935	NA	NA	NA	0.611636	0.173915	0.060513
tr|Q7KSK8_DROME|Q7KSK8	Q7KSK8	f-cup	Ctrl_Poly-Mutant_Poly	-0.26077	0.212078	10.8578	0.244828	0.869935	NA	NA	NA	0.611139	0.26077	0.060513
tr|Q8MMD0_DROME|Q8MMD0	Q8MMD0	CG30423	Ctrl_Poly-Mutant_Poly	-0.548559	0.446248	10.8578	0.244945	0.869935	NA	NA	NA	0.610931	0.548559	0.060513
tr|Q9VBC9_DROME|Q9VBC9	Q9VBC9	beat-VII	Ctrl_Poly-Mutant_Poly	-0.233537	0.19007	10.8578	0.245153	0.869935	NA	NA	NA	0.610563	0.233537	0.060513
sp|TINA1_DROME|Q9W0Y1	Q9W0Y1	Tina-1	Ctrl_Poly-Mutant_Poly	-0.542771	0.44197	10.8578	0.245377	0.869935	NA	NA	NA	0.610167	0.542771	0.060513
sp|PUR2_DROME|P00967	P00967	Gart	Ctrl_Poly-Mutant_Poly	0.200784	0.16352	10.8578	0.245442	0.869935	NA	NA	NA	0.610051	0.200784	0.060513
sp|RL14_DROME|P55841	P55841	RpL14	Ctrl_Poly-Mutant_Poly	0.188908	0.153915	10.8578	0.245635	0.869935	NA	NA	NA	0.60971	0.188908	0.060513
tr|Q8SZM1_DROME|Q8SZM1	Q8SZM1	CG9953	Ctrl_Poly-Mutant_Poly	-0.206808	0.168671	10.8578	0.246088	0.869935	NA	NA	NA	0.60891	0.206808	0.060513
tr|Q9VY05_DROME|Q9VY05	Q9VY05	CG9512	Ctrl_Poly-Mutant_Poly	0.393966	0.3214	10.8578	0.246204	0.869935	NA	NA	NA	0.608705	0.393966	0.060513
tr|Q4QQ70_DROME|Q4QQ70	Q4QQ70	CG15602	Ctrl_Poly-Mutant_Poly	0.170317	0.139078	10.8578	0.246624	0.869935	NA	NA	NA	0.607965	0.170317	0.060513
tr|Q9W550_DROME|Q9W550	Q9W550	CG14805	Ctrl_Poly-Mutant_Poly	0.285848	0.233458	10.8578	0.2467	0.869935	NA	NA	NA	0.60783	0.285848	0.060513
tr|Q9W287_DROME|Q9W287	Q9W287	CG34205	Ctrl_Poly-Mutant_Poly	-1.75747	1.42848	9.8578	0.247132	0.869935	NA	NA	NA	0.60707	1.75747	0.060513
sp|TBH1_DROME|Q86B61	Q86B61	Tbh	Ctrl_Poly-Mutant_Poly	-0.341039	0.27892	10.8578	0.247316	0.869935	NA	NA	NA	0.606747	0.341039	0.060513
sp|LOLA1_DROME|P42283	P42283	lola	Ctrl_Poly-Mutant_Poly	0.235089	0.192554	10.8578	0.247975	0.869935	NA	NA	NA	0.605592	0.235089	0.060513
tr|Q9TVG7_DROME|Q9TVG7	Q9TVG7	GluRIB	Ctrl_Poly-Mutant_Poly	-0.202346	0.165763	10.8578	0.24805	0.869935	NA	NA	NA	0.605462	0.202346	0.060513
tr|Q9VBS7_DROME|Q9VBS7	Q9VBS7	CG10550	Ctrl_Poly-Mutant_Poly	0.171042	0.140254	10.8578	0.248475	0.869935	NA	NA	NA	0.604717	0.171042	0.060513
sp|YTHDF_DROME|Q9VBZ5	Q9VBZ5	Ythdf	Ctrl_Poly-Mutant_Poly	0.400405	0.328369	10.8578	0.248528	0.869935	NA	NA	NA	0.604624	0.400405	0.060513
sp|GUAD_DROME|Q9VMY9	Q9VMY9	DhpD	Ctrl_Poly-Mutant_Poly	-0.392277	0.319953	9.8578	0.248663	0.869935	NA	NA	NA	0.604388	0.392277	0.060513
tr|D0Z748_DROME|D0Z748	D0Z748	flap	Ctrl_Poly-Mutant_Poly	0.51007	0.418852	10.8578	0.24911	0.869935	NA	NA	NA	0.603608	0.51007	0.060513
sp|LSP1G_DROME|P11997	P11997	Lsp1γ	Ctrl_Poly-Mutant_Poly	1.8404	1.51128	10.8578	0.249112	0.869935	NA	NA	NA	0.603605	1.8404	0.060513
tr|Q9VJI1_DROME|Q9VJI1	Q9VJI1	CG17928	Ctrl_Poly-Mutant_Poly	0.328679	0.270039	10.8578	0.249339	0.869935	NA	NA	NA	0.60321	0.328679	0.060513
sp|WAC_DROME|Q9VX88	Q9VX88	wcy	Ctrl_Poly-Mutant_Poly	-0.265885	0.218527	10.8578	0.2495	0.869935	NA	NA	NA	0.602929	0.265885	0.060513
sp|DEAF1_DROME|Q24180	Q24180	Deaf1	Ctrl_Poly-Mutant_Poly	0.317315	0.260853	10.8578	0.249596	0.869935	NA	NA	NA	0.602762	0.317315	0.060513
sp|KCNAE_DROME|Q02280	Q02280	eag	Ctrl_Poly-Mutant_Poly	0.211669	0.17411	10.8578	0.249865	0.869935	NA	NA	NA	0.602295	0.211669	0.060513
tr|Q9V3U6_DROME|Q9V3U6	Q9V3U6	26-29-p	Ctrl_Poly-Mutant_Poly	0.446847	0.367582	10.8578	0.249892	0.869935	NA	NA	NA	0.602248	0.446847	0.060513
tr|Q9VP13_DROME|Q9VP13	Q9VP13	CRIF	Ctrl_Poly-Mutant_Poly	-0.175762	0.144598	10.8578	0.249934	0.869935	NA	NA	NA	0.602174	0.175762	0.060513
sp|PAX6_DROME|O18381	O18381	ey	Ctrl_Poly-Mutant_Poly	-0.289479	0.238325	10.8578	0.250259	0.869935	NA	NA	NA	0.60161	0.289479	0.060513
sp|KCNAS_DROME|P08510	P08510	Sh	Ctrl_Poly-Mutant_Poly	-0.237464	0.195653	10.8578	0.250605	0.869935	NA	NA	NA	0.601011	0.237464	0.060513
tr|Q8MQP2_DROME|Q8MQP2	Q8MQP2	CG7231	Ctrl_Poly-Mutant_Poly	0.185674	0.153048	10.8578	0.250797	0.869935	NA	NA	NA	0.600677	0.185674	0.060513
sp|SSRP1_DROME|Q05344	Q05344	Ssrp	Ctrl_Poly-Mutant_Poly	-0.235634	0.194262	10.8578	0.250872	0.869935	NA	NA	NA	0.600549	0.235634	0.060513
tr|Q8IPI3_DROME|Q8IPI3	Q8IPI3	Ndae1	Ctrl_Poly-Mutant_Poly	0.261527	0.21567	10.8578	0.250998	0.869935	NA	NA	NA	0.60033	0.261527	0.060513
tr|Q9VZ20_DROME|Q9VZ20	Q9VZ20	Dlic	Ctrl_Poly-Mutant_Poly	0.136789	0.112847	10.8578	0.251166	0.869935	NA	NA	NA	0.600039	0.136789	0.060513
tr|Q9VF77_DROME|Q9VF77	Q9VF77	Trax	Ctrl_Poly-Mutant_Poly	0.16837	0.13904	10.8578	0.251614	0.869935	NA	NA	NA	0.599265	0.16837	0.060513
tr|Q9VZE4_DROME|Q9VZE4	Q9VZE4	CG1316	Ctrl_Poly-Mutant_Poly	0.143977	0.11893	10.8578	0.251741	0.869935	NA	NA	NA	0.599046	0.143977	0.060513
tr|Q24241_DROME|Q24241	Q24241	Ank	Ctrl_Poly-Mutant_Poly	-0.33595	0.277768	10.8578	0.252161	0.869935	NA	NA	NA	0.598323	0.33595	0.060513
sp|CDK8_DROME|Q9VT57	Q9VT57	Cdk8	Ctrl_Poly-Mutant_Poly	-0.300222	0.248366	10.8578	0.252409	0.869935	NA	NA	NA	0.597895	0.300222	0.060513
sp|MAAI1_DROME|Q9VHD3	Q9VHD3	GstZ1	Ctrl_Poly-Mutant_Poly	0.220815	0.182835	10.8578	0.252801	0.869935	NA	NA	NA	0.597221	0.220815	0.060513
sp|EIF2A_DROME|Q9VNX8	Q9VNX8	eIF2A	Ctrl_Poly-Mutant_Poly	0.143097	0.1185	10.8578	0.25286	0.869935	NA	NA	NA	0.597121	0.143097	0.060513
tr|Q9VBX4_DROME|Q9VBX4	Q9VBX4	CG31510	Ctrl_Poly-Mutant_Poly	0.195795	0.162228	10.8578	0.253104	0.869935	NA	NA	NA	0.596701	0.195795	0.060513
sp|CDS_DROME|P56079	P56079	Cds	Ctrl_Poly-Mutant_Poly	0.193284	0.160205	10.8578	0.253262	0.869935	NA	NA	NA	0.596431	0.193284	0.060513
sp|C6A21_DROME|Q9V774	Q9V774	Cyp6a21	Ctrl_Poly-Mutant_Poly	0.290174	0.240563	10.8578	0.253354	0.869935	NA	NA	NA	0.596271	0.290174	0.060513
tr|Q9VQT5_DROME|Q9VQT5	Q9VQT5	CG16704	Ctrl_Poly-Mutant_Poly	0.454875	0.377113	10.8578	0.253364	0.869935	NA	NA	NA	0.596254	0.454875	0.060513
tr|O18645_DROME|O18645	O18645	AMPKα	Ctrl_Poly-Mutant_Poly	-0.217749	0.180559	10.8578	0.25345	0.869935	NA	NA	NA	0.596108	0.217749	0.060513
tr|A8WHL4_DROME|A8WHL4	A8WHL4	bon	Ctrl_Poly-Mutant_Poly	0.180726	0.149873	10.8578	0.253491	0.869935	NA	NA	NA	0.596038	0.180726	0.060513
sp|FDL_DROME|Q8WSF3	Q8WSF3	fdl	Ctrl_Poly-Mutant_Poly	-0.219715	0.182261	10.8578	0.253625	0.869935	NA	NA	NA	0.595809	0.219715	0.060513
tr|Q8I0B7_DROME|Q8I0B7	Q8I0B7	Pi4KIIα	Ctrl_Poly-Mutant_Poly	-0.191311	0.15873	10.8578	0.253715	0.869935	NA	NA	NA	0.595654	0.191311	0.060513
tr|Q8IMP2_DROME|Q8IMP2	Q8IMP2	CG31064	Ctrl_Poly-Mutant_Poly	-0.160466	0.133248	10.8578	0.254081	0.870522	NA	NA	NA	0.595029	0.160466	0.0602201
tr|Q9W3T9_DROME|Q9W3T9	Q9W3T9	CG3040	Ctrl_Poly-Mutant_Poly	-0.12358	0.102775	10.8578	0.254765	0.871551	NA	NA	NA	0.593861	0.12358	0.059707
tr|B7YZE8_DROME|B7YZE8	B7YZE8	Ih	Ctrl_Poly-Mutant_Poly	-0.379577	0.315679	10.8578	0.25477	0.871551	NA	NA	NA	0.593851	0.379577	0.059707
tr|Q9TVM9_DROME|Q9TVM9	Q9TVM9	Unc-76	Ctrl_Poly-Mutant_Poly	0.185465	0.154488	10.8578	0.255475	0.873297	NA	NA	NA	0.592651	0.185465	0.0588382
sp|L2CC_DROME|P24156	P24156	Phb1	Ctrl_Poly-Mutant_Poly	-0.170008	0.141874	10.8578	0.2563	0.874837	NA	NA	NA	0.591252	0.170008	0.058073
tr|M9PBM2_DROME|M9PBM2	M9PBM2	enc	Ctrl_Poly-Mutant_Poly	0.27401	0.228689	10.8578	0.256347	0.874837	NA	NA	NA	0.591173	0.27401	0.058073
tr|Q8IQ71_DROME|Q8IQ71	Q8IQ71	dikar	Ctrl_Poly-Mutant_Poly	-0.243993	0.203711	10.8578	0.256512	0.874837	NA	NA	NA	0.590892	0.243993	0.058073
tr|Q9VNX2_DROME|Q9VNX2	Q9VNX2	SLC22A	Ctrl_Poly-Mutant_Poly	0.201074	0.167981	10.8578	0.256786	0.875106	NA	NA	NA	0.590428	0.201074	0.0579394
tr|Q9VBX6_DROME|Q9VBX6	Q9VBX6	Nepl16	Ctrl_Poly-Mutant_Poly	0.218489	0.1828	10.8578	0.257449	0.875583	NA	NA	NA	0.589308	0.218489	0.0577026
tr|Q9VVA6_DROME|Q9VVA6	Q9VVA6	nudC	Ctrl_Poly-Mutant_Poly	-0.176488	0.147664	10.8578	0.25746	0.875583	NA	NA	NA	0.58929	0.176488	0.0577026
tr|A0A0B4LGD3_DROME|A0A0B4LGD3	A0A0B4LGD3	kcc	Ctrl_Poly-Mutant_Poly	-0.266999	0.223453	10.8578	0.257584	0.875583	NA	NA	NA	0.589082	0.266999	0.0577026
tr|Q9VJZ5_DROME|Q9VJZ5	Q9VJZ5	Tap42	Ctrl_Poly-Mutant_Poly	0.445822	0.373216	10.8578	0.257708	0.875583	NA	NA	NA	0.588871	0.445822	0.0577026
tr|Q9VKJ6_DROME|Q9VKJ6	Q9VKJ6	CG6230	Ctrl_Poly-Mutant_Poly	0.132191	0.110865	10.8578	0.258528	0.877424	NA	NA	NA	0.587492	0.132191	0.0567906
tr|Q9VF72_DROME|Q9VF72	Q9VF72	CG14868	Ctrl_Poly-Mutant_Poly	-0.186486	0.156441	10.8578	0.258642	0.877424	NA	NA	NA	0.587301	0.186486	0.0567906
sp|GNAO_DROME|P16378	P16378	Gαo	Ctrl_Poly-Mutant_Poly	-0.191276	0.160543	10.8578	0.258876	0.877554	NA	NA	NA	0.586908	0.191276	0.0567264
tr|A1Z6S0_DROME|A1Z6S0	A1Z6S0	mim	Ctrl_Poly-Mutant_Poly	0.189979	0.159626	10.8578	0.259359	0.877697	NA	NA	NA	0.586098	0.189979	0.0566553
tr|Q9VEY4_DROME|Q9VEY4	Q9VEY4	CG5916	Ctrl_Poly-Mutant_Poly	-0.162081	0.136232	10.8578	0.259513	0.877697	NA	NA	NA	0.58584	0.162081	0.0566553
sp|DDX3_DROME|Q9VHP0	Q9VHP0	bel	Ctrl_Poly-Mutant_Poly	0.195517	0.164535	10.8578	0.260057	0.877697	NA	NA	NA	0.584931	0.195517	0.0566553
tr|Q9VVK7_DROME|Q9VVK7	Q9VVK7	NUCB1	Ctrl_Poly-Mutant_Poly	-0.521917	0.439318	10.8578	0.260164	0.877697	NA	NA	NA	0.584752	0.521917	0.0566553
tr|Q8IN49_DROME|Q8IN49	Q8IN49	CG31195	Ctrl_Poly-Mutant_Poly	0.478416	0.402932	10.8578	0.26042	0.877697	NA	NA	NA	0.584325	0.478416	0.0566553
sp|FBP1_DROME|Q04691	Q04691	Fbp1	Ctrl_Poly-Mutant_Poly	1.66964	1.40634	10.8578	0.260465	0.877697	NA	NA	NA	0.58425	1.66964	0.0566553
tr|Q9W5W7_DROME|Q9W5W7	Q9W5W7	CG9581	Ctrl_Poly-Mutant_Poly	0.227516	0.191851	10.8578	0.260966	0.877697	NA	NA	NA	0.583416	0.227516	0.0566553
tr|A1Z7J1_DROME|A1Z7J1	A1Z7J1	sns	Ctrl_Poly-Mutant_Poly	0.22837	0.192758	10.8578	0.261401	0.877697	NA	NA	NA	0.582693	0.22837	0.0566553
tr|Q49II5_DROME|Q49II5	Q49II5	tok	Ctrl_Poly-Mutant_Poly	-0.200137	0.168929	10.8578	0.261406	0.877697	NA	NA	NA	0.582684	0.200137	0.0566553
tr|Q9VY24_DROME|Q9VY24	Q9VY24	CG5321	Ctrl_Poly-Mutant_Poly	-0.257545	0.217393	10.8578	0.261419	0.877697	NA	NA	NA	0.582662	0.257545	0.0566553
tr|Q9VV75_DROME|Q9VV75	Q9VV75	UQCR-C2	Ctrl_Poly-Mutant_Poly	-0.254073	0.214528	10.8578	0.26156	0.877697	NA	NA	NA	0.582429	0.254073	0.0566553
tr|Q7K126_DROME|Q7K126	Q7K126	Not3	Ctrl_Poly-Mutant_Poly	0.20848	0.176171	10.8578	0.261916	0.877697	NA	NA	NA	0.581839	0.20848	0.0566553
tr|Q7YU80_DROME|Q7YU80	Q7YU80	par-1	Ctrl_Poly-Mutant_Poly	0.268197	0.226722	10.8578	0.262092	0.877697	NA	NA	NA	0.581547	0.268197	0.0566553
sp|RL7A_DROME|P46223	P46223	RpL7A	Ctrl_Poly-Mutant_Poly	0.170982	0.144609	10.8578	0.262304	0.877697	NA	NA	NA	0.581196	0.170982	0.0566553
tr|Q9VVM6_DROME|Q9VVM6	Q9VVM6	Prestin	Ctrl_Poly-Mutant_Poly	0.273582	0.231656	10.8578	0.262832	0.877697	NA	NA	NA	0.580322	0.273582	0.0566553
tr|Q8IR26_DROME|Q8IR26	Q8IR26	sordd2	Ctrl_Poly-Mutant_Poly	0.179164	0.151747	10.8578	0.262949	0.877697	NA	NA	NA	0.580129	0.179164	0.0566553
sp|ASX_DROME|Q9V727	Q9V727	Asx	Ctrl_Poly-Mutant_Poly	-0.328788	0.278819	10.8578	0.263506	0.877697	NA	NA	NA	0.579209	0.328788	0.0566553
tr|Q9VHR5_DROME|Q9VHR5	Q9VHR5	CG9684	Ctrl_Poly-Mutant_Poly	0.191458	0.162385	10.8578	0.263573	0.877697	NA	NA	NA	0.5791	0.191458	0.0566553
sp|RM51_DROME|Q9VLJ9	Q9VLJ9	mRpL51	Ctrl_Poly-Mutant_Poly	-0.202107	0.171539	10.8578	0.263895	0.877697	NA	NA	NA	0.578569	0.202107	0.0566553
sp|ARF1_DROME|P61209	P61209	Arf1	Ctrl_Poly-Mutant_Poly	-0.231002	0.196155	10.8578	0.264106	0.877697	NA	NA	NA	0.578222	0.231002	0.0566553
tr|Q9BMQ0_DROME|Q9BMQ0	Q9BMQ0	tou	Ctrl_Poly-Mutant_Poly	-0.158496	0.13469	10.8578	0.264451	0.877697	NA	NA	NA	0.577654	0.158496	0.0566553
tr|Q9W2W9_DROME|Q9W2W9	Q9W2W9	Hk	Ctrl_Poly-Mutant_Poly	-0.211856	0.180086	10.8578	0.264576	0.877697	NA	NA	NA	0.57745	0.211856	0.0566553
tr|M9NF47_DROME|M9NF47	M9NF47	CG43078	Ctrl_Poly-Mutant_Poly	0.215226	0.183061	10.8578	0.264848	0.877697	NA	NA	NA	0.577003	0.215226	0.0566553
tr|Q9VLN6_DROME|Q9VLN6	Q9VLN6	CG7627	Ctrl_Poly-Mutant_Poly	0.250343	0.212954	10.8578	0.264898	0.877697	NA	NA	NA	0.576922	0.250343	0.0566553
tr|A8JPQ1_DROME|A8JPQ1	A8JPQ1	CG34353	Ctrl_Poly-Mutant_Poly	-0.303784	0.258415	10.8578	0.264902	0.877697	NA	NA	NA	0.576915	0.303784	0.0566553
sp|MTNB_DROME|Q9VY93	Q9VY93	CG11134	Ctrl_Poly-Mutant_Poly	-0.133854	0.113912	10.8578	0.265093	0.877697	NA	NA	NA	0.576601	0.133854	0.0566553
sp|UFSP2_DROME|Q9VUR0	Q9VUR0	Ufsp2	Ctrl_Poly-Mutant_Poly	0.134511	0.114508	10.8578	0.265241	0.877697	NA	NA	NA	0.57636	0.134511	0.0566553
tr|Q8I0S6_DROME|Q8I0S6	Q8I0S6	fbl	Ctrl_Poly-Mutant_Poly	0.27576	0.234844	10.8578	0.265415	0.877697	NA	NA	NA	0.576074	0.27576	0.0566553
tr|Q9VJ12_DROME|Q9VJ12	Q9VJ12	Acn	Ctrl_Poly-Mutant_Poly	0.262155	0.223274	10.8578	0.265448	0.877697	NA	NA	NA	0.576021	0.262155	0.0566553
sp|BGM_DROME|Q9V3S9	Q9V3S9	bgm	Ctrl_Poly-Mutant_Poly	0.40464	0.344644	10.8578	0.265472	0.877697	NA	NA	NA	0.575982	0.40464	0.0566553
sp|UCHL_DROME|P35122	P35122	Uch	Ctrl_Poly-Mutant_Poly	0.59119	0.503598	10.8578	0.265529	0.877697	NA	NA	NA	0.575888	0.59119	0.0566553
sp|FUCO_DROME|Q9VTJ4	Q9VTJ4	Fuca	Ctrl_Poly-Mutant_Poly	0.714846	0.608973	10.8578	0.265559	0.877697	NA	NA	NA	0.57584	0.714846	0.0566553
tr|Q9VVY7_DROME|Q9VVY7	Q9VVY7	CG32206	Ctrl_Poly-Mutant_Poly	0.177637	0.151335	10.8578	0.265579	0.877697	NA	NA	NA	0.575807	0.177637	0.0566553
tr|Q8SY97_DROME|Q8SY97	Q8SY97	CG33178	Ctrl_Poly-Mutant_Poly	-0.394027	0.335688	10.8578	0.265583	0.877697	NA	NA	NA	0.5758	0.394027	0.0566553
tr|Q9VH12_DROME|Q9VH12	Q9VH12	CG12817	Ctrl_Poly-Mutant_Poly	-0.267249	0.227936	10.8578	0.26609	0.877748	NA	NA	NA	0.574972	0.267249	0.0566301
sp|IDH3A_DROME|Q9VWH4	Q9VWH4	Idh3a	Ctrl_Poly-Mutant_Poly	-0.264827	0.225897	10.8578	0.266143	0.877748	NA	NA	NA	0.574884	0.264827	0.0566301
tr|Q7KTE7_DROME|Q7KTE7	Q7KTE7	Ca-β	Ctrl_Poly-Mutant_Poly	-0.259649	0.221502	10.8578	0.266186	0.877748	NA	NA	NA	0.574814	0.259649	0.0566301
sp|PEP_DROME|P41073	P41073	Pep	Ctrl_Poly-Mutant_Poly	-0.191939	0.163862	10.8578	0.266525	0.878219	NA	NA	NA	0.574262	0.191939	0.0563969
tr|Q2M1E6_DROME|Q2M1E6	Q2M1E6	Cdep	Ctrl_Poly-Mutant_Poly	-0.343974	0.29429	10.8578	0.267495	0.879848	NA	NA	NA	0.572685	0.343974	0.0555923
tr|Q9VAT0_DROME|Q9VAT0	Q9VAT0	WASp	Ctrl_Poly-Mutant_Poly	0.365561	0.313238	10.8578	0.268185	0.879848	NA	NA	NA	0.571565	0.365561	0.0555923
sp|C4AA1_DROME|Q9V7G5	Q9V7G5	Cyp4aa1	Ctrl_Poly-Mutant_Poly	-0.313859	0.26901	10.8578	0.26831	0.879848	NA	NA	NA	0.571362	0.313859	0.0555923
tr|M9PGU7_DROME|M9PGU7	M9PGU7	X11Lβ	Ctrl_Poly-Mutant_Poly	-0.232314	0.199157	10.8578	0.268399	0.879848	NA	NA	NA	0.57122	0.232314	0.0555923
tr|Q9VJQ0_DROME|Q9VJQ0	Q9VJQ0	CG4168	Ctrl_Poly-Mutant_Poly	-0.273092	0.234126	10.8578	0.268421	0.879848	NA	NA	NA	0.571184	0.273092	0.0555923
tr|Q27370_DROME|Q27370	Q27370	mRpL47	Ctrl_Poly-Mutant_Poly	-0.158223	0.135647	10.8578	0.268421	0.879848	NA	NA	NA	0.571183	0.158223	0.0555923
tr|Q9VJA9_DROME|Q9VJA9	Q9VJA9	rdo	Ctrl_Poly-Mutant_Poly	0.303101	0.260169	10.8578	0.26897	0.879848	NA	NA	NA	0.570296	0.303101	0.0555923
tr|Q8SWS2_DROME|Q8SWS2	Q8SWS2	CG42258	Ctrl_Poly-Mutant_Poly	0.246799	0.211916	10.8578	0.269128	0.879848	NA	NA	NA	0.570042	0.246799	0.0555923
sp|TOP2_DROME|P15348	P15348	Top2	Ctrl_Poly-Mutant_Poly	0.202724	0.174424	10.8578	0.270046	0.879848	NA	NA	NA	0.568563	0.202724	0.0555923
sp|PTPS_DROME|P48611	P48611	pr	Ctrl_Poly-Mutant_Poly	-0.52405	0.451169	10.8578	0.270322	0.879848	NA	NA	NA	0.568119	0.52405	0.0555923
sp|ADRO_DROME|Q9V3T9	Q9V3T9	dare	Ctrl_Poly-Mutant_Poly	0.193209	0.166409	10.8578	0.27051	0.879848	NA	NA	NA	0.567817	0.193209	0.0555923
tr|Q9VXW2_DROME|Q9VXW2	Q9VXW2	Prp5	Ctrl_Poly-Mutant_Poly	0.163355	0.140744	10.8578	0.270667	0.879848	NA	NA	NA	0.567565	0.163355	0.0555923
sp|PABP2_DROME|Q7KNF2	Q7KNF2	Pabp2	Ctrl_Poly-Mutant_Poly	-0.17972	0.154909	10.8578	0.270857	0.879848	NA	NA	NA	0.56726	0.17972	0.0555923
tr|Q9VYD8_DROME|Q9VYD8	Q9VYD8	Rbp1-like	Ctrl_Poly-Mutant_Poly	-0.202038	0.174152	10.8578	0.270872	0.879848	NA	NA	NA	0.567236	0.202038	0.0555923
tr|Q9W0Z5_DROME|Q9W0Z5	Q9W0Z5	CG44247	Ctrl_Poly-Mutant_Poly	0.190177	0.163982	10.8578	0.271022	0.879848	NA	NA	NA	0.566995	0.190177	0.0555923
sp|DCR1_DROME|Q9VCU9	Q9VCU9	Dcr-1	Ctrl_Poly-Mutant_Poly	-0.215479	0.185862	10.8578	0.271175	0.879848	NA	NA	NA	0.56675	0.215479	0.0555923
sp|RL22_DROME|P50887	P50887	RpL22	Ctrl_Poly-Mutant_Poly	0.15368	0.132635	10.8578	0.271441	0.879848	NA	NA	NA	0.566324	0.15368	0.0555923
tr|Q9VWP2_DROME|Q9VWP2	Q9VWP2	CG7322	Ctrl_Poly-Mutant_Poly	0.277266	0.239429	10.8578	0.271691	0.879848	NA	NA	NA	0.565924	0.277266	0.0555923
tr|Q9VFX6_DROME|Q9VFX6	Q9VFX6	TBC1D5	Ctrl_Poly-Mutant_Poly	0.186791	0.161367	10.8578	0.271875	0.879848	NA	NA	NA	0.56563	0.186791	0.0555923
tr|Q8T0E7_DROME|Q8T0E7	Q8T0E7	CG10984	Ctrl_Poly-Mutant_Poly	0.355863	0.30773	10.8578	0.272322	0.879848	NA	NA	NA	0.564917	0.355863	0.0555923
sp|PEB3_DROME|Q9W1C9	Q9W1C9	EbpIII	Ctrl_Poly-Mutant_Poly	0.334369	0.289243	10.8578	0.272479	0.879848	NA	NA	NA	0.564667	0.334369	0.0555923
tr|A1Z803_DROME|A1Z803	A1Z803	Marc	Ctrl_Poly-Mutant_Poly	0.172912	0.149592	10.8578	0.272527	0.879848	NA	NA	NA	0.56459	0.172912	0.0555923
tr|Q9W179_DROME|Q9W179	Q9W179	Slik	Ctrl_Poly-Mutant_Poly	-0.267621	0.23161	10.8578	0.272687	0.879848	NA	NA	NA	0.564335	0.267621	0.0555923
sp|SOG_DROME|Q24025	Q24025	sog	Ctrl_Poly-Mutant_Poly	0.261348	0.226193	10.8578	0.272712	0.879848	NA	NA	NA	0.564296	0.261348	0.0555923
tr|O18336_DROME|O18336	O18336	Rab14	Ctrl_Poly-Mutant_Poly	-0.25627	0.221804	10.8578	0.272723	0.879848	NA	NA	NA	0.564278	0.25627	0.0555923
tr|Q9VW58_DROME|Q9VW58	Q9VW58	CG8004	Ctrl_Poly-Mutant_Poly	-0.22841	0.197743	10.8578	0.272844	0.879848	NA	NA	NA	0.564085	0.22841	0.0555923
tr|Q9VUZ4_DROME|Q9VUZ4	Q9VUZ4	CG5151	Ctrl_Poly-Mutant_Poly	0.243212	0.210615	10.8578	0.272966	0.879848	NA	NA	NA	0.563891	0.243212	0.0555923
sp|MOB2_DROME|Q8IQG1	Q8IQG1	Mob2	Ctrl_Poly-Mutant_Poly	0.270412	0.234177	10.8578	0.272982	0.879848	NA	NA	NA	0.563866	0.270412	0.0555923
tr|Q8SZK9_DROME|Q8SZK9	Q8SZK9	slf	Ctrl_Poly-Mutant_Poly	0.401411	0.347638	10.8578	0.273002	0.879848	NA	NA	NA	0.563835	0.401411	0.0555923
tr|Q9W309_DROME|Q9W309	Q9W309	CG9686	Ctrl_Poly-Mutant_Poly	0.246685	0.21369	10.8578	0.27311	0.879848	NA	NA	NA	0.563662	0.246685	0.0555923
tr|Q9Y0Y5_DROME|Q9Y0Y5	Q9Y0Y5	εCOP	Ctrl_Poly-Mutant_Poly	0.139873	0.121333	10.8578	0.273742	0.881247	NA	NA	NA	0.562659	0.139873	0.0549023
sp|C6A17_DROME|Q9V770	Q9V770	Cyp6a17	Ctrl_Poly-Mutant_Poly	0.150736	0.130934	10.8578	0.274354	0.882583	NA	NA	NA	0.561689	0.150736	0.0542442
tr|L0MLP2_DROME|L0MLP2	L0MLP2	CaMKII	Ctrl_Poly-Mutant_Poly	0.245493	0.213736	10.8578	0.275403	0.88475	NA	NA	NA	0.560031	0.245493	0.0531795
tr|O18338_DROME|O18338	O18338	Rab8	Ctrl_Poly-Mutant_Poly	-0.222265	0.193553	10.8578	0.275498	0.88475	NA	NA	NA	0.559881	0.222265	0.0531795
tr|Q0E8F2_DROME|Q0E8F2	Q0E8F2	SCaMC	Ctrl_Poly-Mutant_Poly	-0.217597	0.189605	10.8578	0.275777	0.88475	NA	NA	NA	0.559441	0.217597	0.0531795
tr|Q9VC63_DROME|Q9VC63	Q9VC63	Cftr	Ctrl_Poly-Mutant_Poly	0.205206	0.178918	10.8578	0.276059	0.88475	NA	NA	NA	0.558998	0.205206	0.0531795
tr|Q9VHI1_DROME|Q9VHI1	Q9VHI1	hyx	Ctrl_Poly-Mutant_Poly	0.233157	0.203344	10.8578	0.276182	0.88475	NA	NA	NA	0.558805	0.233157	0.0531795
tr|Q7JVK6_DROME|Q7JVK6	Q7JVK6	trsn	Ctrl_Poly-Mutant_Poly	-0.256785	0.223966	10.8578	0.276213	0.88475	NA	NA	NA	0.558756	0.256785	0.0531795
tr|Q7JZ25_DROME|Q7JZ25	Q7JZ25	ClC-b	Ctrl_Poly-Mutant_Poly	0.179866	0.157112	10.8578	0.276889	0.885566	NA	NA	NA	0.557694	0.179866	0.052779
sp|ATX2_DROME|Q8SWR8	Q8SWR8	Atx2	Ctrl_Poly-Mutant_Poly	0.243165	0.212463	10.8578	0.277018	0.885566	NA	NA	NA	0.557492	0.243165	0.052779
tr|Q9VZY3_DROME|Q9VZY3	Q9VZY3	Fife	Ctrl_Poly-Mutant_Poly	0.20661	0.18054	10.8578	0.277061	0.885566	NA	NA	NA	0.557425	0.20661	0.052779
tr|Q7KHE2_DROME|Q7KHE2	Q7KHE2	Asph	Ctrl_Poly-Mutant_Poly	-0.302365	0.264492	10.8578	0.277538	0.88646	NA	NA	NA	0.556677	0.302365	0.0523408
tr|Q5BI67_DROME|Q5BI67	Q5BI67	Sec16	Ctrl_Poly-Mutant_Poly	0.170104	0.148879	10.8578	0.277786	0.886592	NA	NA	NA	0.556289	0.170104	0.0522761
tr|Q7KSP9_DROME|Q7KSP9	Q7KSP9	CG14710	Ctrl_Poly-Mutant_Poly	0.351321	0.307611	10.8578	0.277976	0.886592	NA	NA	NA	0.555993	0.351321	0.0522761
tr|E1JJP5_DROME|E1JJP5	E1JJP5	NFAT	Ctrl_Poly-Mutant_Poly	0.319224	0.279636	10.8578	0.278185	0.886628	NA	NA	NA	0.555666	0.319224	0.0522583
sp|EAS_DROME|P54352	P54352	eas	Ctrl_Poly-Mutant_Poly	0.184515	0.16196	10.8578	0.279103	0.888054	NA	NA	NA	0.554235	0.184515	0.0515605
tr|Q5U126_DROME|Q5U126	Q5U126	CG34461	Ctrl_Poly-Mutant_Poly	0.509113	0.447202	10.8578	0.279432	0.888054	NA	NA	NA	0.553724	0.509113	0.0515605
tr|Q9V3Y5_DROME|Q9V3Y5	Q9V3Y5	CG4119	Ctrl_Poly-Mutant_Poly	0.122274	0.107436	10.8578	0.279566	0.888054	NA	NA	NA	0.553516	0.122274	0.0515605
tr|Q8I079_DROME|Q8I079	Q8I079	CG32640	Ctrl_Poly-Mutant_Poly	0.263394	0.231522	10.8578	0.279743	0.888054	NA	NA	NA	0.553241	0.263394	0.0515605
tr|Q5U1A7_DROME|Q5U1A7	Q5U1A7	Fili	Ctrl_Poly-Mutant_Poly	-0.187239	0.164687	10.8578	0.280036	0.888054	NA	NA	NA	0.552787	0.187239	0.0515605
tr|Q9VFV9_DROME|Q9VFV9	Q9VFV9	Droj2	Ctrl_Poly-Mutant_Poly	0.198922	0.175009	10.8578	0.280153	0.888054	NA	NA	NA	0.552605	0.198922	0.0515605
sp|ASATR_DROME|Q8IMC6	Q8IMC6	Asator	Ctrl_Poly-Mutant_Poly	-0.168604	0.148343	10.8578	0.280174	0.888054	NA	NA	NA	0.552573	0.168604	0.0515605
tr|Q9VKC9_DROME|Q9VKC9	Q9VKC9	dmGlut	Ctrl_Poly-Mutant_Poly	0.168136	0.148006	10.8578	0.280406	0.888054	NA	NA	NA	0.552213	0.168136	0.0515605
tr|Q9BH93_DROME|Q9BH93	Q9BH93	Fst	Ctrl_Poly-Mutant_Poly	-0.406799	0.358174	10.8578	0.280506	0.888054	NA	NA	NA	0.552058	0.406799	0.0515605
tr|Q9VWI9_DROME|Q9VWI9	Q9VWI9	nAChRα7	Ctrl_Poly-Mutant_Poly	-0.226371	0.199361	10.8578	0.280616	0.888054	NA	NA	NA	0.551888	0.226371	0.0515605
tr|Q9VQL1_DROME|Q9VQL1	Q9VQL1	SerRS	Ctrl_Poly-Mutant_Poly	0.345493	0.304581	10.8578	0.281082	0.888903	NA	NA	NA	0.551167	0.345493	0.0511457
tr|Q9VZ00_DROME|Q9VZ00	Q9VZ00	CG1737	Ctrl_Poly-Mutant_Poly	-0.218609	0.193114	10.8578	0.282006	0.890605	NA	NA	NA	0.549742	0.218609	0.0503147
tr|Q9W3D6_DROME|Q9W3D6	Q9W3D6	CG12065	Ctrl_Poly-Mutant_Poly	0.258985	0.228787	10.8578	0.282018	0.890605	NA	NA	NA	0.549723	0.258985	0.0503147
tr|Q9VMU0_DROME|Q9VMU0	Q9VMU0	ND-13A	Ctrl_Poly-Mutant_Poly	-0.221291	0.195633	10.8578	0.282355	0.891041	NA	NA	NA	0.549204	0.221291	0.0501024
sp|DORS_DROME|P15330	P15330	dl	Ctrl_Poly-Mutant_Poly	-0.168634	0.149189	10.8578	0.282683	0.891391	NA	NA	NA	0.5487	0.168634	0.049932
sp|ODR4_DROME|Q9VTX8	Q9VTX8	CG10616	Ctrl_Poly-Mutant_Poly	0.1499	0.132668	10.8578	0.282864	0.891391	NA	NA	NA	0.548422	0.1499	0.049932
tr|Q24474_DROME|Q24474	Q24474	Rbp9	Ctrl_Poly-Mutant_Poly	0.21375	0.189655	10.8578	0.284015	0.892086	NA	NA	NA	0.546658	0.21375	0.0495933
sp|RM09_DROME|Q9VF89	Q9VF89	mRpL9	Ctrl_Poly-Mutant_Poly	-0.190499	0.169172	10.8578	0.284412	0.892086	NA	NA	NA	0.546051	0.190499	0.0495933
sp|RL32_DROME|P04359	P04359	RpL32	Ctrl_Poly-Mutant_Poly	-0.213774	0.189919	10.8578	0.284598	0.892086	NA	NA	NA	0.545768	0.213774	0.0495933
sp|ATG5_DROME|Q9W3R7	Q9W3R7	Atg5	Ctrl_Poly-Mutant_Poly	-0.190571	0.16932	10.8578	0.284636	0.892086	NA	NA	NA	0.54571	0.190571	0.0495933
tr|A0A0B4K852_DROME|A0A0B4K852	A0A0B4K852	sm	Ctrl_Poly-Mutant_Poly	-0.179145	0.159196	10.8578	0.284717	0.892086	NA	NA	NA	0.545586	0.179145	0.0495933
sp|COX2_DROME|P00408	P00408	mt:CoII	Ctrl_Poly-Mutant_Poly	-0.212363	0.188865	10.8578	0.285081	0.892086	NA	NA	NA	0.545031	0.212363	0.0495933
sp|SPT16_DROME|Q8IRG6	Q8IRG6	dre4	Ctrl_Poly-Mutant_Poly	-0.248867	0.221479	10.8578	0.285388	0.892086	NA	NA	NA	0.544564	0.248867	0.0495933
sp|MLC1_DROME|P06742	P06742	Mlc1	Ctrl_Poly-Mutant_Poly	0.235638	0.209895	10.8578	0.285799	0.892086	NA	NA	NA	0.543939	0.235638	0.0495933
sp|LARP_DROME|Q9VAW5	Q9VAW5	larp	Ctrl_Poly-Mutant_Poly	0.132002	0.117634	10.8578	0.286005	0.892086	NA	NA	NA	0.543626	0.132002	0.0495933
tr|Q9VX77_DROME|Q9VX77	Q9VX77	Chchd2	Ctrl_Poly-Mutant_Poly	0.453998	0.404789	10.8578	0.286238	0.892086	NA	NA	NA	0.543273	0.453998	0.0495933
tr|Q9VJD1_DROME|Q9VJD1	Q9VJD1	GCS2β	Ctrl_Poly-Mutant_Poly	0.131344	0.117156	10.8578	0.286426	0.892086	NA	NA	NA	0.542987	0.131344	0.0495933
tr|Q9VB81_DROME|Q9VB81	Q9VB81	Cpr97Eb	Ctrl_Poly-Mutant_Poly	0.206346	0.184086	10.8578	0.286501	0.892086	NA	NA	NA	0.542873	0.206346	0.0495933
sp|PTSS_DROME|Q9VPD3	Q9VPD3	Pss	Ctrl_Poly-Mutant_Poly	0.154378	0.13775	10.8578	0.286589	0.892086	NA	NA	NA	0.542741	0.154378	0.0495933
sp|NA30A_DROME|Q95RC0	Q95RC0	Naa30A	Ctrl_Poly-Mutant_Poly	0.139445	0.12453	10.8578	0.28697	0.892086	NA	NA	NA	0.542164	0.139445	0.0495933
tr|Q6NR72_DROME|Q6NR72	Q6NR72	Eglp4	Ctrl_Poly-Mutant_Poly	-0.374871	0.334834	10.8578	0.28705	0.892086	NA	NA	NA	0.542043	0.374871	0.0495933
tr|Q9VF80_DROME|Q9VF80	Q9VF80	Atg4b	Ctrl_Poly-Mutant_Poly	-0.258927	0.231354	10.8578	0.28721	0.892086	NA	NA	NA	0.5418	0.258927	0.0495933
tr|Q9VAW1_DROME|Q9VAW1	Q9VAW1	Moca-cyp	Ctrl_Poly-Mutant_Poly	0.405446	0.362348	10.8578	0.287309	0.892086	NA	NA	NA	0.54165	0.405446	0.0495933
tr|Q6IDE9_DROME|Q6IDE9	Q6IDE9	Dscam3	Ctrl_Poly-Mutant_Poly	-0.311721	0.278646	10.8578	0.287407	0.892086	NA	NA	NA	0.541503	0.311721	0.0495933
tr|Q7KS16_DROME|Q7KS16	Q7KS16	Esyt2	Ctrl_Poly-Mutant_Poly	0.141166	0.126266	10.8578	0.287692	0.892086	NA	NA	NA	0.541072	0.141166	0.0495933
tr|A0A0B4JCQ4_DROME|A0A0B4JCQ4	A0A0B4JCQ4	mim	Ctrl_Poly-Mutant_Poly	0.256907	0.229844	10.8578	0.287798	0.892086	NA	NA	NA	0.540912	0.256907	0.0495933
tr|Q9Y165_DROME|Q9Y165	Q9Y165	morgue	Ctrl_Poly-Mutant_Poly	0.160198	0.143345	10.8578	0.287868	0.892086	NA	NA	NA	0.540807	0.160198	0.0495933
tr|M9MRS6_DROME|M9MRS6	M9MRS6	CG42671	Ctrl_Poly-Mutant_Poly	0.296077	0.264992	10.8578	0.287977	0.892086	NA	NA	NA	0.540642	0.296077	0.0495933
sp|ATTA_DROME|P45884	P45884	AttA	Ctrl_Poly-Mutant_Poly	0.469892	0.420713	10.8578	0.288144	0.892086	NA	NA	NA	0.54039	0.469892	0.0495933
tr|Q9W3C4_DROME|Q9W3C4	Q9W3C4	Hexo2	Ctrl_Poly-Mutant_Poly	0.161505	0.144639	10.8578	0.288263	0.892086	NA	NA	NA	0.540211	0.161505	0.0495933
tr|Q9VXM4_DROME|Q9VXM4	Q9VXM4	MSBP	Ctrl_Poly-Mutant_Poly	0.284094	0.25445	10.8578	0.288305	0.892086	NA	NA	NA	0.540148	0.284094	0.0495933
tr|Q9VVV6_DROME|Q9VVV6	Q9VVV6	CG18135	Ctrl_Poly-Mutant_Poly	0.548753	0.491847	10.8578	0.288635	0.892086	NA	NA	NA	0.539651	0.548753	0.0495933
sp|CRAG_DROME|Q9W3D3	Q9W3D3	Crag	Ctrl_Poly-Mutant_Poly	0.271389	0.24333	10.8578	0.288792	0.892086	NA	NA	NA	0.539414	0.271389	0.0495933
tr|Q86BB6_DROME|Q86BB6	Q86BB6	smash	Ctrl_Poly-Mutant_Poly	0.14572	0.130674	10.8578	0.288862	0.892086	NA	NA	NA	0.539309	0.14572	0.0495933
tr|Q9VJH8_DROME|Q9VJH8	Q9VJH8	Ugt37D1	Ctrl_Poly-Mutant_Poly	-0.183484	0.164725	10.8578	0.289379	0.892122	NA	NA	NA	0.538533	0.183484	0.0495755
sp|HMPB_DROME|P31264	P31264	pb	Ctrl_Poly-Mutant_Poly	0.379797	0.341171	10.8578	0.289654	0.892122	NA	NA	NA	0.538121	0.379797	0.0495755
tr|G3JX32_DROME|G3JX32	G3JX32	Zasp52	Ctrl_Poly-Mutant_Poly	-0.551374	0.495834	10.8578	0.290148	0.892122	NA	NA	NA	0.537381	0.551374	0.0495755
sp|TAF2_DROME|Q24325	Q24325	Taf2	Ctrl_Poly-Mutant_Poly	-0.302614	0.272212	10.8578	0.290282	0.892122	NA	NA	NA	0.537179	0.302614	0.0495755
sp|MLC2_DROME|P54357	P54357	Mlc-c	Ctrl_Poly-Mutant_Poly	0.174358	0.156955	10.8578	0.290613	0.892122	NA	NA	NA	0.536685	0.174358	0.0495755
tr|A0A0B4JD47_DROME|A0A0B4JD47	A0A0B4JD47	mim	Ctrl_Poly-Mutant_Poly	0.41435	0.373454	10.8578	0.291181	0.892122	NA	NA	NA	0.535837	0.41435	0.0495755
tr|Q0E919_DROME|Q0E919	Q0E919	CG10737	Ctrl_Poly-Mutant_Poly	0.22437	0.20233	10.8578	0.291419	0.892122	NA	NA	NA	0.535483	0.22437	0.0495755
tr|E1JHB6_DROME|E1JHB6	E1JHB6	Pvr	Ctrl_Poly-Mutant_Poly	0.13896	0.12537	10.8578	0.291636	0.892122	NA	NA	NA	0.535159	0.13896	0.0495755
tr|Q059C4_DROME|Q059C4	Q059C4	dcma	Ctrl_Poly-Mutant_Poly	-0.433447	0.39121	10.8578	0.291816	0.892122	NA	NA	NA	0.534891	0.433447	0.0495755
tr|A1Z6H4_DROME|A1Z6H4	A1Z6H4	vlc	Ctrl_Poly-Mutant_Poly	0.128857	0.116311	10.8578	0.29186	0.892122	NA	NA	NA	0.534826	0.128857	0.0495755
tr|Q0KI85_DROME|Q0KI85	Q0KI85	side-VI	Ctrl_Poly-Mutant_Poly	0.282032	0.254643	10.8578	0.291986	0.892122	NA	NA	NA	0.534637	0.282032	0.0495755
tr|Q7KUE6_DROME|Q7KUE6	Q7KUE6	CG33493	Ctrl_Poly-Mutant_Poly	0.257586	0.232582	10.8578	0.292006	0.892122	NA	NA	NA	0.534609	0.257586	0.0495755
tr|Q9VK57_DROME|Q9VK57	Q9VK57	Pih1D1	Ctrl_Poly-Mutant_Poly	0.144019	0.130055	10.8578	0.292062	0.892122	NA	NA	NA	0.534526	0.144019	0.0495755
tr|Q9VES8_DROME|Q9VES8	Q9VES8	CG10340	Ctrl_Poly-Mutant_Poly	0.171423	0.155273	10.8578	0.293454	0.894382	NA	NA	NA	0.53246	0.171423	0.048477
tr|X2JEY5_DROME|X2JEY5	X2JEY5	AMPdeam	Ctrl_Poly-Mutant_Poly	0.167977	0.152192	10.8578	0.293574	0.894382	NA	NA	NA	0.532282	0.167977	0.048477
tr|M9PET5_DROME|M9PET5	M9PET5	CG6282	Ctrl_Poly-Mutant_Poly	-0.304029	0.275474	10.8578	0.2936	0.894382	NA	NA	NA	0.532244	0.304029	0.048477
tr|A1Z971_DROME|A1Z971	A1Z971	CG17019	Ctrl_Poly-Mutant_Poly	0.240656	0.218158	10.8578	0.293821	0.894448	NA	NA	NA	0.531917	0.240656	0.0484451
tr|Q8IMV7_DROME|Q8IMV7	Q8IMV7	CG13627	Ctrl_Poly-Mutant_Poly	-0.266398	0.241608	10.8578	0.29404	0.894505	NA	NA	NA	0.531594	0.266398	0.0484174
sp|DDX19_DROME|O61305	O61305	Dbp80	Ctrl_Poly-Mutant_Poly	-0.222785	0.202427	10.8578	0.294883	0.895272	NA	NA	NA	0.53035	0.222785	0.0480448
sp|ACPM_DROME|Q94519	Q94519	ND-ACP	Ctrl_Poly-Mutant_Poly	-0.336031	0.305433	10.8578	0.295049	0.895272	NA	NA	NA	0.530107	0.336031	0.0480448
tr|Q9VVB6_DROME|Q9VVB6	Q9VVB6	Lmpt	Ctrl_Poly-Mutant_Poly	0.267068	0.24277	10.8578	0.295086	0.895272	NA	NA	NA	0.530052	0.267068	0.0480448
sp|RG92B_DROME|Q9VDS5	Q9VDS5	RhoGAP92B	Ctrl_Poly-Mutant_Poly	0.130845	0.118942	10.8578	0.295092	0.895272	NA	NA	NA	0.530042	0.130845	0.0480448
tr|Q9VYT5_DROME|Q9VYT5	Q9VYT5	CG10347	Ctrl_Poly-Mutant_Poly	0.190193	0.17306	10.8578	0.29554	0.896024	NA	NA	NA	0.529384	0.190193	0.0476803
tr|Q9VHG1_DROME|Q9VHG1	Q9VHG1	Vps16A	Ctrl_Poly-Mutant_Poly	-0.224509	0.204485	10.8578	0.29599	0.89678	NA	NA	NA	0.528724	0.224509	0.0473139
tr|Q9VHC4_DROME|Q9VHC4	Q9VHC4	CG8176	Ctrl_Poly-Mutant_Poly	0.144132	0.131358	10.8578	0.296271	0.897026	NA	NA	NA	0.528311	0.144132	0.0471951
tr|Q9VJI7_DROME|Q9VJI7	Q9VJI7	LSm7	Ctrl_Poly-Mutant_Poly	-0.381332	0.347812	10.8578	0.296636	0.897459	NA	NA	NA	0.527776	0.381332	0.0469856
sp|SMN_DROME|Q9VV74	Q9VV74	Smn	Ctrl_Poly-Mutant_Poly	-0.187792	0.171351	10.8578	0.296815	0.897459	NA	NA	NA	0.527515	0.187792	0.0469856
sp|K1C17_HUMANC|X04695	X04695	amd	Ctrl_Poly-Mutant_Poly	0.54302	0.495714	10.8578	0.297031	0.897507	NA	NA	NA	0.527198	0.54302	0.0469621
tr|Q9VQW7_DROME|Q9VQW7	Q9VQW7	ed	Ctrl_Poly-Mutant_Poly	0.21631	0.197678	10.8578	0.297524	0.89839	NA	NA	NA	0.526478	0.21631	0.046535
tr|A1Z9G1_DROME|A1Z9G1	A1Z9G1	CG6191	Ctrl_Poly-Mutant_Poly	0.212691	0.194777	10.8578	0.298481	0.898895	NA	NA	NA	0.525083	0.212691	0.046291
sp|PIEZO_DROME|M9MSG8	M9MSG8	Piezo	Ctrl_Poly-Mutant_Poly	0.145781	0.133614	10.8578	0.298863	0.898895	NA	NA	NA	0.524528	0.145781	0.046291
tr|Q9VHJ7_DROME|Q9VHJ7	Q9VHJ7	CG11964	Ctrl_Poly-Mutant_Poly	0.148518	0.136187	10.8578	0.299085	0.898895	NA	NA	NA	0.524205	0.148518	0.046291
tr|Q9VE80_DROME|Q9VE80	Q9VE80	CG7675	Ctrl_Poly-Mutant_Poly	0.143415	0.131534	10.8578	0.299173	0.898895	NA	NA	NA	0.524078	0.143415	0.046291
sp|SKEL1_DROME|Q9VGY6	Q9VGY6	Skeletor	Ctrl_Poly-Mutant_Poly	0.466055	0.427769	10.8578	0.299522	0.898895	NA	NA	NA	0.523571	0.466055	0.046291
tr|Q9VW34_DROME|Q9VW34	Q9VW34	serp	Ctrl_Poly-Mutant_Poly	0.27765	0.25495	10.8578	0.299717	0.898895	NA	NA	NA	0.523288	0.27765	0.046291
sp|NELFA_DROME|Q86NP2	Q86NP2	Nelf-A	Ctrl_Poly-Mutant_Poly	0.213137	0.195753	10.8578	0.299815	0.898895	NA	NA	NA	0.523146	0.213137	0.046291
tr|M9PHI2_DROME|M9PHI2	M9PHI2	HisRS	Ctrl_Poly-Mutant_Poly	-0.190651	0.175194	10.8578	0.300062	0.898895	NA	NA	NA	0.522789	0.190651	0.046291
sp|INAD_DROME|Q24008	Q24008	inaD	Ctrl_Poly-Mutant_Poly	-0.189997	0.174597	10.8578	0.30007	0.898895	NA	NA	NA	0.522778	0.189997	0.046291
tr|Q8MT58_DROME|Q8MT58	Q8MT58	Cndp2	Ctrl_Poly-Mutant_Poly	0.375838	0.345484	10.8578	0.300215	0.898895	NA	NA	NA	0.522568	0.375838	0.046291
sp|H1_DROME|P02255	P02255	His1	Ctrl_Poly-Mutant_Poly	0.252951	0.232524	10.8578	0.300219	0.898895	NA	NA	NA	0.522561	0.252951	0.046291
tr|M9PI22_DROME|M9PI22	M9PI22	tty	Ctrl_Poly-Mutant_Poly	0.268641	0.247177	10.8578	0.300647	0.898895	NA	NA	NA	0.521943	0.268641	0.046291
tr|Q7K4J7_DROME|Q7K4J7	Q7K4J7	CG17985	Ctrl_Poly-Mutant_Poly	-0.33605	0.309398	10.8578	0.300942	0.898895	NA	NA	NA	0.521517	0.33605	0.046291
tr|Q9W301_DROME|Q9W301	Q9W301	CG1889	Ctrl_Poly-Mutant_Poly	0.436226	0.401642	10.8578	0.300956	0.898895	NA	NA	NA	0.521497	0.436226	0.046291
sp|RYR_DROME|Q24498	Q24498	RyR	Ctrl_Poly-Mutant_Poly	0.267971	0.247199	10.8578	0.301837	0.898895	NA	NA	NA	0.520228	0.267971	0.046291
tr|Q0E981_DROME|Q0E981	Q0E981	Snrk	Ctrl_Poly-Mutant_Poly	-0.193994	0.179066	10.8578	0.302119	0.898895	NA	NA	NA	0.519822	0.193994	0.046291
tr|Q7JQR3_DROME|Q7JQR3	Q7JQR3	Qsox1	Ctrl_Poly-Mutant_Poly	0.289386	0.267128	10.8578	0.302136	0.898895	NA	NA	NA	0.519797	0.289386	0.046291
sp|NU205_DROME|Q8IQV9	Q8IQV9	Nup205	Ctrl_Poly-Mutant_Poly	-0.260613	0.240593	10.8578	0.302183	0.898895	NA	NA	NA	0.519729	0.260613	0.046291
tr|A1ZAK7_DROME|A1ZAK7	A1ZAK7	Psi	Ctrl_Poly-Mutant_Poly	0.272549	0.251626	10.8578	0.302208	0.898895	NA	NA	NA	0.519694	0.272549	0.046291
tr|Q5BI03_DROME|Q5BI03	Q5BI03	CG8155	Ctrl_Poly-Mutant_Poly	0.324292	0.299555	10.8578	0.302451	0.898895	NA	NA	NA	0.519345	0.324292	0.046291
tr|Q9VFF0_DROME|Q9VFF0	Q9VFF0	UQCR-C1	Ctrl_Poly-Mutant_Poly	-0.255887	0.236392	10.8578	0.302498	0.898895	NA	NA	NA	0.519277	0.255887	0.046291
tr|Q9VAG9_DROME|Q9VAG9	Q9VAG9	CG7789	Ctrl_Poly-Mutant_Poly	0.293751	0.271382	10.8578	0.302517	0.898895	NA	NA	NA	0.519251	0.293751	0.046291
tr|Q9VD14_DROME|Q9VD14	Q9VD14	CG13850	Ctrl_Poly-Mutant_Poly	-0.153019	0.141483	10.8578	0.302893	0.898895	NA	NA	NA	0.51871	0.153019	0.046291
sp|RB87F_DROME|P48810	P48810	Hrb87F	Ctrl_Poly-Mutant_Poly	0.216303	0.200085	10.8578	0.303098	0.898895	NA	NA	NA	0.518417	0.216303	0.046291
tr|A8DYK6_DROME|A8DYK6	A8DYK6	Rgk3	Ctrl_Poly-Mutant_Poly	-0.233073	0.215686	10.8578	0.303288	0.898895	NA	NA	NA	0.518145	0.233073	0.046291
tr|Q7KJN8_DROME|Q7KJN8	Q7KJN8	shot	Ctrl_Poly-Mutant_Poly	-0.30563	0.282887	10.8578	0.303378	0.898895	NA	NA	NA	0.518015	0.30563	0.046291
tr|O44226_DROME|O44226	O44226	EloB	Ctrl_Poly-Mutant_Poly	-0.165218	0.15298	10.8578	0.303551	0.898895	NA	NA	NA	0.517769	0.165218	0.046291
tr|Q960Q8_DROME|Q960Q8	Q960Q8	CG3511	Ctrl_Poly-Mutant_Poly	-0.236164	0.218767	10.8578	0.303753	0.898895	NA	NA	NA	0.51748	0.236164	0.046291
sp|DSOR1_DROME|Q24324	Q24324	Dsor1	Ctrl_Poly-Mutant_Poly	0.172904	0.160223	10.8578	0.303914	0.898895	NA	NA	NA	0.517249	0.172904	0.046291
tr|Q5U156_DROME|Q5U156	Q5U156	row	Ctrl_Poly-Mutant_Poly	-0.197248	0.18309	10.8578	0.304687	0.899285	NA	NA	NA	0.516145	0.197248	0.0461029
tr|Q9VW22_DROME|Q9VW22	Q9VW22	l(3)76BDm	Ctrl_Poly-Mutant_Poly	-0.243651	0.226366	10.8578	0.305102	0.899285	NA	NA	NA	0.515555	0.243651	0.0461029
tr|Q9VS85_DROME|Q9VS85	Q9VS85	lqf	Ctrl_Poly-Mutant_Poly	0.285449	0.265361	10.8578	0.305383	0.899285	NA	NA	NA	0.515155	0.285449	0.0461029
sp|CRB_DROME|P10040	P10040	crb	Ctrl_Poly-Mutant_Poly	0.174209	0.161999	10.8578	0.305523	0.899285	NA	NA	NA	0.514957	0.174209	0.0461029
tr|Q9W468_DROME|Q9W468	Q9W468	CG15765	Ctrl_Poly-Mutant_Poly	-0.394751	0.367215	10.8578	0.305688	0.899285	NA	NA	NA	0.514721	0.394751	0.0461029
tr|A1ZAB1_DROME|A1ZAB1	A1ZAB1	lbk	Ctrl_Poly-Mutant_Poly	-0.151135	0.140601	10.8578	0.305717	0.899285	NA	NA	NA	0.51468	0.151135	0.0461029
sp|RB3GP_DROME|Q9VQ26	Q9VQ26	Rab3GAP1	Ctrl_Poly-Mutant_Poly	0.221169	0.205765	10.8578	0.305742	0.899285	NA	NA	NA	0.514645	0.221169	0.0461029
sp|VATA2_DROME|Q27331	Q27331	Vha68-2	Ctrl_Poly-Mutant_Poly	0.138598	0.128967	10.8578	0.305822	0.899285	NA	NA	NA	0.514531	0.138598	0.0461029
tr|Q9VLT7_DROME|Q9VLT7	Q9VLT7	RpL36A	Ctrl_Poly-Mutant_Poly	0.184229	0.171527	10.8578	0.306089	0.899285	NA	NA	NA	0.514153	0.184229	0.0461029
tr|Q8MRS6_DROME|Q8MRS6	Q8MRS6	TBC1D23	Ctrl_Poly-Mutant_Poly	0.147034	0.13708	10.8578	0.306705	0.899285	NA	NA	NA	0.51328	0.147034	0.0461029
tr|A1Z9E3_DROME|A1Z9E3	A1Z9E3	mEFTu1	Ctrl_Poly-Mutant_Poly	-0.164216	0.153112	10.8578	0.306743	0.899285	NA	NA	NA	0.513226	0.164216	0.0461029
tr|G4LU05_DROME|G4LU05	G4LU05	Neto	Ctrl_Poly-Mutant_Poly	0.336455	0.313818	10.8578	0.306911	0.899285	NA	NA	NA	0.512987	0.336455	0.0461029
tr|Q8SXW3_DROME|Q8SXW3	Q8SXW3	GV1	Ctrl_Poly-Mutant_Poly	0.476669	0.444698	10.8578	0.307015	0.899285	NA	NA	NA	0.51284	0.476669	0.0461029
tr|Q9VPT9_DROME|Q9VPT9	Q9VPT9	CG3662	Ctrl_Poly-Mutant_Poly	-0.137822	0.128666	10.8578	0.307329	0.899285	NA	NA	NA	0.512396	0.137822	0.0461029
tr|Q9W3N9_DROME|Q9W3N9	Q9W3N9	Acat1	Ctrl_Poly-Mutant_Poly	0.190677	0.178107	10.8578	0.307581	0.899285	NA	NA	NA	0.51204	0.190677	0.0461029
sp|BUN1_DROME|Q24522	Q24522	bun	Ctrl_Poly-Mutant_Poly	0.189621	0.177133	10.8578	0.307614	0.899285	NA	NA	NA	0.511994	0.189621	0.0461029
tr|Q9VPA9_DROME|Q9VPA9	Q9VPA9	CG3618	Ctrl_Poly-Mutant_Poly	-0.192066	0.179435	10.8578	0.307661	0.899285	NA	NA	NA	0.511928	0.192066	0.0461029
tr|Q9W2Y5_DROME|Q9W2Y5	Q9W2Y5	ZAP3	Ctrl_Poly-Mutant_Poly	0.186127	0.173993	10.8578	0.307941	0.899403	NA	NA	NA	0.511533	0.186127	0.0460458
tr|Q0E8P5_DROME|Q0E8P5	Q0E8P5	CG5758	Ctrl_Poly-Mutant_Poly	0.222249	0.207878	10.8578	0.308203	0.899403	NA	NA	NA	0.511164	0.222249	0.0460458
tr|Q8INE9_DROME|Q8INE9	Q8INE9	CG42542	Ctrl_Poly-Mutant_Poly	-0.170012	0.15918	10.8578	0.308668	0.899403	NA	NA	NA	0.510508	0.170012	0.0460458
sp|ASH2_DROME|Q94545	Q94545	ash2	Ctrl_Poly-Mutant_Poly	-0.178585	0.167222	10.8578	0.30871	0.899403	NA	NA	NA	0.510449	0.178585	0.0460458
sp|SODM_DROME|Q00637	Q00637	Sod2	Ctrl_Poly-Mutant_Poly	-0.300661	0.281562	10.8578	0.308763	0.899403	NA	NA	NA	0.510375	0.300661	0.0460458
sp|PTP61_DROME|Q9W0G1	Q9W0G1	Ptp61F	Ctrl_Poly-Mutant_Poly	0.136061	0.127458	10.8578	0.308906	0.899403	NA	NA	NA	0.510174	0.136061	0.0460458
tr|Q9VXX7_DROME|Q9VXX7	Q9VXX7	CG9095	Ctrl_Poly-Mutant_Poly	0.335304	0.314458	10.8578	0.309428	0.899512	NA	NA	NA	0.50944	0.335304	0.0459929
tr|Q9VYI6_DROME|Q9VYI6	Q9VYI6	Coq8	Ctrl_Poly-Mutant_Poly	0.240436	0.225507	10.8578	0.309467	0.899512	NA	NA	NA	0.509386	0.240436	0.0459929
tr|Q8IR46_DROME|Q8IR46	Q8IR46	CG14408	Ctrl_Poly-Mutant_Poly	-0.319978	0.300256	10.8578	0.309691	0.899512	NA	NA	NA	0.509072	0.319978	0.0459929
sp|TTY2_DROME|Q9W5A5	Q9W5A5	CG3638	Ctrl_Poly-Mutant_Poly	0.229071	0.214978	10.8578	0.309747	0.899512	NA	NA	NA	0.508993	0.229071	0.0459929
sp|WUN_DROME|Q9V576	Q9V576	wun	Ctrl_Poly-Mutant_Poly	0.189504	0.178233	10.8578	0.310749	0.900807	NA	NA	NA	0.50759	0.189504	0.0453682
tr|Q9Y154_DROME|Q9Y154	Q9Y154	cindr	Ctrl_Poly-Mutant_Poly	0.160989	0.15145	10.8578	0.310858	0.900807	NA	NA	NA	0.507438	0.160989	0.0453682
tr|Q9VPF6_DROME|Q9VPF6	Q9VPF6	mRpL15	Ctrl_Poly-Mutant_Poly	-0.147923	0.139414	10.8578	0.311705	0.900807	NA	NA	NA	0.506256	0.147923	0.0453682
tr|Q9VHY7_DROME|Q9VHY7	Q9VHY7	wtrw	Ctrl_Poly-Mutant_Poly	0.346728	0.326795	10.8578	0.311722	0.900807	NA	NA	NA	0.506232	0.346728	0.0453682
sp|TNNI_DROME|P36188	P36188	wupA	Ctrl_Poly-Mutant_Poly	0.234002	0.220603	10.8578	0.311836	0.900807	NA	NA	NA	0.506074	0.234002	0.0453682
tr|Q9VSI1_DROME|Q9VSI1	Q9VSI1	CG7182	Ctrl_Poly-Mutant_Poly	0.15261	0.143923	10.8578	0.312001	0.900807	NA	NA	NA	0.505844	0.15261	0.0453682
sp|ERF1_DROME|Q9VPH7	Q9VPH7	eRF1	Ctrl_Poly-Mutant_Poly	0.389304	0.367186	10.8578	0.312053	0.900807	NA	NA	NA	0.505771	0.389304	0.0453682
tr|A1Z8R0_DROME|A1Z8R0	A1Z8R0	exp	Ctrl_Poly-Mutant_Poly	0.470485	0.443786	10.8578	0.312085	0.900807	NA	NA	NA	0.505728	0.470485	0.0453682
tr|Q9VAC9_DROME|Q9VAC9	Q9VAC9	CG7903	Ctrl_Poly-Mutant_Poly	0.175778	0.165846	10.8578	0.312205	0.900807	NA	NA	NA	0.505561	0.175778	0.0453682
tr|Q9V3L4_DROME|Q9V3L4	Q9V3L4	Pten	Ctrl_Poly-Mutant_Poly	-0.135662	0.128154	10.8578	0.312771	0.900947	NA	NA	NA	0.504773	0.135662	0.0453008
tr|Q7K519_DROME|Q7K519	Q7K519	RagC-D	Ctrl_Poly-Mutant_Poly	-0.183861	0.173769	10.8578	0.312992	0.900947	NA	NA	NA	0.504467	0.183861	0.0453008
tr|Q9VTW6_DROME|Q9VTW6	Q9VTW6	CG10418	Ctrl_Poly-Mutant_Poly	-0.544935	0.515226	10.8578	0.313174	0.900947	NA	NA	NA	0.504214	0.544935	0.0453008
tr|Q9VA32_DROME|Q9VA32	Q9VA32	Cpr100A	Ctrl_Poly-Mutant_Poly	0.475577	0.449889	10.8578	0.313419	0.900947	NA	NA	NA	0.503874	0.475577	0.0453008
sp|BACC_DROME|Q9VQF7	Q9VQF7	Bacc	Ctrl_Poly-Mutant_Poly	-0.400304	0.378702	10.8578	0.313443	0.900947	NA	NA	NA	0.503841	0.400304	0.0453008
tr|Q9V9R2_DROME|Q9V9R2	Q9V9R2	Cul2	Ctrl_Poly-Mutant_Poly	-0.152411	0.1442	10.8578	0.313487	0.900947	NA	NA	NA	0.50378	0.152411	0.0453008
tr|Q9Y102_DROME|Q9Y102	Q9Y102	rgn	Ctrl_Poly-Mutant_Poly	-0.218816	0.207106	10.8578	0.313661	0.900947	NA	NA	NA	0.503539	0.218816	0.0453008
sp|RL11_DROME|P46222	P46222	RpL11	Ctrl_Poly-Mutant_Poly	0.116287	0.110184	10.8578	0.314166	0.901818	NA	NA	NA	0.502841	0.116287	0.0448812
sp|SPTCA_DROME|P13395	P13395	α-Spec	Ctrl_Poly-Mutant_Poly	-0.165956	0.15732	10.8578	0.314381	0.901857	NA	NA	NA	0.502544	0.165956	0.0448625
tr|Q9VLS5_DROME|Q9VLS5	Q9VLS5	Rbsn-5	Ctrl_Poly-Mutant_Poly	-0.217743	0.206558	10.8578	0.314707	0.901894	NA	NA	NA	0.502094	0.217743	0.0448443
tr|Q8IRI4_DROME|Q8IRI4	Q8IRI4	trio	Ctrl_Poly-Mutant_Poly	-0.300388	0.285115	10.8578	0.314963	0.901894	NA	NA	NA	0.501741	0.300388	0.0448443
sp|PYG_DROME|Q9XTL9	Q9XTL9	GlyP	Ctrl_Poly-Mutant_Poly	0.181773	0.172545	10.8578	0.314998	0.901894	NA	NA	NA	0.501692	0.181773	0.0448443
tr|Q7JY80_DROME|Q7JY80	Q7JY80	mspo	Ctrl_Poly-Mutant_Poly	-0.252803	0.240203	10.8578	0.31545	0.902388	NA	NA	NA	0.501069	0.252803	0.0446069
sp|G6PD_DROME|P12646	P12646	Zw	Ctrl_Poly-Mutant_Poly	0.281639	0.267792	10.8578	0.315777	0.902388	NA	NA	NA	0.50062	0.281639	0.0446069
sp|NEP2_DROME|A0A0B4K692	A0A0B4K692	Nep2	Ctrl_Poly-Mutant_Poly	0.262316	0.249545	10.8578	0.316011	0.902388	NA	NA	NA	0.500298	0.262316	0.0446069
tr|Q9VLC5_DROME|Q9VLC5	Q9VLC5	Aldh	Ctrl_Poly-Mutant_Poly	0.336559	0.320322	10.8578	0.316224	0.902388	NA	NA	NA	0.500004	0.336559	0.0446069
sp|Y5902_DROME|Q9VCF0	Q9VCF0	CG5902	Ctrl_Poly-Mutant_Poly	-0.476876	0.453931	10.8578	0.316286	0.902388	NA	NA	NA	0.49992	0.476876	0.0446069
tr|O97182_DROME|O97182	O97182	Arpc1	Ctrl_Poly-Mutant_Poly	-0.215905	0.205727	10.8578	0.316757	0.902388	NA	NA	NA	0.499273	0.215905	0.0446069
tr|Q9VGW9_DROME|Q9VGW9	Q9VGW9	mRpL37	Ctrl_Poly-Mutant_Poly	-0.141617	0.135046	10.8578	0.317118	0.902388	NA	NA	NA	0.498779	0.141617	0.0446069
tr|Q8SYH8_DROME|Q8SYH8	Q8SYH8	CG17162	Ctrl_Poly-Mutant_Poly	0.1607	0.153296	10.8578	0.317278	0.902388	NA	NA	NA	0.49856	0.1607	0.0446069
tr|Q9W002_DROME|Q9W002	Q9W002	msn	Ctrl_Poly-Mutant_Poly	0.151457	0.14462	10.8578	0.317724	0.902388	NA	NA	NA	0.49795	0.151457	0.0446069
tr|Q9VDC0_DROME|Q9VDC0	Q9VDC0	CG3301	Ctrl_Poly-Mutant_Poly	0.270387	0.258253	10.8578	0.317854	0.902388	NA	NA	NA	0.497773	0.270387	0.0446069
tr|A1Z813_DROME|A1Z813	A1Z813	Sec24AB	Ctrl_Poly-Mutant_Poly	-0.131184	0.12532	10.8578	0.317939	0.902388	NA	NA	NA	0.497657	0.131184	0.0446069
tr|Q8MRM0_DROME|Q8MRM0	Q8MRM0	GstT4	Ctrl_Poly-Mutant_Poly	0.604267	0.577273	10.8578	0.317953	0.902388	NA	NA	NA	0.497637	0.604267	0.0446069
tr|Q8IGG7_DROME|Q8IGG7	Q8IGG7	CG31548	Ctrl_Poly-Mutant_Poly	-0.345206	0.329916	10.8578	0.318136	0.902388	NA	NA	NA	0.497387	0.345206	0.0446069
sp|RFA1_DROME|Q24492	Q24492	RPA1	Ctrl_Poly-Mutant_Poly	-0.142162	0.135916	10.8578	0.318308	0.902388	NA	NA	NA	0.497153	0.142162	0.0446069
sp|RL19_DROME|P36241	P36241	RpL19	Ctrl_Poly-Mutant_Poly	0.179267	0.171504	10.8578	0.318614	0.902388	NA	NA	NA	0.496735	0.179267	0.0446069
sp|NECAP_DROME|Q9VXB0	Q9VXB0	CG9132	Ctrl_Poly-Mutant_Poly	-0.176604	0.169037	10.8578	0.318833	0.902388	NA	NA	NA	0.496437	0.176604	0.0446069
sp|CPSF1_DROME|Q9V726	Q9V726	Cpsf160	Ctrl_Poly-Mutant_Poly	-0.256451	0.245563	10.8578	0.319023	0.902388	NA	NA	NA	0.496178	0.256451	0.0446069
sp|UBC2M_DROME|Q9VSF3	Q9VSF3	UbcE2M	Ctrl_Poly-Mutant_Poly	0.165821	0.158805	10.8578	0.319092	0.902388	NA	NA	NA	0.496084	0.165821	0.0446069
tr|Q9VR33_DROME|Q9VR33	Q9VR33	tank	Ctrl_Poly-Mutant_Poly	0.24541	0.235082	10.8578	0.319201	0.902388	NA	NA	NA	0.495936	0.24541	0.0446069
tr|Q9W330_DROME|Q9W330	Q9W330	Hex-A	Ctrl_Poly-Mutant_Poly	0.110675	0.106069	10.8578	0.319429	0.902463	NA	NA	NA	0.495625	0.110675	0.0445704
tr|M9NEY3_DROME|M9NEY3	M9NEY3	Spn	Ctrl_Poly-Mutant_Poly	-0.19295	0.185248	10.8578	0.320245	0.902564	NA	NA	NA	0.494517	0.19295	0.0445222
tr|Q8MT33_DROME|Q8MT33	Q8MT33	GAPcenA	Ctrl_Poly-Mutant_Poly	-0.125271	0.120312	10.8578	0.320403	0.902564	NA	NA	NA	0.494304	0.125271	0.0445222
tr|Q8T389_DROME|Q8T389	Q8T389	EndoB	Ctrl_Poly-Mutant_Poly	0.608055	0.584009	10.8578	0.320424	0.902564	NA	NA	NA	0.494275	0.608055	0.0445222
tr|Q8MSS7_DROME|Q8MSS7	Q8MSS7	mRpS2	Ctrl_Poly-Mutant_Poly	-0.161981	0.155617	10.8578	0.320548	0.902564	NA	NA	NA	0.494107	0.161981	0.0445222
sp|CSUP_DROME|Q9V3A4	Q9V3A4	Catsup	Ctrl_Poly-Mutant_Poly	0.281594	0.270748	10.8578	0.320919	0.902564	NA	NA	NA	0.493605	0.281594	0.0445222
tr|Q6JE78_DROME|Q6JE78	Q6JE78	l(3)80Fj	Ctrl_Poly-Mutant_Poly	0.383079	0.36838	10.8578	0.320989	0.902564	NA	NA	NA	0.49351	0.383079	0.0445222
tr|Q0KI39_DROME|Q0KI39	Q0KI39	CG17271	Ctrl_Poly-Mutant_Poly	0.566686	0.544947	10.8578	0.320992	0.902564	NA	NA	NA	0.493505	0.566686	0.0445222
tr|Q9W3V1_DROME|Q9W3V1	Q9W3V1	Cht11	Ctrl_Poly-Mutant_Poly	-0.329835	0.317386	10.8578	0.32129	0.902564	NA	NA	NA	0.493103	0.329835	0.0445222
sp|SPIN_DROME|Q9GQQ0	Q9GQQ0	spin	Ctrl_Poly-Mutant_Poly	0.151418	0.145753	10.8578	0.321449	0.902564	NA	NA	NA	0.492889	0.151418	0.0445222
sp|ITBX_DROME|P11584	P11584	mys	Ctrl_Poly-Mutant_Poly	0.28402	0.273487	10.8578	0.321607	0.902564	NA	NA	NA	0.492675	0.28402	0.0445222
tr|Q9VNX0_DROME|Q9VNX0	Q9VNX0	CG14562	Ctrl_Poly-Mutant_Poly	-0.173137	0.166743	10.8578	0.321682	0.902564	NA	NA	NA	0.492573	0.173137	0.0445222
tr|Q9VS10_DROME|Q9VS10	Q9VS10	CG8641	Ctrl_Poly-Mutant_Poly	-0.34815	0.335659	10.8578	0.322184	0.902923	NA	NA	NA	0.491896	0.34815	0.0443494
sp|TAF6_DROME|P49847	P49847	Taf6	Ctrl_Poly-Mutant_Poly	-0.138361	0.133435	10.8578	0.322315	0.902923	NA	NA	NA	0.491719	0.138361	0.0443494
tr|Q7JR61_DROME|Q7JR61	Q7JR61	Aldh-III	Ctrl_Poly-Mutant_Poly	0.17828	0.171969	10.8578	0.322415	0.902923	NA	NA	NA	0.491585	0.17828	0.0443494
tr|Q9VCZ9_DROME|Q9VCZ9	Q9VCZ9	Nrx-1	Ctrl_Poly-Mutant_Poly	-0.147706	0.142728	10.8578	0.323224	0.904446	NA	NA	NA	0.490496	0.147706	0.0436174
sp|RL36_DROME|P49630	P49630	RpL36	Ctrl_Poly-Mutant_Poly	0.14598	0.141102	10.8578	0.323363	0.904446	NA	NA	NA	0.49031	0.14598	0.0436174
sp|NDST_DROME|Q9V3L1	Q9V3L1	sfl	Ctrl_Poly-Mutant_Poly	-0.200395	0.19403	10.8578	0.324153	0.906091	NA	NA	NA	0.48925	0.200395	0.0428282
sp|FOI_DROME|Q9VSL7	Q9VSL7	foi	Ctrl_Poly-Mutant_Poly	0.28622	0.277362	10.8578	0.324541	0.906608	NA	NA	NA	0.488731	0.28622	0.0425804
sp|DTX_DROME|Q23985	Q23985	dx	Ctrl_Poly-Mutant_Poly	0.302583	0.293514	10.8578	0.325006	0.907028	NA	NA	NA	0.488109	0.302583	0.0423792
tr|Q9W259_DROME|Q9W259	Q9W259	CG13506	Ctrl_Poly-Mutant_Poly	-0.254148	0.246589	10.8578	0.325116	0.907028	NA	NA	NA	0.487961	0.254148	0.0423792
sp|STNB_DROME|Q24212	Q24212	stnB	Ctrl_Poly-Mutant_Poly	-0.188885	0.18342	10.8578	0.325501	0.907028	NA	NA	NA	0.487447	0.188885	0.0423792
tr|Q9VVS6_DROME|Q9VVS6	Q9VVS6	Atg3	Ctrl_Poly-Mutant_Poly	-0.597583	0.577782	9.8578	0.325715	0.90706	NA	NA	NA	0.487162	0.597583	0.0423639
tr|Q6XK19_DROME|Q6XK19	Q6XK19	btsz	Ctrl_Poly-Mutant_Poly	-0.180114	0.1754	10.8578	0.326814	0.907685	NA	NA	NA	0.4857	0.180114	0.0420651
tr|Q9V4E1_DROME|Q9V4E1	Q9V4E1	Ephrin	Ctrl_Poly-Mutant_Poly	0.240364	0.234096	10.8578	0.326856	0.907685	NA	NA	NA	0.485643	0.240364	0.0420651
tr|Q9VN39_DROME|Q9VN39	Q9VN39	CG9775	Ctrl_Poly-Mutant_Poly	0.299999	0.292299	10.8578	0.327052	0.907685	NA	NA	NA	0.485383	0.299999	0.0420651
sp|HSP70_DROME|P82910	P82910	Hsp70Aa	Ctrl_Poly-Mutant_Poly	-0.14884	0.145028	10.8578	0.327081	0.907685	NA	NA	NA	0.485345	0.14884	0.0420651
tr|Q0E8G6_DROME|Q0E8G6	Q0E8G6	Cpsf5	Ctrl_Poly-Mutant_Poly	-0.514198	0.501393	10.8578	0.327415	0.907685	NA	NA	NA	0.484902	0.514198	0.0420651
sp|CAC1A_DROME|P91645	P91645	cac	Ctrl_Poly-Mutant_Poly	-0.309632	0.302158	10.8578	0.327776	0.907685	NA	NA	NA	0.484423	0.309632	0.0420651
tr|Q7JMV3_DROME|Q7JMV3	Q7JMV3	CaMKI	Ctrl_Poly-Mutant_Poly	0.168402	0.164392	10.8578	0.327932	0.907685	NA	NA	NA	0.484217	0.168402	0.0420651
tr|Q9VJ43_DROME|Q9VJ43	Q9VJ43	ScpX	Ctrl_Poly-Mutant_Poly	-0.104518	0.102031	10.8578	0.327941	0.907685	NA	NA	NA	0.484204	0.104518	0.0420651
tr|Q7K7G0_DROME|Q7K7G0	Q7K7G0	δCOP	Ctrl_Poly-Mutant_Poly	-0.16165	0.157879	10.8578	0.328159	0.907685	NA	NA	NA	0.483915	0.16165	0.0420651
tr|Q9XTL2_DROME|Q9XTL2	Q9XTL2	Stam	Ctrl_Poly-Mutant_Poly	0.120451	0.117661	10.8578	0.328238	0.907685	NA	NA	NA	0.483812	0.120451	0.0420651
sp|SGS3_DROME|P02840	P02840	Sgs3	Ctrl_Poly-Mutant_Poly	-0.276559	0.270524	10.8578	0.328873	0.907685	NA	NA	NA	0.482972	0.276559	0.0420651
sp|FAS3_DROME|P15278	P15278	Fas3	Ctrl_Poly-Mutant_Poly	0.348333	0.340969	10.8578	0.329195	0.907685	NA	NA	NA	0.482547	0.348333	0.0420651
tr|A8DYF7_DROME|A8DYF7	A8DYF7	mrj	Ctrl_Poly-Mutant_Poly	0.215842	0.211327	10.8578	0.3293	0.907685	NA	NA	NA	0.482408	0.215842	0.0420651
sp|SHAKB_DROME|P33085	P33085	shakB	Ctrl_Poly-Mutant_Poly	-0.66794	0.654166	10.8578	0.32944	0.907685	NA	NA	NA	0.482224	0.66794	0.0420651
sp|SMD3_DROME|O44437	O44437	SmD3	Ctrl_Poly-Mutant_Poly	-0.250757	0.245641	10.8578	0.329544	0.907685	NA	NA	NA	0.482086	0.250757	0.0420651
tr|X2J9Z3_DROME|X2J9Z3	X2J9Z3	stol	Ctrl_Poly-Mutant_Poly	-0.177856	0.174269	10.8578	0.329652	0.907685	NA	NA	NA	0.481944	0.177856	0.0420651
tr|Q9VEQ0_DROME|Q9VEQ0	Q9VEQ0	CG3534	Ctrl_Poly-Mutant_Poly	-0.156536	0.15341	10.8578	0.329749	0.907685	NA	NA	NA	0.481816	0.156536	0.0420651
tr|Q9VY44_DROME|Q9VY44	Q9VY44	mRNA-cap	Ctrl_Poly-Mutant_Poly	0.284095	0.278684	10.8578	0.330182	0.907685	NA	NA	NA	0.481246	0.284095	0.0420651
tr|A8JR25_DROME|A8JR25	A8JR25	Fas1	Ctrl_Poly-Mutant_Poly	0.254704	0.250211	10.8578	0.330844	0.907685	NA	NA	NA	0.480376	0.254704	0.0420651
tr|Q9VF73_DROME|Q9VF73	Q9VF73	CG34404	Ctrl_Poly-Mutant_Poly	-0.184561	0.181451	10.8578	0.331215	0.907685	NA	NA	NA	0.47989	0.184561	0.0420651
tr|Q9VEP9_DROME|Q9VEP9	Q9VEP9	Sf3a1	Ctrl_Poly-Mutant_Poly	0.24313	0.239122	10.8578	0.331389	0.907685	NA	NA	NA	0.479662	0.24313	0.0420651
sp|UFD4_DROME|Q9VL06	Q9VL06	Ufd4	Ctrl_Poly-Mutant_Poly	0.131821	0.129761	10.8578	0.331792	0.907685	NA	NA	NA	0.479134	0.131821	0.0420651
sp|FL2D_DROME|Q9Y091	Q9Y091	fl(2)d	Ctrl_Poly-Mutant_Poly	0.22952	0.226004	10.8578	0.331935	0.907685	NA	NA	NA	0.478947	0.22952	0.0420651
tr|Q9VGM1_DROME|Q9VGM1	Q9VGM1	Mrp4	Ctrl_Poly-Mutant_Poly	0.166258	0.163766	10.8578	0.332091	0.907685	NA	NA	NA	0.478743	0.166258	0.0420651
tr|Q00G30_DROME|Q00G30	Q00G30	Snoo	Ctrl_Poly-Mutant_Poly	0.230516	0.227164	10.8578	0.3323	0.907685	NA	NA	NA	0.478469	0.230516	0.0420651
tr|Q56JH9_DROME|Q56JH9	Q56JH9	Ih	Ctrl_Poly-Mutant_Poly	-0.238025	0.234782	10.8578	0.332731	0.907685	NA	NA	NA	0.477907	0.238025	0.0420651
sp|PUR4_DROME|P35421	P35421	Pfas	Ctrl_Poly-Mutant_Poly	-0.119262	0.117672	10.8578	0.332867	0.907685	NA	NA	NA	0.477729	0.119262	0.0420651
sp|MIGA_DROME|Q9W3F7	Q9W3F7	Miga	Ctrl_Poly-Mutant_Poly	0.182966	0.180614	10.8578	0.333091	0.907685	NA	NA	NA	0.477437	0.182966	0.0420651
sp|ACE_DROME|Q10714	Q10714	Ance	Ctrl_Poly-Mutant_Poly	0.295244	0.291457	10.8578	0.333105	0.907685	NA	NA	NA	0.477419	0.295244	0.0420651
sp|CYPR_DROME|P15425	P15425	ninaA	Ctrl_Poly-Mutant_Poly	-0.247273	0.244116	10.8578	0.333133	0.907685	NA	NA	NA	0.477383	0.247273	0.0420651
tr|Q7KV94_DROME|Q7KV94	Q7KV94	CG16758	Ctrl_Poly-Mutant_Poly	0.334294	0.33028	10.8578	0.333488	0.907685	NA	NA	NA	0.476919	0.334294	0.0420651
tr|A1ZBL5_DROME|A1ZBL5	A1ZBL5	par-1	Ctrl_Poly-Mutant_Poly	0.277567	0.27436	10.8578	0.3337	0.907685	NA	NA	NA	0.476644	0.277567	0.0420651
sp|NUP62_DROME|Q7JXF5	Q7JXF5	Nup62	Ctrl_Poly-Mutant_Poly	0.147904	0.146264	10.8578	0.33392	0.907685	NA	NA	NA	0.476357	0.147904	0.0420651
tr|Q9W396_DROME|Q9W396	Q9W396	HP1b	Ctrl_Poly-Mutant_Poly	0.137802	0.136298	10.8578	0.333999	0.907685	NA	NA	NA	0.476255	0.137802	0.0420651
tr|Q7K4R2_DROME|Q7K4R2	Q7K4R2	CG11504	Ctrl_Poly-Mutant_Poly	-0.356853	0.353034	10.8578	0.334098	0.907685	NA	NA	NA	0.476125	0.356853	0.0420651
tr|Q9VBA0_DROME|Q9VBA0	Q9VBA0	CG6330	Ctrl_Poly-Mutant_Poly	-0.180169	0.17835	10.8578	0.334384	0.907685	NA	NA	NA	0.475754	0.180169	0.0420651
sp|DAB_DROME|P98081	P98081	Dab	Ctrl_Poly-Mutant_Poly	-0.243027	0.24058	10.8578	0.334395	0.907685	NA	NA	NA	0.47574	0.243027	0.0420651
tr|Q9W3N0_DROME|Q9W3N0	Q9W3N0	snz	Ctrl_Poly-Mutant_Poly	0.292701	0.289824	10.8578	0.334507	0.907685	NA	NA	NA	0.475595	0.292701	0.0420651
sp|BRE1_DROME|Q9VRP9	Q9VRP9	Bre1	Ctrl_Poly-Mutant_Poly	-0.164614	0.163009	10.8578	0.334543	0.907685	NA	NA	NA	0.475548	0.164614	0.0420651
tr|Q9I7J0_DROME|Q9I7J0	Q9I7J0	CG5023	Ctrl_Poly-Mutant_Poly	-0.199699	0.197768	10.8578	0.334582	0.907685	NA	NA	NA	0.475497	0.199699	0.0420651
tr|Q9VU35_DROME|Q9VU35	Q9VU35	CG11267	Ctrl_Poly-Mutant_Poly	-0.562309	0.55689	10.8578	0.334596	0.907685	NA	NA	NA	0.475479	0.562309	0.0420651
tr|Q9VXQ0_DROME|Q9VXQ0	Q9VXQ0	mRpL3	Ctrl_Poly-Mutant_Poly	-0.171104	0.169528	10.8578	0.334796	0.907685	NA	NA	NA	0.47522	0.171104	0.0420651
tr|Q9VSR8_DROME|Q9VSR8	Q9VSR8	CG5653	Ctrl_Poly-Mutant_Poly	0.520707	0.515981	10.8578	0.334858	0.907685	NA	NA	NA	0.475139	0.520707	0.0420651
sp|Y3800_DROME|Q8T8R1	Q8T8R1	CNBP	Ctrl_Poly-Mutant_Poly	-0.396135	0.392751	10.8578	0.335107	0.907811	NA	NA	NA	0.474816	0.396135	0.0420047
tr|Q9W3X8_DROME|Q9W3X8	Q9W3X8	CG3198	Ctrl_Poly-Mutant_Poly	0.508121	0.505401	10.8578	0.336593	0.90919	NA	NA	NA	0.472895	0.508121	0.0413451
tr|Q7KT97_DROME|Q7KT97	Q7KT97	nAChRα5	Ctrl_Poly-Mutant_Poly	-0.226312	0.225195	10.8578	0.336786	0.90919	NA	NA	NA	0.472646	0.226312	0.0413451
tr|Q7KMQ0_DROME|Q7KMQ0	Q7KMQ0	Rpt1	Ctrl_Poly-Mutant_Poly	0.102738	0.102236	10.8578	0.33681	0.90919	NA	NA	NA	0.472614	0.102738	0.0413451
tr|Q9VRQ2_DROME|Q9VRQ2	Q9VRQ2	mad2	Ctrl_Poly-Mutant_Poly	-0.250206	0.249075	10.8578	0.33698	0.90919	NA	NA	NA	0.472396	0.250206	0.0413451
sp|VAS1_DROME|Q7JR49	Q7JR49	VhaAC45	Ctrl_Poly-Mutant_Poly	0.210834	0.210056	10.8578	0.337366	0.90919	NA	NA	NA	0.471898	0.210834	0.0413451
tr|Q9VIT5_DROME|Q9VIT5	Q9VIT5	CG13077	Ctrl_Poly-Mutant_Poly	0.226486	0.22569	10.8578	0.337448	0.90919	NA	NA	NA	0.471794	0.226486	0.0413451
tr|Q9VHJ4_DROME|Q9VHJ4	Q9VHJ4	RagA-B	Ctrl_Poly-Mutant_Poly	-0.244832	0.244105	10.8578	0.3377	0.90919	NA	NA	NA	0.471468	0.244832	0.0413451
tr|Q9VIF2_DROME|Q9VIF2	Q9VIF2	Pld3	Ctrl_Poly-Mutant_Poly	-0.222719	0.222088	10.8578	0.337763	0.90919	NA	NA	NA	0.471388	0.222719	0.0413451
sp|NOI_DROME|O46106	O46106	noi	Ctrl_Poly-Mutant_Poly	0.206329	0.205806	10.8578	0.337902	0.90919	NA	NA	NA	0.471209	0.206329	0.0413451
sp|PDE8_DROME|Q6NNF2	Q6NNF2	Pde8	Ctrl_Poly-Mutant_Poly	-0.174995	0.174588	10.8578	0.338	0.90919	NA	NA	NA	0.471083	0.174995	0.0413451
tr|Q9VMZ9_DROME|Q9VMZ9	Q9VMZ9	CG1092	Ctrl_Poly-Mutant_Poly	-0.379861	0.379022	10.8578	0.338053	0.90919	NA	NA	NA	0.471015	0.379861	0.0413451
tr|E1JJN4_DROME|E1JJN4	E1JJN4	CG13003	Ctrl_Poly-Mutant_Poly	0.254387	0.253999	10.8578	0.338369	0.909495	NA	NA	NA	0.470609	0.254387	0.0411998
tr|Q9W3L1_DROME|Q9W3L1	Q9W3L1	Upf2	Ctrl_Poly-Mutant_Poly	-0.155936	0.155903	10.8578	0.338976	0.90972	NA	NA	NA	0.469831	0.155936	0.0410923
tr|Q8SY53_DROME|Q8SY53	Q8SY53	Ostγ	Ctrl_Poly-Mutant_Poly	0.124276	0.124321	10.8578	0.339244	0.90972	NA	NA	NA	0.469487	0.124276	0.0410923
tr|Q9VQ25_DROME|Q9VQ25	Q9VQ25	haf	Ctrl_Poly-Mutant_Poly	0.400902	0.401272	10.8578	0.339502	0.90972	NA	NA	NA	0.469158	0.400902	0.0410923
sp|MA1A1_DROME|P53624	P53624	α-Man-Ia	Ctrl_Poly-Mutant_Poly	0.139018	0.139198	10.8578	0.339674	0.90972	NA	NA	NA	0.468937	0.139018	0.0410923
sp|MLF_DROME|Q9NKV0	Q9NKV0	Mlf	Ctrl_Poly-Mutant_Poly	0.118167	0.11833	10.8578	0.339715	0.90972	NA	NA	NA	0.468886	0.118167	0.0410923
tr|Q9W3I4_DROME|Q9W3I4	Q9W3I4	CG2278	Ctrl_Poly-Mutant_Poly	-0.343207	0.343966	10.8578	0.340096	0.90972	NA	NA	NA	0.468398	0.343207	0.0410923
sp|FLNA_DROME|Q9VEN1	Q9VEN1	cher	Ctrl_Poly-Mutant_Poly	0.401387	0.402588	10.8578	0.340457	0.90972	NA	NA	NA	0.467938	0.401387	0.0410923
tr|M9NE16_DROME|M9NE16	M9NE16	Cip4	Ctrl_Poly-Mutant_Poly	0.175525	0.176136	10.8578	0.340682	0.90972	NA	NA	NA	0.467651	0.175525	0.0410923
tr|Q9W0A8_DROME|Q9W0A8	Q9W0A8	RpL23A	Ctrl_Poly-Mutant_Poly	0.134802	0.13541	10.8578	0.341155	0.90972	NA	NA	NA	0.467048	0.134802	0.0410923
tr|Q95TU2_DROME|Q95TU2	Q95TU2	CG6686	Ctrl_Poly-Mutant_Poly	0.26119	0.26262	10.8578	0.3416	0.90972	NA	NA	NA	0.466482	0.26119	0.0410923
tr|Q9VXY9_DROME|Q9VXY9	Q9VXY9	opm	Ctrl_Poly-Mutant_Poly	-0.124839	0.125574	10.8578	0.341791	0.90972	NA	NA	NA	0.466239	0.124839	0.0410923
sp|AMAL_DROME|P15364	P15364	Ama	Ctrl_Poly-Mutant_Poly	-0.442253	0.444988	10.8578	0.341927	0.90972	NA	NA	NA	0.466067	0.442253	0.0410923
tr|Q9V3D8_DROME|Q9V3D8	Q9V3D8	grsm	Ctrl_Poly-Mutant_Poly	0.203107	0.204484	10.8578	0.3422	0.90972	NA	NA	NA	0.46572	0.203107	0.0410923
tr|Q5BIL9_DROME|Q5BIL9	Q5BIL9	CG18278	Ctrl_Poly-Mutant_Poly	-0.264253	0.264872	9.8578	0.342302	0.90972	NA	NA	NA	0.46559	0.264253	0.0410923
tr|E2QD26_DROME|E2QD26	E2QD26	Ppcs	Ctrl_Poly-Mutant_Poly	0.439901	0.443003	10.8578	0.342325	0.90972	NA	NA	NA	0.465562	0.439901	0.0410923
tr|Q7K1Z3_DROME|Q7K1Z3	Q7K1Z3	CG7407	Ctrl_Poly-Mutant_Poly	-0.142794	0.143926	10.8578	0.342727	0.90972	NA	NA	NA	0.465052	0.142794	0.0410923
sp|LAMC_DROME|Q03427	Q03427	LamC	Ctrl_Poly-Mutant_Poly	0.272996	0.275366	10.8578	0.343072	0.90972	NA	NA	NA	0.464614	0.272996	0.0410923
sp|FUR2_DROME|P30432	P30432	Fur2	Ctrl_Poly-Mutant_Poly	0.222252	0.224316	10.8578	0.34335	0.90972	NA	NA	NA	0.464262	0.222252	0.0410923
tr|Q9VR44_DROME|Q9VR44	Q9VR44	CG3036	Ctrl_Poly-Mutant_Poly	0.108238	0.109244	10.8578	0.343352	0.90972	NA	NA	NA	0.464261	0.108238	0.0410923
sp|TRC_DROME|Q9NBK5	Q9NBK5	trc	Ctrl_Poly-Mutant_Poly	0.295488	0.298381	10.8578	0.343581	0.90972	NA	NA	NA	0.463971	0.295488	0.0410923
sp|THOC7_DROME|Q8IRJ8	Q8IRJ8	thoc7	Ctrl_Poly-Mutant_Poly	0.104557	0.105595	10.8578	0.343642	0.90972	NA	NA	NA	0.463894	0.104557	0.0410923
sp|FRY_DROME|Q9VT28	Q9VT28	fry	Ctrl_Poly-Mutant_Poly	-0.165493	0.167271	10.8578	0.344019	0.90972	NA	NA	NA	0.463418	0.165493	0.0410923
tr|Q7KN92_DROME|Q7KN92	Q7KN92	β4GalNAcTA	Ctrl_Poly-Mutant_Poly	-0.577926	0.584216	10.8578	0.344082	0.90972	NA	NA	NA	0.463339	0.577926	0.0410923
tr|Q961X0_DROME|Q961X0	Q961X0	Ip6k	Ctrl_Poly-Mutant_Poly	0.137788	0.13932	10.8578	0.344189	0.90972	NA	NA	NA	0.463203	0.137788	0.0410923
tr|Q9VKR2_DROME|Q9VKR2	Q9VKR2	CG6443	Ctrl_Poly-Mutant_Poly	0.143469	0.1451	10.8578	0.344303	0.90972	NA	NA	NA	0.463059	0.143469	0.0410923
tr|A0A023GPK8_DROME|A0A023GPK8	A0A023GPK8	fred	Ctrl_Poly-Mutant_Poly	-0.244746	0.247816	10.8578	0.34484	0.90972	NA	NA	NA	0.462383	0.244746	0.0410923
tr|Q9VY54_DROME|Q9VY54	Q9VY54	Prp16	Ctrl_Poly-Mutant_Poly	-0.168682	0.17083	10.8578	0.344927	0.90972	NA	NA	NA	0.462273	0.168682	0.0410923
tr|Q9W2V2_DROME|Q9W2V2	Q9W2V2	CG32683	Ctrl_Poly-Mutant_Poly	-0.252516	0.255758	10.8578	0.344976	0.90972	NA	NA	NA	0.462211	0.252516	0.0410923
sp|CSKP_DROME|Q24210	Q24210	CASK	Ctrl_Poly-Mutant_Poly	-0.182647	0.185013	10.8578	0.345029	0.90972	NA	NA	NA	0.462144	0.182647	0.0410923
tr|Q0E9I5_DROME|Q0E9I5	Q0E9I5	Dscam1	Ctrl_Poly-Mutant_Poly	0.118868	0.120422	10.8578	0.345083	0.90972	NA	NA	NA	0.462077	0.118868	0.0410923
tr|Q9VAL7_DROME|Q9VAL7	Q9VAL7	Cnx99A	Ctrl_Poly-Mutant_Poly	0.171606	0.173904	10.8578	0.345228	0.90972	NA	NA	NA	0.461894	0.171606	0.0410923
sp|ECM29_DROME|Q9V677	Q9V677	CG8858	Ctrl_Poly-Mutant_Poly	-0.127082	0.128816	10.8578	0.345345	0.90972	NA	NA	NA	0.461747	0.127082	0.0410923
tr|Q9VGA3_DROME|Q9VGA3	Q9VGA3	CG4115	Ctrl_Poly-Mutant_Poly	-0.301434	0.305799	10.8578	0.345724	0.90972	NA	NA	NA	0.46127	0.301434	0.0410923
sp|DSX_DROME|P23023	P23023	dsx	Ctrl_Poly-Mutant_Poly	0.399057	0.404939	10.8578	0.345842	0.90972	NA	NA	NA	0.461122	0.399057	0.0410923
tr|E1JII4_DROME|E1JII4	E1JII4	side-VI	Ctrl_Poly-Mutant_Poly	0.197823	0.200753	10.8578	0.345876	0.90972	NA	NA	NA	0.46108	0.197823	0.0410923
sp|LAM0_DROME|P08928	P08928	Lam	Ctrl_Poly-Mutant_Poly	0.212344	0.215595	10.8578	0.346101	0.90972	NA	NA	NA	0.460797	0.212344	0.0410923
tr|Q9VEB1_DROME|Q9VEB1	Q9VEB1	Mdh2	Ctrl_Poly-Mutant_Poly	-0.187677	0.19058	10.8578	0.346173	0.90972	NA	NA	NA	0.460707	0.187677	0.0410923
tr|Q00IN0_DROME|Q00IN0	Q00IN0	RhoGAP18B	Ctrl_Poly-Mutant_Poly	0.207235	0.210563	10.8578	0.346443	0.909896	NA	NA	NA	0.460368	0.207235	0.0410083
tr|Q9U5W4_DROME|Q9U5W4	Q9U5W4	nop5	Ctrl_Poly-Mutant_Poly	0.124342	0.12642	10.8578	0.346739	0.910007	NA	NA	NA	0.459997	0.124342	0.040955
tr|Q9W474_DROME|Q9W474	Q9W474	CG42699	Ctrl_Poly-Mutant_Poly	0.197436	0.200801	10.8578	0.346892	0.910007	NA	NA	NA	0.459806	0.197436	0.040955
sp|VIT2_DROME|P02844	P02844	Yp2	Ctrl_Poly-Mutant_Poly	0.447118	0.455794	10.8578	0.347963	0.911769	NA	NA	NA	0.458467	0.447118	0.040115
tr|Q7JUS9_DROME|Q7JUS9	Q7JUS9	Mpcp1	Ctrl_Poly-Mutant_Poly	-0.27001	0.275281	10.8578	0.348016	0.911769	NA	NA	NA	0.458401	0.27001	0.040115
tr|Q9VRP3_DROME|Q9VRP3	Q9VRP3	Txl	Ctrl_Poly-Mutant_Poly	-0.177306	0.181013	10.8578	0.348642	0.911769	NA	NA	NA	0.45762	0.177306	0.040115
tr|Q9VU14_DROME|Q9VU14	Q9VU14	Atg1	Ctrl_Poly-Mutant_Poly	0.13835	0.141257	10.8578	0.348689	0.911769	NA	NA	NA	0.457562	0.13835	0.040115
sp|OCAD1_DROME|Q9W1X9	Q9W1X9	asrij	Ctrl_Poly-Mutant_Poly	-0.194694	0.198855	10.8578	0.348854	0.911769	NA	NA	NA	0.457357	0.194694	0.040115
tr|Q7K0T7_DROME|Q7K0T7	Q7K0T7	psq	Ctrl_Poly-Mutant_Poly	0.314799	0.321637	10.8578	0.349012	0.911769	NA	NA	NA	0.45716	0.314799	0.040115
sp|PP12_DROME|P12982	P12982	Pp1-87B	Ctrl_Poly-Mutant_Poly	-0.323899	0.331275	10.8578	0.349487	0.911769	NA	NA	NA	0.456569	0.323899	0.040115
tr|A1Z718_DROME|A1Z718	A1Z718	M7BP	Ctrl_Poly-Mutant_Poly	0.166654	0.170495	10.8578	0.349613	0.911769	NA	NA	NA	0.456413	0.166654	0.040115
tr|A0A4D6K2Q0_DROME|A0A4D6K2Q0	A0A4D6K2Q0	CG33096	Ctrl_Poly-Mutant_Poly	0.129942	0.133095	10.8578	0.350162	0.911769	NA	NA	NA	0.455732	0.129942	0.040115
sp|GSTEE_DROME|Q7JYX0	Q7JYX0	GstE14	Ctrl_Poly-Mutant_Poly	-0.383396	0.392804	10.8578	0.350284	0.911769	NA	NA	NA	0.455579	0.383396	0.040115
tr|Q9VVT8_DROME|Q9VVT8	Q9VVT8	CG3961	Ctrl_Poly-Mutant_Poly	0.129892	0.133094	10.8578	0.350335	0.911769	NA	NA	NA	0.455516	0.129892	0.040115
sp|IF5A_DROME|Q9GU68	Q9GU68	eEF5	Ctrl_Poly-Mutant_Poly	-0.185402	0.190107	10.8578	0.350665	0.911769	NA	NA	NA	0.455108	0.185402	0.040115
tr|Q9VXQ3_DROME|Q9VXQ3	Q9VXQ3	Mvd	Ctrl_Poly-Mutant_Poly	0.345285	0.35423	10.8578	0.350902	0.911769	NA	NA	NA	0.454814	0.345285	0.040115
sp|TIM8_DROME|Q9Y1A3	Q9Y1A3	Tim8	Ctrl_Poly-Mutant_Poly	-0.29023	0.29797	10.8578	0.351244	0.911769	NA	NA	NA	0.454391	0.29023	0.040115
sp|CAD87_DROME|Q9VGG5	Q9VGG5	Cad87A	Ctrl_Poly-Mutant_Poly	0.147702	0.151763	10.8578	0.351616	0.911769	NA	NA	NA	0.453931	0.147702	0.040115
tr|M9PBA9_DROME|M9PBA9	M9PBA9	CG9932	Ctrl_Poly-Mutant_Poly	0.256523	0.263645	10.8578	0.351739	0.911769	NA	NA	NA	0.45378	0.256523	0.040115
tr|Q9VQJ6_DROME|Q9VQJ6	Q9VQJ6	CG9641	Ctrl_Poly-Mutant_Poly	0.150195	0.154374	10.8578	0.351765	0.911769	NA	NA	NA	0.453748	0.150195	0.040115
tr|Q9VL02_DROME|Q9VL02	Q9VL02	nmd	Ctrl_Poly-Mutant_Poly	0.162738	0.167444	10.8578	0.352255	0.911769	NA	NA	NA	0.453143	0.162738	0.040115
tr|M9ND74_DROME|M9ND74	M9ND74	Rbfox1	Ctrl_Poly-Mutant_Poly	0.209492	0.215782	10.8578	0.352753	0.911769	NA	NA	NA	0.452529	0.209492	0.040115
tr|Q9VA69_DROME|Q9VA69	Q9VA69	PH4αEFB	Ctrl_Poly-Mutant_Poly	0.233668	0.24093	10.8578	0.353224	0.911769	NA	NA	NA	0.451949	0.233668	0.040115
sp|LONM_DROME|Q7KUT2	Q7KUT2	Lon	Ctrl_Poly-Mutant_Poly	-0.111252	0.114836	10.8578	0.353736	0.911769	NA	NA	NA	0.451321	0.111252	0.040115
sp|STAU_DROME|P25159	P25159	stau	Ctrl_Poly-Mutant_Poly	0.200713	0.207246	10.8578	0.353885	0.911769	NA	NA	NA	0.451138	0.200713	0.040115
sp|ZER1_DROME|Q9W0E8	Q9W0E8	CG12084	Ctrl_Poly-Mutant_Poly	-0.174899	0.180614	10.8578	0.353942	0.911769	NA	NA	NA	0.451067	0.174899	0.040115
sp|CADN_DROME|O15943	O15943	CadN	Ctrl_Poly-Mutant_Poly	0.155384	0.160747	10.8578	0.354763	0.911769	NA	NA	NA	0.450062	0.155384	0.040115
tr|M9MRJ2_DROME|M9MRJ2	M9MRJ2	beat-IIIa	Ctrl_Poly-Mutant_Poly	-0.148168	0.153389	10.8578	0.355087	0.911769	NA	NA	NA	0.449666	0.148168	0.040115
tr|Q9VEY2_DROME|Q9VEY2	Q9VEY2	CG6006	Ctrl_Poly-Mutant_Poly	0.207012	0.214326	10.8578	0.355129	0.911769	NA	NA	NA	0.449614	0.207012	0.040115
tr|Q9VC31_DROME|Q9VC31	Q9VC31	RabX4	Ctrl_Poly-Mutant_Poly	-0.126261	0.13073	10.8578	0.355156	0.911769	NA	NA	NA	0.449581	0.126261	0.040115
tr|Q9VZU8_DROME|Q9VZU8	Q9VZU8	Alg2	Ctrl_Poly-Mutant_Poly	-0.177745	0.184168	10.8578	0.355487	0.911769	NA	NA	NA	0.449177	0.177745	0.040115
sp|PP2A_DROME|P23696	P23696	mts	Ctrl_Poly-Mutant_Poly	0.108777	0.112757	10.8578	0.355689	0.911769	NA	NA	NA	0.448929	0.108777	0.040115
sp|PPAC1_DROME|P82890	P82890	primo-1	Ctrl_Poly-Mutant_Poly	-0.258397	0.267992	10.8578	0.355932	0.911769	NA	NA	NA	0.448634	0.258397	0.040115
tr|A1Z6L9_DROME|A1Z6L9	A1Z6L9	Trap1	Ctrl_Poly-Mutant_Poly	-0.177404	0.184066	10.8578	0.356116	0.911769	NA	NA	NA	0.448408	0.177404	0.040115
sp|HTRA2_DROME|Q9VFJ3	Q9VFJ3	HtrA2	Ctrl_Poly-Mutant_Poly	0.184427	0.19143	10.8578	0.356304	0.911769	NA	NA	NA	0.448179	0.184427	0.040115
tr|Q9VWS3_DROME|Q9VWS3	Q9VWS3	Rip11	Ctrl_Poly-Mutant_Poly	0.13531	0.140455	10.8578	0.356328	0.911769	NA	NA	NA	0.44815	0.13531	0.040115
tr|Q9W316_DROME|Q9W316	Q9W316	CARPB	Ctrl_Poly-Mutant_Poly	-0.204511	0.212313	10.8578	0.356383	0.911769	NA	NA	NA	0.448083	0.204511	0.040115
tr|Q9VKB8_DROME|Q9VKB8	Q9VKB8	firl	Ctrl_Poly-Mutant_Poly	0.38527	0.400081	10.8578	0.356513	0.911769	NA	NA	NA	0.447924	0.38527	0.040115
tr|Q9W4R3_DROME|Q9W4R3	Q9W4R3	DIP-α	Ctrl_Poly-Mutant_Poly	0.231872	0.240821	10.8578	0.356581	0.911769	NA	NA	NA	0.447842	0.231872	0.040115
sp|CSN3_DROME|Q8SYG2	Q8SYG2	CSN3	Ctrl_Poly-Mutant_Poly	-0.150546	0.156379	10.8578	0.356647	0.911769	NA	NA	NA	0.447761	0.150546	0.040115
sp|C1TC_DROME|O96553	O96553	pug	Ctrl_Poly-Mutant_Poly	0.25663	0.266841	10.8578	0.357112	0.911769	NA	NA	NA	0.447196	0.25663	0.040115
sp|MORN4_DROME|Q9VN91	Q9VN91	rtp	Ctrl_Poly-Mutant_Poly	-0.312801	0.325253	10.8578	0.35712	0.911769	NA	NA	NA	0.447186	0.312801	0.040115
tr|O18680_DROME|O18680	O18680	Alas	Ctrl_Poly-Mutant_Poly	-0.169723	0.176638	10.8578	0.357537	0.911769	NA	NA	NA	0.446679	0.169723	0.040115
tr|Q24098_DROME|Q24098	Q24098	SMC3	Ctrl_Poly-Mutant_Poly	-0.636965	0.656356	8.8578	0.35757	0.911769	NA	NA	NA	0.446638	0.636965	0.040115
tr|D5SHT6_DROME|D5SHT6	D5SHT6	CG5707	Ctrl_Poly-Mutant_Poly	0.457952	0.476864	10.8578	0.357782	0.911769	NA	NA	NA	0.446381	0.457952	0.040115
tr|A0A0B4KFT9_DROME|A0A0B4KFT9	A0A0B4KFT9	qkr54B	Ctrl_Poly-Mutant_Poly	0.238668	0.248565	10.8578	0.357858	0.911769	NA	NA	NA	0.446289	0.238668	0.040115
tr|Q9W3U8_DROME|Q9W3U8	Q9W3U8	CG43736	Ctrl_Poly-Mutant_Poly	0.26606	0.277137	10.8578	0.357932	0.911769	NA	NA	NA	0.446199	0.26606	0.040115
tr|Q9VIU5_DROME|Q9VIU5	Q9VIU5	CG10137	Ctrl_Poly-Mutant_Poly	-0.192251	0.200367	10.8578	0.358189	0.911769	NA	NA	NA	0.445888	0.192251	0.040115
tr|M9PHI5_DROME|M9PHI5	M9PHI5	sif	Ctrl_Poly-Mutant_Poly	-0.206949	0.215729	10.8578	0.358281	0.911769	NA	NA	NA	0.445776	0.206949	0.040115
sp|NCKX_DROME|Q9U6A0	Q9U6A0	Nckx30C	Ctrl_Poly-Mutant_Poly	-0.12377	0.129062	10.8578	0.358427	0.911769	NA	NA	NA	0.445599	0.12377	0.040115
tr|M9NDQ8_DROME|M9NDQ8	M9NDQ8	nuf	Ctrl_Poly-Mutant_Poly	-0.241397	0.251722	10.8578	0.358434	0.911769	NA	NA	NA	0.44559	0.241397	0.040115
tr|Q59E33_DROME|Q59E33	Q59E33	scaf6	Ctrl_Poly-Mutant_Poly	0.196675	0.205151	10.8578	0.35858	0.911769	NA	NA	NA	0.445414	0.196675	0.040115
tr|B7Z030_DROME|B7Z030	B7Z030	Tsp	Ctrl_Poly-Mutant_Poly	-0.38624	0.402892	10.8578	0.358586	0.911769	NA	NA	NA	0.445406	0.38624	0.040115
sp|ACES_DROME|P07140	P07140	Ace	Ctrl_Poly-Mutant_Poly	-0.396194	0.413308	10.8578	0.358623	0.911769	NA	NA	NA	0.445362	0.396194	0.040115
sp|RM11_DROME|Q9VFJ2	Q9VFJ2	mRpL11	Ctrl_Poly-Mutant_Poly	-0.126848	0.132352	10.8578	0.35871	0.911769	NA	NA	NA	0.445257	0.126848	0.040115
tr|A0A0B4K642_DROME|A0A0B4K642	A0A0B4K642	CG45263	Ctrl_Poly-Mutant_Poly	0.187659	0.195886	10.8578	0.358907	0.911769	NA	NA	NA	0.445018	0.187659	0.040115
sp|BARH1_DROME|Q24255	Q24255	B-H1	Ctrl_Poly-Mutant_Poly	0.343626	0.358735	10.8578	0.358966	0.911769	NA	NA	NA	0.444947	0.343626	0.040115
tr|A0A6M3Q7M2_DROME|A0A6M3Q7M2	A0A6M3Q7M2	Stacl	Ctrl_Poly-Mutant_Poly	-0.630948	0.659575	10.8578	0.359585	0.91261	NA	NA	NA	0.444198	0.630948	0.0397147
sp|SKY_DROME|Q9VIH7	Q9VIH7	sky	Ctrl_Poly-Mutant_Poly	-0.15439	0.161749	10.8578	0.360599	0.91261	NA	NA	NA	0.442976	0.15439	0.0397147
tr|Q9VX13_DROME|Q9VX13	Q9VX13	CG15814	Ctrl_Poly-Mutant_Poly	0.195706	0.205037	10.8578	0.360604	0.91261	NA	NA	NA	0.44297	0.195706	0.0397147
tr|Q95R98_DROME|Q95R98	Q95R98	CG5068	Ctrl_Poly-Mutant_Poly	-0.318453	0.333643	10.8578	0.360613	0.91261	NA	NA	NA	0.442959	0.318453	0.0397147
tr|Q9VA36_DROME|Q9VA36	Q9VA36	cindr	Ctrl_Poly-Mutant_Poly	0.186014	0.194911	10.8578	0.360669	0.91261	NA	NA	NA	0.442891	0.186014	0.0397147
tr|Q8SZ46_DROME|Q8SZ46	Q8SZ46	naz	Ctrl_Poly-Mutant_Poly	-0.123284	0.129234	10.8578	0.360859	0.91261	NA	NA	NA	0.442662	0.123284	0.0397147
sp|GALT5_DROME|Q6WV17	Q6WV17	Pgant5	Ctrl_Poly-Mutant_Poly	0.200549	0.210255	10.8578	0.360918	0.91261	NA	NA	NA	0.442592	0.200549	0.0397147
sp|U2QL1_DROME|Q9VM35	Q9VM35	CG4502	Ctrl_Poly-Mutant_Poly	0.377418	0.395862	10.8578	0.361127	0.91261	NA	NA	NA	0.44234	0.377418	0.0397147
tr|Q9VFR4_DROME|Q9VFR4	Q9VFR4	CG9312	Ctrl_Poly-Mutant_Poly	0.347059	0.364023	10.8578	0.361131	0.91261	NA	NA	NA	0.442335	0.347059	0.0397147
tr|Q9VKW1_DROME|Q9VKW1	Q9VKW1	Wdfy2	Ctrl_Poly-Mutant_Poly	-0.16956	0.178051	10.8578	0.361658	0.913068	NA	NA	NA	0.441702	0.16956	0.0394967
tr|Q9VU45_DROME|Q9VU45	Q9VU45	Syx13	Ctrl_Poly-Mutant_Poly	0.197757	0.207782	10.8578	0.36193	0.913068	NA	NA	NA	0.441375	0.197757	0.0394967
sp|NEP_DROME|Q9W436	Q9W436	Nep1	Ctrl_Poly-Mutant_Poly	0.22294	0.234328	10.8578	0.362099	0.913068	NA	NA	NA	0.441173	0.22294	0.0394967
sp|DMYC_DROME|P41964	P41964	Drs	Ctrl_Poly-Mutant_Poly	-0.389121	0.409024	10.8578	0.362128	0.913068	NA	NA	NA	0.441138	0.389121	0.0394967
tr|Q7KJ08_DROME|Q7KJ08	Q7KJ08	Alk	Ctrl_Poly-Mutant_Poly	0.125936	0.132531	10.8578	0.362667	0.913735	NA	NA	NA	0.440492	0.125936	0.0391797
tr|Q9W5A9_DROME|Q9W5A9	Q9W5A9	CG11380	Ctrl_Poly-Mutant_Poly	0.487256	0.51065	9.8578	0.362801	0.913735	NA	NA	NA	0.440332	0.487256	0.0391797
tr|Q9VEF0_DROME|Q9VEF0	Q9VEF0	Odj	Ctrl_Poly-Mutant_Poly	-0.28439	0.300119	10.8578	0.363951	0.913997	NA	NA	NA	0.438957	0.28439	0.0390554
sp|OST48_DROME|Q24319	Q24319	Ost48	Ctrl_Poly-Mutant_Poly	0.151474	0.159965	10.8578	0.364279	0.913997	NA	NA	NA	0.438566	0.151474	0.0390554
sp|MO25_DROME|P91891	P91891	Mo25	Ctrl_Poly-Mutant_Poly	-0.245553	0.259554	10.8578	0.364698	0.913997	NA	NA	NA	0.438067	0.245553	0.0390554
sp|VAV_DROME|Q9NHV9	Q9NHV9	Vav	Ctrl_Poly-Mutant_Poly	-0.31223	0.330134	10.8578	0.36484	0.913997	NA	NA	NA	0.437897	0.31223	0.0390554
tr|A1Z8W3_DROME|A1Z8W3	A1Z8W3	salto	Ctrl_Poly-Mutant_Poly	0.337598	0.357122	10.8578	0.365052	0.913997	NA	NA	NA	0.437645	0.337598	0.0390554
tr|Q8MR61_DROME|Q8MR61	Q8MR61	Dci	Ctrl_Poly-Mutant_Poly	0.146433	0.154914	10.8578	0.36509	0.913997	NA	NA	NA	0.4376	0.146433	0.0390554
tr|Q6IDF5_DROME|Q6IDF5	Q6IDF5	ND-B15	Ctrl_Poly-Mutant_Poly	-0.314919	0.333535	10.8578	0.365611	0.913997	NA	NA	NA	0.436981	0.314919	0.0390554
tr|Q9VXE8_DROME|Q9VXE8	Q9VXE8	Ubc7	Ctrl_Poly-Mutant_Poly	-0.108211	0.114668	10.8578	0.365852	0.913997	NA	NA	NA	0.436694	0.108211	0.0390554
tr|A8JQY2_DROME|A8JQY2	A8JQY2	CG12213	Ctrl_Poly-Mutant_Poly	-0.121542	0.128812	10.8578	0.365918	0.913997	NA	NA	NA	0.436616	0.121542	0.0390554
tr|Q9VYQ9_DROME|Q9VYQ9	Q9VYQ9	Tango4	Ctrl_Poly-Mutant_Poly	0.149346	0.158305	10.8578	0.365992	0.913997	NA	NA	NA	0.436529	0.149346	0.0390554
tr|Q9W2X8_DROME|Q9W2X8	Q9W2X8	CG43902	Ctrl_Poly-Mutant_Poly	0.389966	0.413656	10.8578	0.366322	0.913997	NA	NA	NA	0.436136	0.389966	0.0390554
tr|Q9VIF9_DROME|Q9VIF9	Q9VIF9	Nhe2	Ctrl_Poly-Mutant_Poly	-0.268305	0.284699	10.8578	0.366476	0.913997	NA	NA	NA	0.435955	0.268305	0.0390554
tr|Q9W526_DROME|Q9W526	Q9W526	CG16903	Ctrl_Poly-Mutant_Poly	0.194173	0.206057	10.8578	0.366521	0.913997	NA	NA	NA	0.435901	0.194173	0.0390554
tr|Q9W4S0_DROME|Q9W4S0	Q9W4S0	CG10804	Ctrl_Poly-Mutant_Poly	-0.271064	0.287879	10.8578	0.36688	0.913997	NA	NA	NA	0.435476	0.271064	0.0390554
tr|O76895_DROME|O76895	O76895	arg	Ctrl_Poly-Mutant_Poly	-0.35291	0.374832	10.8578	0.366916	0.913997	NA	NA	NA	0.435433	0.35291	0.0390554
sp|PSA71_DROME|P22769	P22769	Prosα4	Ctrl_Poly-Mutant_Poly	0.176171	0.187193	10.8578	0.36711	0.913997	NA	NA	NA	0.435204	0.176171	0.0390554
tr|Q9VLS7_DROME|Q9VLS7	Q9VLS7	PAPLA1	Ctrl_Poly-Mutant_Poly	0.15178	0.161341	10.8578	0.367294	0.913997	NA	NA	NA	0.434986	0.15178	0.0390554
sp|CLC_DROME|Q9VWA1	Q9VWA1	Clc	Ctrl_Poly-Mutant_Poly	0.151556	0.161179	10.8578	0.367514	0.913997	NA	NA	NA	0.434726	0.151556	0.0390554
tr|Q5U0U9_DROME|Q5U0U9	Q5U0U9	Sec31	Ctrl_Poly-Mutant_Poly	-0.139451	0.148309	10.8578	0.367523	0.913997	NA	NA	NA	0.434715	0.139451	0.0390554
tr|Q9W5A2_DROME|Q9W5A2	Q9W5A2	CG14770	Ctrl_Poly-Mutant_Poly	-0.689846	0.730697	9.8578	0.367685	0.913997	NA	NA	NA	0.434524	0.689846	0.0390554
tr|Q9W335_DROME|Q9W335	Q9W335	l(1)G0320	Ctrl_Poly-Mutant_Poly	0.302228	0.321864	10.8578	0.368154	0.913997	NA	NA	NA	0.433971	0.302228	0.0390554
tr|Q08212_DROME|Q08212	Q08212	Rox8	Ctrl_Poly-Mutant_Poly	-0.163151	0.17383	10.8578	0.368363	0.913997	NA	NA	NA	0.433724	0.163151	0.0390554
tr|Q9VJ59_DROME|Q9VJ59	Q9VJ59	Jwa	Ctrl_Poly-Mutant_Poly	-0.127505	0.135949	10.8578	0.368699	0.913997	NA	NA	NA	0.433328	0.127505	0.0390554
tr|Q7K0X3_DROME|Q7K0X3	Q7K0X3	Ctr9	Ctrl_Poly-Mutant_Poly	0.183241	0.195417	10.8578	0.368792	0.913997	NA	NA	NA	0.433218	0.183241	0.0390554
sp|H2AV_DROME|P08985	P08985	His2Av	Ctrl_Poly-Mutant_Poly	0.12425	0.132634	10.8578	0.369236	0.913997	NA	NA	NA	0.432696	0.12425	0.0390554
tr|A1ZBV5_DROME|A1ZBV5	A1ZBV5	BORCS7	Ctrl_Poly-Mutant_Poly	-0.419366	0.447727	10.8578	0.369301	0.913997	NA	NA	NA	0.432619	0.419366	0.0390554
tr|Q9V397_DROME|Q9V397	Q9V397	Mtpα	Ctrl_Poly-Mutant_Poly	0.131374	0.140362	10.8578	0.369643	0.913997	NA	NA	NA	0.432217	0.131374	0.0390554
tr|Q9VJU8_DROME|Q9VJU8	Q9VJU8	NimB4	Ctrl_Poly-Mutant_Poly	-0.33271	0.355524	10.8578	0.369708	0.913997	NA	NA	NA	0.432141	0.33271	0.0390554
tr|Q9VYG5_DROME|Q9VYG5	Q9VYG5	CG32645	Ctrl_Poly-Mutant_Poly	0.316469	0.338785	10.8578	0.370546	0.913997	NA	NA	NA	0.431157	0.316469	0.0390554
tr|Q9VQ83_DROME|Q9VQ83	Q9VQ83	CG10874	Ctrl_Poly-Mutant_Poly	0.211647	0.226734	10.8578	0.370876	0.913997	NA	NA	NA	0.430771	0.211647	0.0390554
tr|Q9W125_DROME|Q9W125	Q9W125	ND-19	Ctrl_Poly-Mutant_Poly	-0.268618	0.287777	10.8578	0.370895	0.913997	NA	NA	NA	0.430749	0.268618	0.0390554
sp|VDAC_DROME|Q94920	Q94920	porin	Ctrl_Poly-Mutant_Poly	-0.231624	0.248335	10.8578	0.371247	0.913997	NA	NA	NA	0.430337	0.231624	0.0390554
tr|M9PDC9_DROME|M9PDC9	M9PDC9	nAChRα4	Ctrl_Poly-Mutant_Poly	-0.197107	0.211344	10.8578	0.371285	0.913997	NA	NA	NA	0.430292	0.197107	0.0390554
tr|Q9VEK7_DROME|Q9VEK7	Q9VEK7	CREG	Ctrl_Poly-Mutant_Poly	-0.396566	0.425648	10.8578	0.371757	0.913997	NA	NA	NA	0.42974	0.396566	0.0390554
tr|Q7KN94_DROME|Q7KN94	Q7KN94	wal	Ctrl_Poly-Mutant_Poly	-0.139819	0.15008	10.8578	0.37178	0.913997	NA	NA	NA	0.429715	0.139819	0.0390554
tr|Q9VF70_DROME|Q9VF70	Q9VF70	Ccm3	Ctrl_Poly-Mutant_Poly	-0.16658	0.178806	10.8578	0.371783	0.913997	NA	NA	NA	0.429711	0.16658	0.0390554
sp|C12C1_DROME|Q9VVR9	Q9VVR9	Cyp12c1	Ctrl_Poly-Mutant_Poly	0.32896	0.353161	10.8578	0.371858	0.913997	NA	NA	NA	0.429623	0.32896	0.0390554
tr|Q7K3M9_DROME|Q7K3M9	Q7K3M9	CG8195	Ctrl_Poly-Mutant_Poly	0.21959	0.236059	10.8578	0.372472	0.913997	NA	NA	NA	0.428906	0.21959	0.0390554
sp|BSH_DROME|Q04787	Q04787	bsh	Ctrl_Poly-Mutant_Poly	0.302372	0.325117	10.8578	0.372566	0.913997	NA	NA	NA	0.428797	0.302372	0.0390554
tr|Q9VH09_DROME|Q9VH09	Q9VH09	CG3999	Ctrl_Poly-Mutant_Poly	0.480007	0.51617	10.8578	0.372617	0.913997	NA	NA	NA	0.428738	0.480007	0.0390554
sp|ANX11_DROME|Q9VXG4	Q9VXG4	AnxB11	Ctrl_Poly-Mutant_Poly	0.179207	0.19272	10.8578	0.372644	0.913997	NA	NA	NA	0.428706	0.179207	0.0390554
tr|Q9VA29_DROME|Q9VA29	Q9VA29	CG12071	Ctrl_Poly-Mutant_Poly	0.154947	0.166693	10.8578	0.372818	0.913997	NA	NA	NA	0.428504	0.154947	0.0390554
sp|C12A4_DROME|Q9VE00	Q9VE00	Cyp12a4	Ctrl_Poly-Mutant_Poly	0.240465	0.259042	10.8578	0.373434	0.913997	NA	NA	NA	0.427786	0.240465	0.0390554
tr|Q86BM8_DROME|Q86BM8	Q86BM8	mRpL27	Ctrl_Poly-Mutant_Poly	-0.128825	0.138868	10.8578	0.373735	0.913997	NA	NA	NA	0.427437	0.128825	0.0390554
tr|Q9VV38_DROME|Q9VV38	Q9VV38	CG4998	Ctrl_Poly-Mutant_Poly	0.229905	0.248139	10.8578	0.374313	0.913997	NA	NA	NA	0.426765	0.229905	0.0390554
tr|Q9VAD1_DROME|Q9VAD1	Q9VAD1	CG7896	Ctrl_Poly-Mutant_Poly	0.414587	0.447848	10.8578	0.374704	0.913997	NA	NA	NA	0.426312	0.414587	0.0390554
sp|THIO2_DROME|Q9V429	Q9V429	Trx-2	Ctrl_Poly-Mutant_Poly	-0.0957041	0.103412	10.8578	0.374836	0.913997	NA	NA	NA	0.426158	0.0957041	0.0390554
tr|Q9VP51_DROME|Q9VP51	Q9VP51	CG11309	Ctrl_Poly-Mutant_Poly	-0.225237	0.243453	10.8578	0.37498	0.913997	NA	NA	NA	0.425992	0.225237	0.0390554
sp|PP1B_DROME|P48462	P48462	flw	Ctrl_Poly-Mutant_Poly	0.221409	0.239333	10.8578	0.375012	0.913997	NA	NA	NA	0.425955	0.221409	0.0390554
tr|Q9VHL2_DROME|Q9VHL2	Q9VHL2	CCT7	Ctrl_Poly-Mutant_Poly	-0.138483	0.149746	10.8578	0.375175	0.913997	NA	NA	NA	0.425766	0.138483	0.0390554
tr|Q7JWF1_DROME|Q7JWF1	Q7JWF1	Etf-QO	Ctrl_Poly-Mutant_Poly	0.324583	0.351173	10.8578	0.375423	0.913997	NA	NA	NA	0.425479	0.324583	0.0390554
tr|A1Z7G0_DROME|A1Z7G0	A1Z7G0	CG42326	Ctrl_Poly-Mutant_Poly	0.228527	0.247304	10.8578	0.375529	0.913997	NA	NA	NA	0.425357	0.228527	0.0390554
tr|Q7PLL7_DROME|Q7PLL7	Q7PLL7	DIP-λ	Ctrl_Poly-Mutant_Poly	-0.210938	0.228312	10.8578	0.375614	0.913997	NA	NA	NA	0.425259	0.210938	0.0390554
sp|MED18_DROME|Q9XZT1	Q9XZT1	MED18	Ctrl_Poly-Mutant_Poly	0.183494	0.198626	10.8578	0.375657	0.913997	NA	NA	NA	0.425209	0.183494	0.0390554
tr|O76876_DROME|O76876	O76876	ssx	Ctrl_Poly-Mutant_Poly	0.292483	0.316746	10.8578	0.375863	0.913997	NA	NA	NA	0.42497	0.292483	0.0390554
tr|Q9V7W9_DROME|Q9V7W9	Q9V7W9	NiPp1	Ctrl_Poly-Mutant_Poly	-0.362413	0.392578	10.8578	0.375982	0.913997	NA	NA	NA	0.424833	0.362413	0.0390554
tr|M9NF15_DROME|M9NF15	M9NF15	axo	Ctrl_Poly-Mutant_Poly	0.166319	0.180259	10.8578	0.376229	0.913997	NA	NA	NA	0.424548	0.166319	0.0390554
tr|Q9VAQ0_DROME|Q9VAQ0	Q9VAQ0	Cul5	Ctrl_Poly-Mutant_Poly	-0.173127	0.187707	10.8578	0.376397	0.913997	NA	NA	NA	0.424354	0.173127	0.0390554
tr|A0A0B4KF15_DROME|A0A0B4KF15	A0A0B4KF15	mtt	Ctrl_Poly-Mutant_Poly	-0.160663	0.174329	10.8578	0.376755	0.913997	NA	NA	NA	0.423941	0.160663	0.0390554
sp|NUP35_DROME|Q9VWS2	Q9VWS2	Nup35	Ctrl_Poly-Mutant_Poly	-0.254831	0.276557	10.8578	0.37684	0.913997	NA	NA	NA	0.423843	0.254831	0.0390554
sp|RTF1_DROME|Q9W261	Q9W261	Rtf1	Ctrl_Poly-Mutant_Poly	0.118157	0.128292	10.8578	0.37706	0.913997	NA	NA	NA	0.42359	0.118157	0.0390554
tr|Q9VHR2_DROME|Q9VHR2	Q9VHR2	CG45263	Ctrl_Poly-Mutant_Poly	0.159802	0.173531	10.8578	0.377117	0.913997	NA	NA	NA	0.423524	0.159802	0.0390554
tr|Q8IMT4_DROME|Q8IMT4	Q8IMT4	CG31288	Ctrl_Poly-Mutant_Poly	0.265831	0.288838	10.8578	0.377387	0.913997	NA	NA	NA	0.423213	0.265831	0.0390554
tr|Q9VZ55_DROME|Q9VZ55	Q9VZ55	CG1582	Ctrl_Poly-Mutant_Poly	0.203597	0.221241	10.8578	0.377435	0.913997	NA	NA	NA	0.423158	0.203597	0.0390554
tr|Q9NCC3_DROME|Q9NCC3	Q9NCC3	SH3PX1	Ctrl_Poly-Mutant_Poly	0.138527	0.150534	10.8578	0.37744	0.913997	NA	NA	NA	0.423152	0.138527	0.0390554
sp|SLY1_DROME|Q24179	Q24179	Slh	Ctrl_Poly-Mutant_Poly	0.630462	0.685177	10.8578	0.377487	0.913997	NA	NA	NA	0.423098	0.630462	0.0390554
sp|KPC2_DROME|P13677	P13677	inaC	Ctrl_Poly-Mutant_Poly	-0.205578	0.223586	10.8578	0.37783	0.913997	NA	NA	NA	0.422704	0.205578	0.0390554
sp|H2A_DROME|P84051	P84051	His2A	Ctrl_Poly-Mutant_Poly	0.174873	0.190204	10.8578	0.377862	0.913997	NA	NA	NA	0.422667	0.174873	0.0390554
tr|B7YZV1_DROME|B7YZV1	B7YZV1	Pde1c	Ctrl_Poly-Mutant_Poly	0.153378	0.166831	10.8578	0.377878	0.913997	NA	NA	NA	0.422648	0.153378	0.0390554
tr|Q9VYT6_DROME|Q9VYT6	Q9VYT6	p24-1	Ctrl_Poly-Mutant_Poly	-0.201531	0.21927	10.8578	0.378008	0.913997	NA	NA	NA	0.422499	0.201531	0.0390554
tr|Q9VI21_DROME|Q9VI21	Q9VI21	Dmtn	Ctrl_Poly-Mutant_Poly	-0.170967	0.186399	10.8578	0.378955	0.915318	NA	NA	NA	0.421413	0.170967	0.0384282
tr|E1JIJ4_DROME|E1JIJ4	E1JIJ4	Octβ2R	Ctrl_Poly-Mutant_Poly	0.20088	0.219015	10.8578	0.378964	0.915318	NA	NA	NA	0.421403	0.20088	0.0384282
tr|Q9W4W8_DROME|Q9W4W8	Q9W4W8	Spg7	Ctrl_Poly-Mutant_Poly	0.153367	0.167359	10.8578	0.379363	0.915604	NA	NA	NA	0.420944	0.153367	0.0382924
sp|SPEN_DROME|Q8SX83	Q8SX83	spen	Ctrl_Poly-Mutant_Poly	-0.210563	0.22992	10.8578	0.379657	0.915604	NA	NA	NA	0.420609	0.210563	0.0382924
tr|Q9VMU2_DROME|Q9VMU2	Q9VMU2	CG5828	Ctrl_Poly-Mutant_Poly	-0.190649	0.208193	10.8578	0.379695	0.915604	NA	NA	NA	0.420565	0.190649	0.0382924
tr|Q9VZI1_DROME|Q9VZI1	Q9VZI1	Chd64	Ctrl_Poly-Mutant_Poly	0.120992	0.132357	10.8578	0.380497	0.917044	NA	NA	NA	0.419648	0.120992	0.0376098
sp|NFKB1_DROME|Q94527	Q94527	Rel	Ctrl_Poly-Mutant_Poly	0.208438	0.228353	10.8578	0.381176	0.91784	NA	NA	NA	0.418875	0.208438	0.037233
sp|UBS3A_DROME|Q9VCE9	Q9VCE9	Epp	Ctrl_Poly-Mutant_Poly	-0.155689	0.170593	10.8578	0.381252	0.91784	NA	NA	NA	0.418788	0.155689	0.037233
tr|Q9VE59_DROME|Q9VE59	Q9VE59	CG14304	Ctrl_Poly-Mutant_Poly	0.295753	0.324412	10.8578	0.381745	0.91784	NA	NA	NA	0.418227	0.295753	0.037233
tr|Q9VD52_DROME|Q9VD52	Q9VD52	CG6015	Ctrl_Poly-Mutant_Poly	0.139879	0.153467	10.8578	0.381844	0.91784	NA	NA	NA	0.418114	0.139879	0.037233
tr|Q9VXP3_DROME|Q9VXP3	Q9VXP3	mRpS30	Ctrl_Poly-Mutant_Poly	-0.136484	0.149812	10.8578	0.382058	0.91784	NA	NA	NA	0.417871	0.136484	0.037233
sp|CYC2_DROME|P84029	P84029	Cyt-c-p	Ctrl_Poly-Mutant_Poly	-0.62773	0.689705	10.8578	0.382507	0.918427	NA	NA	NA	0.41736	0.62773	0.0369551
tr|Q9XZ11_DROME|Q9XZ11	Q9XZ11	CG7139	Ctrl_Poly-Mutant_Poly	0.220031	0.24203	10.8578	0.38303	0.918658	NA	NA	NA	0.416767	0.220031	0.0368459
sp|LYST_DROME|Q9W060	Q9W060	mv	Ctrl_Poly-Mutant_Poly	0.252323	0.277598	10.8578	0.383109	0.918658	NA	NA	NA	0.416678	0.252323	0.0368459
tr|A8WHE0_DROME|A8WHE0	A8WHE0	GC2	Ctrl_Poly-Mutant_Poly	-0.163	0.179435	10.8578	0.383384	0.918658	NA	NA	NA	0.416366	0.163	0.0368459
sp|MMS19_DROME|Q95U54	Q95U54	Mms19	Ctrl_Poly-Mutant_Poly	0.142903	0.157329	10.8578	0.383435	0.918658	NA	NA	NA	0.416309	0.142903	0.0368459
tr|Q7K0I7_DROME|Q7K0I7	Q7K0I7	CG8034	Ctrl_Poly-Mutant_Poly	0.144549	0.159209	10.8578	0.383629	0.918658	NA	NA	NA	0.416088	0.144549	0.0368459
tr|Q8MQQ3_DROME|Q8MQQ3	Q8MQQ3	pyd	Ctrl_Poly-Mutant_Poly	0.173262	0.19113	10.8578	0.384341	0.918809	NA	NA	NA	0.415283	0.173262	0.0367749
sp|EXD_DROME|P40427	P40427	exd	Ctrl_Poly-Mutant_Poly	-0.268142	0.295892	10.8578	0.38449	0.918809	NA	NA	NA	0.415115	0.268142	0.0367749
tr|E1JIL4_DROME|E1JIL4	E1JIL4	Caf1-55	Ctrl_Poly-Mutant_Poly	0.181147	0.199899	10.8578	0.384502	0.918809	NA	NA	NA	0.415101	0.181147	0.0367749
tr|A0A0B4KFB8_DROME|A0A0B4KFB8	A0A0B4KFB8	CG42724	Ctrl_Poly-Mutant_Poly	-0.238188	0.263007	10.8578	0.384785	0.918809	NA	NA	NA	0.414782	0.238188	0.0367749
sp|SING_DROME|Q24524	Q24524	sn	Ctrl_Poly-Mutant_Poly	-0.128312	0.141724	10.8578	0.384922	0.918809	NA	NA	NA	0.414628	0.128312	0.0367749
tr|Q9W022_DROME|Q9W022	Q9W022	CG8993	Ctrl_Poly-Mutant_Poly	-0.157476	0.173937	10.8578	0.384923	0.918809	NA	NA	NA	0.414626	0.157476	0.0367749
tr|Q7K3C2_DROME|Q7K3C2	Q7K3C2	CG8180	Ctrl_Poly-Mutant_Poly	0.182111	0.201284	10.8578	0.385235	0.919064	NA	NA	NA	0.414274	0.182111	0.036654
tr|Q9VK25_DROME|Q9VK25	Q9VK25	Pect	Ctrl_Poly-Mutant_Poly	-0.121793	0.135007	10.8578	0.386569	0.919854	NA	NA	NA	0.412773	0.121793	0.0362811
sp|STIM_DROME|P83094	P83094	Stim	Ctrl_Poly-Mutant_Poly	0.245001	0.271674	10.8578	0.38672	0.919854	NA	NA	NA	0.412603	0.245001	0.0362811
tr|O76861_DROME|O76861	O76861	CG2685	Ctrl_Poly-Mutant_Poly	0.221964	0.246295	10.8578	0.387031	0.919854	NA	NA	NA	0.412255	0.221964	0.0362811
tr|Q9VT99_DROME|Q9VT99	Q9VT99	Rbfox1	Ctrl_Poly-Mutant_Poly	0.211472	0.23478	10.8578	0.387277	0.919854	NA	NA	NA	0.411979	0.211472	0.0362811
sp|LAR_DROME|P16621	P16621	Lar	Ctrl_Poly-Mutant_Poly	-0.101045	0.112193	10.8578	0.387319	0.919854	NA	NA	NA	0.411932	0.101045	0.0362811
tr|Q9VX08_DROME|Q9VX08	Q9VX08	CG6769	Ctrl_Poly-Mutant_Poly	0.0922644	0.102467	10.8578	0.387425	0.919854	NA	NA	NA	0.411813	0.0922644	0.0362811
sp|RAN_DROME|Q9VZ23	Q9VZ23	Ran	Ctrl_Poly-Mutant_Poly	-0.135163	0.150179	10.8578	0.38764	0.919854	NA	NA	NA	0.411571	0.135163	0.0362811
tr|Q95SJ4_DROME|Q95SJ4	Q95SJ4	CG3330	Ctrl_Poly-Mutant_Poly	-0.168688	0.187487	10.8578	0.387783	0.919854	NA	NA	NA	0.411412	0.168688	0.0362811
sp|KP58_DROME|Q9VPC0	Q9VPC0	Pitslre	Ctrl_Poly-Mutant_Poly	0.225553	0.250734	10.8578	0.387864	0.919854	NA	NA	NA	0.41132	0.225553	0.0362811
tr|Q9W2L9_DROME|Q9W2L9	Q9W2L9	CG34396	Ctrl_Poly-Mutant_Poly	0.285543	0.317501	10.8578	0.387978	0.919854	NA	NA	NA	0.411193	0.285543	0.0362811
tr|Q9VAU3_DROME|Q9VAU3	Q9VAU3	CG14062	Ctrl_Poly-Mutant_Poly	-0.217495	0.241867	10.8578	0.388037	0.919854	NA	NA	NA	0.411127	0.217495	0.0362811
tr|Q9VGM4_DROME|Q9VGM4	Q9VGM4	CG10898	Ctrl_Poly-Mutant_Poly	-0.191611	0.213219	10.8578	0.388329	0.919854	NA	NA	NA	0.4108	0.191611	0.0362811
tr|Q9VUH6_DROME|Q9VUH6	Q9VUH6	mop	Ctrl_Poly-Mutant_Poly	0.126679	0.140972	10.8578	0.388352	0.919854	NA	NA	NA	0.410774	0.126679	0.0362811
sp|CHRB_DROME|Q9VTI8	Q9VTI8	chrb	Ctrl_Poly-Mutant_Poly	-0.338543	0.376814	10.8578	0.388442	0.919854	NA	NA	NA	0.410674	0.338543	0.0362811
tr|Q8INJ4_DROME|Q8INJ4	Q8INJ4	CG12213	Ctrl_Poly-Mutant_Poly	-0.144601	0.161292	10.8578	0.389423	0.921092	NA	NA	NA	0.409579	0.144601	0.035697
tr|Q9VKM7_DROME|Q9VKM7	Q9VKM7	CG33129	Ctrl_Poly-Mutant_Poly	0.12989	0.145142	10.8578	0.390239	0.921092	NA	NA	NA	0.408669	0.12989	0.035697
tr|E1JH62_DROME|E1JH62	E1JH62	shot	Ctrl_Poly-Mutant_Poly	-0.318891	0.356802	10.8578	0.390837	0.921092	NA	NA	NA	0.408005	0.318891	0.035697
sp|RL24_DROME|Q9VJY6	Q9VJY6	RpL24	Ctrl_Poly-Mutant_Poly	0.132234	0.148008	10.8578	0.391003	0.921092	NA	NA	NA	0.40782	0.132234	0.035697
sp|C2D1_DROME|Q9VKJ9	Q9VKJ9	l(2)gd1	Ctrl_Poly-Mutant_Poly	-0.170867	0.191356	10.8578	0.391258	0.921092	NA	NA	NA	0.407537	0.170867	0.035697
sp|CPSF6_DROME|Q9VSH4	Q9VSH4	Cpsf6	Ctrl_Poly-Mutant_Poly	-0.43609	0.488414	10.8578	0.391287	0.921092	NA	NA	NA	0.407505	0.43609	0.035697
sp|TAF5_DROME|P49846	P49846	Taf5	Ctrl_Poly-Mutant_Poly	-0.111763	0.125219	10.8578	0.391457	0.921092	NA	NA	NA	0.407315	0.111763	0.035697
tr|A0A0B4K6C7_DROME|A0A0B4K6C7	A0A0B4K6C7	pyd	Ctrl_Poly-Mutant_Poly	0.231578	0.259562	10.8578	0.391635	0.921092	NA	NA	NA	0.407118	0.231578	0.035697
tr|Q7K0D1_DROME|Q7K0D1	Q7K0D1	CG42240	Ctrl_Poly-Mutant_Poly	-0.145335	0.162964	10.8578	0.391825	0.921092	NA	NA	NA	0.406908	0.145335	0.035697
sp|RLA1_DROME|P08570	P08570	RpLP1	Ctrl_Poly-Mutant_Poly	0.216035	0.24229	10.8578	0.391918	0.921092	NA	NA	NA	0.406804	0.216035	0.035697
sp|NWK_DROME|X2JAU8	X2JAU8	nwk	Ctrl_Poly-Mutant_Poly	-0.149779	0.168074	10.8578	0.392169	0.921092	NA	NA	NA	0.406526	0.149779	0.035697
tr|Q59DZ3_DROME|Q59DZ3	Q59DZ3	kuz	Ctrl_Poly-Mutant_Poly	0.168527	0.189491	10.8578	0.393085	0.921092	NA	NA	NA	0.405514	0.168527	0.035697
tr|Q9VWD2_DROME|Q9VWD2	Q9VWD2	CG14234	Ctrl_Poly-Mutant_Poly	-0.135085	0.152049	10.8578	0.393567	0.921092	NA	NA	NA	0.404982	0.135085	0.035697
sp|MCU_DROME|Q8IQ70	Q8IQ70	MCU	Ctrl_Poly-Mutant_Poly	-0.125016	0.140824	10.8578	0.393916	0.921092	NA	NA	NA	0.404596	0.125016	0.035697
sp|MAD_DROME|P42003	P42003	Mad	Ctrl_Poly-Mutant_Poly	0.147244	0.165894	10.8578	0.394006	0.921092	NA	NA	NA	0.404497	0.147244	0.035697
sp|PGSB1_DROME|Q70PY2	Q70PY2	PGRP-SB1	Ctrl_Poly-Mutant_Poly	-0.234118	0.263822	10.8578	0.394091	0.921092	NA	NA	NA	0.404403	0.234118	0.035697
tr|Q9W0M4_DROME|Q9W0M4	Q9W0M4	CG13887	Ctrl_Poly-Mutant_Poly	-0.141239	0.159215	10.8578	0.394253	0.921092	NA	NA	NA	0.404224	0.141239	0.035697
tr|Q7JS69_DROME|Q7JS69	Q7JS69	nrv3	Ctrl_Poly-Mutant_Poly	-0.145597	0.164133	10.8578	0.394266	0.921092	NA	NA	NA	0.40421	0.145597	0.035697
tr|Q9W2J6_DROME|Q9W2J6	Q9W2J6	Gyg	Ctrl_Poly-Mutant_Poly	0.335838	0.378609	10.8578	0.394286	0.921092	NA	NA	NA	0.404189	0.335838	0.035697
sp|C6A13_DROME|Q9V4U9	Q9V4U9	Cyp6a13	Ctrl_Poly-Mutant_Poly	0.15571	0.17571	10.8578	0.394726	0.921092	NA	NA	NA	0.403704	0.15571	0.035697
tr|Q9W299_DROME|Q9W299	Q9W299	CG11474	Ctrl_Poly-Mutant_Poly	-0.206915	0.233556	10.8578	0.394853	0.921092	NA	NA	NA	0.403565	0.206915	0.035697
sp|TBB3_DROME|P08841	P08841	βTub60D	Ctrl_Poly-Mutant_Poly	0.493662	0.552187	8.8578	0.394957	0.921092	NA	NA	NA	0.40345	0.493662	0.035697
tr|Q9W402_DROME|Q9W402	Q9W402	ND-B16.6	Ctrl_Poly-Mutant_Poly	-0.179281	0.202505	10.8578	0.395171	0.921092	NA	NA	NA	0.403215	0.179281	0.035697
tr|A1ZA23_DROME|A1ZA23	A1ZA23	CG8192	Ctrl_Poly-Mutant_Poly	0.41741	0.471634	10.8578	0.395318	0.921092	NA	NA	NA	0.403054	0.41741	0.035697
tr|Q9VM18_DROME|Q9VM18	Q9VM18	CG5177	Ctrl_Poly-Mutant_Poly	-0.121714	0.137576	10.8578	0.395485	0.921092	NA	NA	NA	0.40287	0.121714	0.035697
tr|Q7K0S5_DROME|Q7K0S5	Q7K0S5	Gint3	Ctrl_Poly-Mutant_Poly	0.155615	0.176065	10.8578	0.395925	0.921092	NA	NA	NA	0.402387	0.155615	0.035697
tr|Q9VYF3_DROME|Q9VYF3	Q9VYF3	HDAC4	Ctrl_Poly-Mutant_Poly	0.209406	0.236969	10.8578	0.39601	0.921092	NA	NA	NA	0.402294	0.209406	0.035697
tr|Q9V3U1_DROME|Q9V3U1	Q9V3U1	CG3655	Ctrl_Poly-Mutant_Poly	0.209491	0.237195	10.8578	0.396263	0.921092	NA	NA	NA	0.402016	0.209491	0.035697
tr|Q9VBQ6_DROME|Q9VBQ6	Q9VBQ6	Gnpat	Ctrl_Poly-Mutant_Poly	-0.143378	0.162347	10.8578	0.396285	0.921092	NA	NA	NA	0.401992	0.143378	0.035697
sp|INO1_DROME|O97477	O97477	Inos	Ctrl_Poly-Mutant_Poly	-0.446287	0.505454	10.8578	0.396395	0.921092	NA	NA	NA	0.401872	0.446287	0.035697
sp|RM35_DROME|Q8MS27	Q8MS27	mRpL35	Ctrl_Poly-Mutant_Poly	-0.140664	0.159313	10.8578	0.396398	0.921092	NA	NA	NA	0.401868	0.140664	0.035697
sp|HCF_DROME|Q9V4C8	Q9V4C8	Hcf	Ctrl_Poly-Mutant_Poly	-0.110158	0.124821	10.8578	0.396609	0.921092	NA	NA	NA	0.401637	0.110158	0.035697
sp|FLACC_DROME|Q9VWN4	Q9VWN4	Flacc	Ctrl_Poly-Mutant_Poly	0.29328	0.332445	10.8578	0.396784	0.921092	NA	NA	NA	0.401446	0.29328	0.035697
tr|C0PUZ0_DROME|C0PUZ0	C0PUZ0	galectin	Ctrl_Poly-Mutant_Poly	-0.152883	0.173419	10.8578	0.3971	0.921092	NA	NA	NA	0.4011	0.152883	0.035697
sp|GSTD1_DROME|P20432	P20432	GstD1	Ctrl_Poly-Mutant_Poly	-0.148013	0.167953	10.8578	0.397258	0.921092	NA	NA	NA	0.400928	0.148013	0.035697
tr|Q8IR86_DROME|Q8IR86	Q8IR86	bif	Ctrl_Poly-Mutant_Poly	0.204362	0.232066	10.8578	0.397598	0.921092	NA	NA	NA	0.400555	0.204362	0.035697
tr|Q7K3W2_DROME|Q7K3W2	Q7K3W2	CG8728	Ctrl_Poly-Mutant_Poly	-0.0979563	0.111268	10.8578	0.397728	0.921092	NA	NA	NA	0.400414	0.0979563	0.035697
tr|Q8IMM6_DROME|Q8IMM6	Q8IMM6	BOD1	Ctrl_Poly-Mutant_Poly	0.157801	0.179295	10.8578	0.397855	0.921092	NA	NA	NA	0.400275	0.157801	0.035697
sp|ARF2_DROME|P40945	P40945	Arf4	Ctrl_Poly-Mutant_Poly	-0.266215	0.302529	10.8578	0.397936	0.921092	NA	NA	NA	0.400187	0.266215	0.035697
sp|TBWKD_DROME|Q9VGL8	Q9VGL8	wkd	Ctrl_Poly-Mutant_Poly	-0.201075	0.228518	10.8578	0.397965	0.921092	NA	NA	NA	0.400155	0.201075	0.035697
tr|Q9VI13_DROME|Q9VI13	Q9VI13	Pak	Ctrl_Poly-Mutant_Poly	-0.230553	0.262147	10.8578	0.398187	0.921092	NA	NA	NA	0.399913	0.230553	0.035697
tr|Q9VU15_DROME|Q9VU15	Q9VU15	Sf3a2	Ctrl_Poly-Mutant_Poly	0.194348	0.221113	10.8578	0.398461	0.921092	NA	NA	NA	0.399614	0.194348	0.035697
tr|Q9VDK9_DROME|Q9VDK9	Q9VDK9	CG16953	Ctrl_Poly-Mutant_Poly	0.113048	0.12866	10.8578	0.398613	0.921092	NA	NA	NA	0.399448	0.113048	0.035697
sp|DDB1_DROME|Q9XYZ5	Q9XYZ5	pic	Ctrl_Poly-Mutant_Poly	0.169615	0.193047	10.8578	0.398632	0.921092	NA	NA	NA	0.399427	0.169615	0.035697
sp|CTBP_DROME|O46036	O46036	CtBP	Ctrl_Poly-Mutant_Poly	-0.214144	0.243891	10.8578	0.39894	0.921326	NA	NA	NA	0.399093	0.214144	0.0355865
tr|Q7K209_DROME|Q7K209	Q7K209	Dera	Ctrl_Poly-Mutant_Poly	0.159579	0.182043	10.8578	0.399682	0.921757	NA	NA	NA	0.398285	0.159579	0.0353837
sp|SODE_DROME|Q7JR71	Q7JR71	Sod3	Ctrl_Poly-Mutant_Poly	0.19534	0.222995	10.8578	0.400005	0.921757	NA	NA	NA	0.397935	0.19534	0.0353837
sp|TITIN_DROME|Q9I7U4	Q9I7U4	sls	Ctrl_Poly-Mutant_Poly	-0.262023	0.299379	10.8578	0.400399	0.921757	NA	NA	NA	0.397507	0.262023	0.0353837
sp|AGT_DROME|Q9W3Z3	Q9W3Z3	Agxt	Ctrl_Poly-Mutant_Poly	-0.228555	0.261281	10.8578	0.400648	0.921757	NA	NA	NA	0.397238	0.228555	0.0353837
tr|Q9W483_DROME|Q9W483	Q9W483	CG15772	Ctrl_Poly-Mutant_Poly	-0.393817	0.450209	10.8578	0.400649	0.921757	NA	NA	NA	0.397235	0.393817	0.0353837
tr|Q961F9_DROME|Q961F9	Q961F9	Agpat3	Ctrl_Poly-Mutant_Poly	-0.187847	0.214774	10.8578	0.400708	0.921757	NA	NA	NA	0.397171	0.187847	0.0353837
tr|Q9VUQ7_DROME|Q9VUQ7	Q9VUQ7	CG7739	Ctrl_Poly-Mutant_Poly	0.155106	0.177448	10.8578	0.400988	0.921757	NA	NA	NA	0.396869	0.155106	0.0353837
tr|Q9VJ10_DROME|Q9VJ10	Q9VJ10	l(2)37Bb	Ctrl_Poly-Mutant_Poly	-0.138494	0.158677	10.8578	0.40166	0.921757	NA	NA	NA	0.396141	0.138494	0.0353837
tr|Q9V4C1_DROME|Q9V4C1	Q9V4C1	CG1674	Ctrl_Poly-Mutant_Poly	0.932243	1.06933	10.8578	0.402181	0.921757	NA	NA	NA	0.395578	0.932243	0.0353837
tr|Q8INE8_DROME|Q8INE8	Q8INE8	Art3	Ctrl_Poly-Mutant_Poly	0.15535	0.178256	10.8578	0.402339	0.921757	NA	NA	NA	0.395407	0.15535	0.0353837
tr|Q7KSQ0_DROME|Q7KSQ0	Q7KSQ0	sea	Ctrl_Poly-Mutant_Poly	-0.211614	0.242875	10.8578	0.402453	0.921757	NA	NA	NA	0.395285	0.211614	0.0353837
tr|Q7K0K1_DROME|Q7K0K1	Q7K0K1	CG2063	Ctrl_Poly-Mutant_Poly	0.176396	0.202479	10.8578	0.402508	0.921757	NA	NA	NA	0.395225	0.176396	0.0353837
sp|D2MP_DROME|Q8MPP3	Q8MPP3	Mmp2	Ctrl_Poly-Mutant_Poly	0.166268	0.190863	10.8578	0.40253	0.921757	NA	NA	NA	0.395202	0.166268	0.0353837
tr|Q9VEG8_DROME|Q9VEG8	Q9VEG8	CG31249	Ctrl_Poly-Mutant_Poly	-0.110465	0.127209	10.8578	0.403974	0.921757	NA	NA	NA	0.393647	0.110465	0.0353837
sp|PSA5_DROME|Q95083	Q95083	Prosα5	Ctrl_Poly-Mutant_Poly	0.186303	0.214622	10.8578	0.404144	0.921757	NA	NA	NA	0.393464	0.186303	0.0353837
sp|CYB5_DROME|Q9V4N3	Q9V4N3	Cyt-b5	Ctrl_Poly-Mutant_Poly	0.268911	0.309972	10.8578	0.404416	0.921757	NA	NA	NA	0.393172	0.268911	0.0353837
tr|Q9VX75_DROME|Q9VX75	Q9VX75	baz	Ctrl_Poly-Mutant_Poly	-0.17068	0.196785	10.8578	0.404516	0.921757	NA	NA	NA	0.393065	0.17068	0.0353837
tr|Q9VHJ2_DROME|Q9VHJ2	Q9VHJ2	CG11975	Ctrl_Poly-Mutant_Poly	-0.176372	0.203557	10.8578	0.404984	0.921757	NA	NA	NA	0.392563	0.176372	0.0353837
tr|E1JGQ9_DROME|E1JGQ9	E1JGQ9	Sdc	Ctrl_Poly-Mutant_Poly	0.208792	0.241169	10.8578	0.405352	0.921757	NA	NA	NA	0.392168	0.208792	0.0353837
tr|Q9VZ69_DROME|Q9VZ69	Q9VZ69	Imp	Ctrl_Poly-Mutant_Poly	-0.128966	0.148987	10.8578	0.40542	0.921757	NA	NA	NA	0.392095	0.128966	0.0353837
tr|Q8T9G9_DROME|Q8T9G9	Q8T9G9	CG10011	Ctrl_Poly-Mutant_Poly	-0.12755	0.147378	10.8578	0.405501	0.921757	NA	NA	NA	0.392008	0.12755	0.0353837
sp|SIRT1_DROME|Q9VK34	Q9VK34	Sirt1	Ctrl_Poly-Mutant_Poly	0.192736	0.222962	10.8578	0.40604	0.921757	NA	NA	NA	0.391431	0.192736	0.0353837
tr|Q9VLB7_DROME|Q9VLB7	Q9VLB7	Gdi	Ctrl_Poly-Mutant_Poly	-0.161877	0.187408	10.8578	0.406391	0.921757	NA	NA	NA	0.391056	0.161877	0.0353837
tr|A0A0B4JDA0_DROME|A0A0B4JDA0	A0A0B4JDA0	mor	Ctrl_Poly-Mutant_Poly	0.158784	0.183835	10.8578	0.406412	0.921757	NA	NA	NA	0.391034	0.158784	0.0353837
tr|Q8IMR3_DROME|Q8IMR3	Q8IMR3	Yif1	Ctrl_Poly-Mutant_Poly	-0.181375	0.210072	10.8578	0.40659	0.921757	NA	NA	NA	0.390844	0.181375	0.0353837
sp|SYMPK_DROME|Q8MSU4	Q8MSU4	Sym	Ctrl_Poly-Mutant_Poly	-0.126975	0.147108	10.8578	0.406719	0.921757	NA	NA	NA	0.390705	0.126975	0.0353837
sp|GBB2_DROME|P29829	P29829	Gβ76C	Ctrl_Poly-Mutant_Poly	-0.196975	0.228308	10.8578	0.406921	0.921757	NA	NA	NA	0.390489	0.196975	0.0353837
sp|RPB4_DROME|Q9VEA5	Q9VEA5	Polr2D	Ctrl_Poly-Mutant_Poly	0.156616	0.181638	10.8578	0.407194	0.921757	NA	NA	NA	0.390199	0.156616	0.0353837
tr|Q9W2J4_DROME|Q9W2J4	Q9W2J4	Ugt49B1	Ctrl_Poly-Mutant_Poly	0.327774	0.380273	10.8578	0.407351	0.921757	NA	NA	NA	0.390031	0.327774	0.0353837
tr|A8E6W0_DROME|A8E6W0	A8E6W0	CG34039	Ctrl_Poly-Mutant_Poly	0.103232	0.11978	10.8578	0.407407	0.921757	NA	NA	NA	0.389972	0.103232	0.0353837
tr|Q9VD60_DROME|Q9VD60	Q9VD60	Eip93F	Ctrl_Poly-Mutant_Poly	0.177058	0.205528	10.8578	0.407597	0.921757	NA	NA	NA	0.389769	0.177058	0.0353837
sp|ADRL_DROME|Q9VCY8	Q9VCY8	AdipoR	Ctrl_Poly-Mutant_Poly	-0.134835	0.15663	10.8578	0.407928	0.921757	NA	NA	NA	0.389416	0.134835	0.0353837
tr|Q7KT70_DROME|Q7KT70	Q7KT70	Gli	Ctrl_Poly-Mutant_Poly	0.22925	0.266361	10.8578	0.408022	0.921757	NA	NA	NA	0.389317	0.22925	0.0353837
sp|APT_DROME|P12426	P12426	Aprt	Ctrl_Poly-Mutant_Poly	-0.185134	0.215244	10.8578	0.408316	0.921757	NA	NA	NA	0.389004	0.185134	0.0353837
tr|Q9VGR1_DROME|Q9VGR1	Q9VGR1	GCC88	Ctrl_Poly-Mutant_Poly	-0.185594	0.215825	10.8578	0.408414	0.921757	NA	NA	NA	0.388899	0.185594	0.0353837
sp|UBR1_DROME|Q9VX91	Q9VX91	Ubr1	Ctrl_Poly-Mutant_Poly	0.10548	0.122766	10.8578	0.4088	0.921757	NA	NA	NA	0.388489	0.10548	0.0353837
tr|Q9VEB9_DROME|Q9VEB9	Q9VEB9	Ssdp	Ctrl_Poly-Mutant_Poly	-0.255891	0.297862	10.8578	0.408854	0.921757	NA	NA	NA	0.388431	0.255891	0.0353837
tr|Q9V3K7_DROME|Q9V3K7	Q9V3K7	CG3793	Ctrl_Poly-Mutant_Poly	-0.120063	0.139868	10.8578	0.40922	0.921757	NA	NA	NA	0.388043	0.120063	0.0353837
tr|Q0E8F8_DROME|Q0E8F8	Q0E8F8	FoxK	Ctrl_Poly-Mutant_Poly	0.179474	0.209092	10.8578	0.409248	0.921757	NA	NA	NA	0.388013	0.179474	0.0353837
tr|Q9VMC3_DROME|Q9VMC3	Q9VMC3	CG31637	Ctrl_Poly-Mutant_Poly	-0.339955	0.396148	10.8578	0.409352	0.921757	NA	NA	NA	0.387903	0.339955	0.0353837
tr|Q9VCV9_DROME|Q9VCV9	Q9VCV9	CG6972	Ctrl_Poly-Mutant_Poly	-0.155891	0.181692	10.8578	0.409435	0.921757	NA	NA	NA	0.387815	0.155891	0.0353837
tr|Q9VKU1_DROME|Q9VKU1	Q9VKU1	Fatp1	Ctrl_Poly-Mutant_Poly	0.136665	0.159368	10.8578	0.409674	0.921757	NA	NA	NA	0.387562	0.136665	0.0353837
sp|GCH1_DROME|P48596	P48596	Pu	Ctrl_Poly-Mutant_Poly	-0.632983	0.738601	10.8578	0.40996	0.921757	NA	NA	NA	0.387259	0.632983	0.0353837
tr|Q9VJQ3_DROME|Q9VJQ3	Q9VJQ3	yellow-c	Ctrl_Poly-Mutant_Poly	0.578466	0.674995	10.8578	0.409966	0.921757	NA	NA	NA	0.387252	0.578466	0.0353837
tr|Q9VGI6_DROME|Q9VGI6	Q9VGI6	CG6923	Ctrl_Poly-Mutant_Poly	0.193055	0.225521	10.8578	0.41047	0.921757	NA	NA	NA	0.386718	0.193055	0.0353837
tr|Q9VLQ9_DROME|Q9VLQ9	Q9VLQ9	Snx6	Ctrl_Poly-Mutant_Poly	0.169876	0.198466	10.8578	0.41052	0.921757	NA	NA	NA	0.386665	0.169876	0.0353837
sp|TMEDE_DROME|Q9I7K5	Q9I7K5	eca	Ctrl_Poly-Mutant_Poly	-0.183327	0.214193	10.8578	0.410546	0.921757	NA	NA	NA	0.386638	0.183327	0.0353837
sp|RIC8_DROME|Q9W358	Q9W358	ric8a	Ctrl_Poly-Mutant_Poly	0.196233	0.229522	10.8578	0.411039	0.921757	NA	NA	NA	0.386117	0.196233	0.0353837
tr|Q9VWH7_DROME|Q9VWH7	Q9VWH7	Pfrx	Ctrl_Poly-Mutant_Poly	-0.312235	0.365205	10.8578	0.411043	0.921757	NA	NA	NA	0.386113	0.312235	0.0353837
sp|RT25_DROME|Q9VY28	Q9VY28	mRpS25	Ctrl_Poly-Mutant_Poly	-0.133202	0.155888	10.8578	0.411298	0.921757	NA	NA	NA	0.385843	0.133202	0.0353837
tr|Q8T4A9_DROME|Q8T4A9	Q8T4A9	Rrp45	Ctrl_Poly-Mutant_Poly	-0.201541	0.235873	10.8578	0.411314	0.921757	NA	NA	NA	0.385827	0.201541	0.0353837
tr|A8JNT1_DROME|A8JNT1	A8JNT1	CG12355	Ctrl_Poly-Mutant_Poly	0.265067	0.310487	10.8578	0.411702	0.921757	NA	NA	NA	0.385417	0.265067	0.0353837
tr|Q7JQT8_DROME|Q7JQT8	Q7JQT8	CG17002	Ctrl_Poly-Mutant_Poly	0.182018	0.213241	10.8578	0.411774	0.921757	NA	NA	NA	0.385341	0.182018	0.0353837
sp|MDR65_DROME|Q00748	Q00748	Mdr65	Ctrl_Poly-Mutant_Poly	0.131513	0.154118	10.8578	0.411909	0.921757	NA	NA	NA	0.385199	0.131513	0.0353837
tr|Q9VGE9_DROME|Q9VGE9	Q9VGE9	mfas	Ctrl_Poly-Mutant_Poly	0.113944	0.133563	10.8578	0.412024	0.921757	NA	NA	NA	0.385078	0.113944	0.0353837
tr|Q9U6P7_DROME|Q9U6P7	Q9U6P7	Syt4	Ctrl_Poly-Mutant_Poly	-0.150496	0.176435	10.8578	0.41209	0.921757	NA	NA	NA	0.385008	0.150496	0.0353837
tr|Q7KVR7_DROME|Q7KVR7	Q7KVR7	AP-1γ	Ctrl_Poly-Mutant_Poly	0.114576	0.134449	10.8578	0.41251	0.921757	NA	NA	NA	0.384566	0.114576	0.0353837
tr|A1Z814_DROME|A1Z814	A1Z814	CG1513	Ctrl_Poly-Mutant_Poly	0.087138	0.102254	10.8578	0.41252	0.921757	NA	NA	NA	0.384555	0.087138	0.0353837
tr|M9PCE5_DROME|M9PCE5	M9PCE5	Hml	Ctrl_Poly-Mutant_Poly	-0.235114	0.27595	10.8578	0.412604	0.921757	NA	NA	NA	0.384467	0.235114	0.0353837
sp|MXT_DROME|Q9VR35	Q9VR35	mxt	Ctrl_Poly-Mutant_Poly	0.178254	0.209298	10.8578	0.412784	0.921757	NA	NA	NA	0.384278	0.178254	0.0353837
tr|M9PH36_DROME|M9PH36	M9PH36	Zdhhc8	Ctrl_Poly-Mutant_Poly	0.119712	0.140612	10.8578	0.412947	0.921757	NA	NA	NA	0.384106	0.119712	0.0353837
tr|Q9VU36_DROME|Q9VU36	Q9VU36	mRpL20	Ctrl_Poly-Mutant_Poly	-0.120559	0.141621	10.8578	0.412994	0.921757	NA	NA	NA	0.384056	0.120559	0.0353837
tr|B9EQW2_DROME|B9EQW2	B9EQW2	snu	Ctrl_Poly-Mutant_Poly	0.242972	0.285527	10.8578	0.413165	0.921757	NA	NA	NA	0.383877	0.242972	0.0353837
sp|BRM_DROME|P25439	P25439	brm	Ctrl_Poly-Mutant_Poly	-0.153942	0.180956	10.8578	0.413293	0.921757	NA	NA	NA	0.383742	0.153942	0.0353837
tr|Q9W080_DROME|Q9W080	Q9W080	GV1	Ctrl_Poly-Mutant_Poly	0.390345	0.458878	10.8578	0.413329	0.921757	NA	NA	NA	0.383704	0.390345	0.0353837
sp|HIL_DROME|Q0E908	Q0E908	Hil	Ctrl_Poly-Mutant_Poly	-0.246203	0.289825	10.8578	0.413947	0.922675	NA	NA	NA	0.383055	0.246203	0.0349512
sp|C3G_DROME|O77086	O77086	C3G	Ctrl_Poly-Mutant_Poly	-0.150175	0.176927	10.8578	0.414319	0.923044	NA	NA	NA	0.382666	0.150175	0.0347775
sp|PUR1_DROME|Q27601	Q27601	Prat	Ctrl_Poly-Mutant_Poly	-0.276753	0.326472	10.8578	0.414896	0.923463	NA	NA	NA	0.38206	0.276753	0.0345804
tr|Q9W3C3_DROME|Q9W3C3	Q9W3C3	CG2004	Ctrl_Poly-Mutant_Poly	-0.17209	0.203016	10.8578	0.414919	0.923463	NA	NA	NA	0.382037	0.17209	0.0345804
tr|Q9VYI0_DROME|Q9VYI0	Q9VYI0	fne	Ctrl_Poly-Mutant_Poly	0.20714	0.245076	10.8578	0.416233	0.924492	NA	NA	NA	0.380664	0.20714	0.0340969
tr|Q95TK5_DROME|Q95TK5	Q95TK5	CG1635	Ctrl_Poly-Mutant_Poly	-0.166355	0.196822	10.8578	0.416233	0.924492	NA	NA	NA	0.380664	0.166355	0.0340969
tr|Q9V3V6_DROME|Q9V3V6	Q9V3V6	Rpt5	Ctrl_Poly-Mutant_Poly	0.0933509	0.110524	10.8578	0.416546	0.924492	NA	NA	NA	0.380337	0.0933509	0.0340969
tr|Q9VH72_DROME|Q9VH72	Q9VH72	CG9471	Ctrl_Poly-Mutant_Poly	-0.105995	0.125594	10.8578	0.416906	0.924492	NA	NA	NA	0.379962	0.105995	0.0340969
sp|SNAPN_DROME|Q9VQF9	Q9VQF9	Snapin	Ctrl_Poly-Mutant_Poly	0.199963	0.236993	10.8578	0.417011	0.924492	NA	NA	NA	0.379853	0.199963	0.0340969
tr|Q7KS34_DROME|Q7KS34	Q7KS34	CG31140	Ctrl_Poly-Mutant_Poly	-0.248092	0.294185	10.8578	0.417241	0.924492	NA	NA	NA	0.379613	0.248092	0.0340969
tr|Q7K3Y9_DROME|Q7K3Y9	Q7K3Y9	CG17739	Ctrl_Poly-Mutant_Poly	0.209527	0.24847	10.8578	0.417268	0.924492	NA	NA	NA	0.379585	0.209527	0.0340969
tr|Q9VRY5_DROME|Q9VRY5	Q9VRY5	Sbds	Ctrl_Poly-Mutant_Poly	0.0998327	0.118403	10.8578	0.417327	0.924492	NA	NA	NA	0.379523	0.0998327	0.0340969
tr|X2JG41_DROME|X2JG41	X2JG41	l(1)G0196	Ctrl_Poly-Mutant_Poly	-0.189554	0.224922	10.8578	0.417544	0.924492	NA	NA	NA	0.379297	0.189554	0.0340969
tr|M9MRF5_DROME|M9MRF5	M9MRF5	Msp300	Ctrl_Poly-Mutant_Poly	0.180859	0.214622	10.8578	0.417579	0.924492	NA	NA	NA	0.379261	0.180859	0.0340969
sp|PIPA_DROME|P13217	P13217	norpA	Ctrl_Poly-Mutant_Poly	-0.139358	0.165472	10.8578	0.417848	0.924492	NA	NA	NA	0.378981	0.139358	0.0340969
sp|CPO_DROME|Q01617	Q01617	cpo	Ctrl_Poly-Mutant_Poly	0.193437	0.229701	10.8578	0.417881	0.924492	NA	NA	NA	0.378948	0.193437	0.0340969
tr|Q9VK54_DROME|Q9VK54	Q9VK54	kek1	Ctrl_Poly-Mutant_Poly	-0.186506	0.221605	10.8578	0.418154	0.924492	NA	NA	NA	0.378663	0.186506	0.0340969
tr|Q9V4D9_DROME|Q9V4D9	Q9V4D9	Pur-α	Ctrl_Poly-Mutant_Poly	-0.144584	0.171839	10.8578	0.418272	0.924492	NA	NA	NA	0.378542	0.144584	0.0340969
tr|Q9VW35_DROME|Q9VW35	Q9VW35	CG42638	Ctrl_Poly-Mutant_Poly	-0.145204	0.172894	10.8578	0.419105	0.925876	NA	NA	NA	0.377677	0.145204	0.0334471
tr|Q9W350_DROME|Q9W350	Q9W350	c11.1	Ctrl_Poly-Mutant_Poly	0.105073	0.125182	10.8578	0.419364	0.925993	NA	NA	NA	0.377408	0.105073	0.0333923
sp|VATD1_DROME|Q9V7D2	Q9V7D2	Vha36-1	Ctrl_Poly-Mutant_Poly	-0.137795	0.164373	10.8578	0.419929	0.926783	NA	NA	NA	0.376824	0.137795	0.033022
sp|PP2B3_DROME|Q9VXF1	Q9VXF1	CanA-14F	Ctrl_Poly-Mutant_Poly	-0.106776	0.12743	10.8578	0.420137	0.926785	NA	NA	NA	0.376609	0.106776	0.0330208
sp|MICU1_DROME|A2VEI2	A2VEI2	MICU1	Ctrl_Poly-Mutant_Poly	-0.257468	0.308367	10.8578	0.421743	0.92855	NA	NA	NA	0.374952	0.257468	0.0321948
tr|Q8SXC2_DROME|Q8SXC2	Q8SXC2	Kyat	Ctrl_Poly-Mutant_Poly	0.126256	0.151267	10.8578	0.421898	0.92855	NA	NA	NA	0.374793	0.126256	0.0321948
sp|TNG11_DROME|Q961C9	Q961C9	Tango11	Ctrl_Poly-Mutant_Poly	0.211498	0.253458	10.8578	0.422006	0.92855	NA	NA	NA	0.374681	0.211498	0.0321948
tr|Q9W1G7_DROME|Q9W1G7	Q9W1G7	Nap1	Ctrl_Poly-Mutant_Poly	-0.117459	0.140871	10.8578	0.422356	0.92855	NA	NA	NA	0.374322	0.117459	0.0321948
sp|RRP1_DROME|P27864	P27864	Rrp1	Ctrl_Poly-Mutant_Poly	-0.152885	0.183623	10.8578	0.423005	0.92855	NA	NA	NA	0.373655	0.152885	0.0321948
tr|Q9VA81_DROME|Q9VA81	Q9VA81	mRpS18C	Ctrl_Poly-Mutant_Poly	-0.180967	0.217433	10.8578	0.423174	0.92855	NA	NA	NA	0.373481	0.180967	0.0321948
tr|A0A0B4K7E1_DROME|A0A0B4K7E1	A0A0B4K7E1	Rim	Ctrl_Poly-Mutant_Poly	-0.246985	0.296899	10.8578	0.423394	0.92855	NA	NA	NA	0.373255	0.246985	0.0321948
sp|SNP25_DROME|P36975	P36975	Snap25	Ctrl_Poly-Mutant_Poly	-0.129124	0.155318	10.8578	0.423681	0.92855	NA	NA	NA	0.372961	0.129124	0.0321948
tr|Q9W1X5_DROME|Q9W1X5	Q9W1X5	nahoda	Ctrl_Poly-Mutant_Poly	0.265087	0.318978	10.8578	0.423843	0.92855	NA	NA	NA	0.372795	0.265087	0.0321948
sp|PSMD4_DROME|P55035	P55035	Rpn10	Ctrl_Poly-Mutant_Poly	0.163349	0.196677	10.8578	0.424118	0.92855	NA	NA	NA	0.372513	0.163349	0.0321948
sp|GPI8_DROME|Q8T4E1	Q8T4E1	PIG-K	Ctrl_Poly-Mutant_Poly	-0.119974	0.144542	10.8578	0.424398	0.92855	NA	NA	NA	0.372227	0.119974	0.0321948
sp|UNK_DROME|Q86B79	Q86B79	unk	Ctrl_Poly-Mutant_Poly	0.149993	0.180804	10.8578	0.424634	0.92855	NA	NA	NA	0.371985	0.149993	0.0321948
tr|Q9W509_DROME|Q9W509	Q9W509	Mct1	Ctrl_Poly-Mutant_Poly	0.161008	0.194112	10.8578	0.424704	0.92855	NA	NA	NA	0.371913	0.161008	0.0321948
tr|Q9VYD5_DROME|Q9VYD5	Q9VYD5	CG1673	Ctrl_Poly-Mutant_Poly	0.174441	0.210514	10.8578	0.425146	0.92855	NA	NA	NA	0.371462	0.174441	0.0321948
tr|Q8MRQ2_DROME|Q8MRQ2	Q8MRQ2	Reph	Ctrl_Poly-Mutant_Poly	-0.34346	0.414545	10.8578	0.425213	0.92855	NA	NA	NA	0.371394	0.34346	0.0321948
tr|Q9VJ80_DROME|Q9VJ80	Q9VJ80	CG10211	Ctrl_Poly-Mutant_Poly	0.137852	0.166391	10.8578	0.425237	0.92855	NA	NA	NA	0.371369	0.137852	0.0321948
tr|Q7K3Z8_DROME|Q7K3Z8	Q7K3Z8	CG17292	Ctrl_Poly-Mutant_Poly	0.155587	0.187876	10.8578	0.425424	0.92855	NA	NA	NA	0.371178	0.155587	0.0321948
tr|A4IJ70_DROME|A4IJ70	A4IJ70	DIP-ε	Ctrl_Poly-Mutant_Poly	-0.447469	0.540421	10.8578	0.425496	0.92855	NA	NA	NA	0.371105	0.447469	0.0321948
tr|Q9W5T4_DROME|Q9W5T4	Q9W5T4	CG12547	Ctrl_Poly-Mutant_Poly	0.09439	0.114052	10.8578	0.42571	0.92855	NA	NA	NA	0.370887	0.09439	0.0321948
tr|Q9VUC4_DROME|Q9VUC4	Q9VUC4	CG13484	Ctrl_Poly-Mutant_Poly	-0.174918	0.211382	10.8578	0.425768	0.92855	NA	NA	NA	0.370827	0.174918	0.0321948
sp|RL8_DROME|Q9V3G1	Q9V3G1	RpL8	Ctrl_Poly-Mutant_Poly	0.139914	0.169136	10.8578	0.425915	0.92855	NA	NA	NA	0.370677	0.139914	0.0321948
tr|Q9VJ70_DROME|Q9VJ70	Q9VJ70	MESR3	Ctrl_Poly-Mutant_Poly	-0.244362	0.295471	10.8578	0.426026	0.92855	NA	NA	NA	0.370564	0.244362	0.0321948
tr|Q9VAY9_DROME|Q9VAY9	Q9VAY9	mRpS22	Ctrl_Poly-Mutant_Poly	-0.138647	0.167681	10.8578	0.426121	0.92855	NA	NA	NA	0.370467	0.138647	0.0321948
sp|ABL_DROME|P00522	P00522	Abl	Ctrl_Poly-Mutant_Poly	-0.144085	0.174673	10.8578	0.427186	0.929285	NA	NA	NA	0.369383	0.144085	0.0318513
sp|GSTD5_DROME|Q9VG95	Q9VG95	GstD5	Ctrl_Poly-Mutant_Poly	-0.132522	0.160747	10.8578	0.427444	0.929285	NA	NA	NA	0.369121	0.132522	0.0318513
tr|Q86NK8_DROME|Q86NK8	Q86NK8	gish	Ctrl_Poly-Mutant_Poly	-0.120686	0.146405	10.8578	0.427491	0.929285	NA	NA	NA	0.369073	0.120686	0.0318513
tr|Q9VTK9_DROME|Q9VTK9	Q9VTK9	Akr1B	Ctrl_Poly-Mutant_Poly	-0.169068	0.205117	10.8578	0.427533	0.929285	NA	NA	NA	0.36903	0.169068	0.0318513
tr|Q7JZZ3_DROME|Q7JZZ3	Q7JZZ3	CG13321	Ctrl_Poly-Mutant_Poly	-0.639501	0.776328	10.8578	0.427805	0.929285	NA	NA	NA	0.368754	0.639501	0.0318513
tr|Q7KTP7_DROME|Q7KTP7	Q7KTP7	CG44001	Ctrl_Poly-Mutant_Poly	0.137574	0.167083	10.8578	0.428002	0.929285	NA	NA	NA	0.368554	0.137574	0.0318513
tr|Q9VM55_DROME|Q9VM55	Q9VM55	uif	Ctrl_Poly-Mutant_Poly	0.256912	0.312185	10.8578	0.428241	0.929285	NA	NA	NA	0.368311	0.256912	0.0318513
tr|L0MNA2_DROME|L0MNA2	L0MNA2	CaMKII	Ctrl_Poly-Mutant_Poly	0.213512	0.259549	10.8578	0.428417	0.929285	NA	NA	NA	0.368133	0.213512	0.0318513
sp|EI3D1_DROME|Q9VCK0	Q9VCK0	eIF3d1	Ctrl_Poly-Mutant_Poly	0.100916	0.122689	10.8578	0.42847	0.929285	NA	NA	NA	0.36808	0.100916	0.0318513
tr|Q9VDI1_DROME|Q9VDI1	Q9VDI1	Synd	Ctrl_Poly-Mutant_Poly	0.282628	0.343657	10.8578	0.428533	0.929285	NA	NA	NA	0.368015	0.282628	0.0318513
sp|CLAT_DROME|P07668	P07668	ChAT	Ctrl_Poly-Mutant_Poly	-0.135139	0.164411	10.8578	0.428778	0.929366	NA	NA	NA	0.367767	0.135139	0.0318134
sp|OB99A_DROME|Q9VAJ4	Q9VAJ4	Obp99a	Ctrl_Poly-Mutant_Poly	0.379493	0.462027	10.8578	0.429104	0.929622	NA	NA	NA	0.367437	0.379493	0.0316934
sp|PDI_DROME|P54399	P54399	Pdi	Ctrl_Poly-Mutant_Poly	0.232679	0.283708	10.8578	0.429775	0.930256	NA	NA	NA	0.366759	0.232679	0.0313977
sp|API5_DROME|Q9V431	Q9V431	cass	Ctrl_Poly-Mutant_Poly	0.100619	0.122696	10.8578	0.429812	0.930256	NA	NA	NA	0.366721	0.100619	0.0313977
sp|CAPZB_DROME|P48603	P48603	cpb	Ctrl_Poly-Mutant_Poly	-0.10922	0.133406	10.8578	0.430557	0.930436	NA	NA	NA	0.365969	0.10922	0.0313134
sp|CEG1A_DROME|Q9NGC3	Q9NGC3	CenG1A	Ctrl_Poly-Mutant_Poly	0.213876	0.261675	10.8578	0.431308	0.930436	NA	NA	NA	0.365213	0.213876	0.0313134
sp|BRUN_DROME|Q9VIL0	Q9VIL0	brun	Ctrl_Poly-Mutant_Poly	-0.122725	0.150179	10.8578	0.431386	0.930436	NA	NA	NA	0.365133	0.122725	0.0313134
tr|A0A0B4KGY1_DROME|A0A0B4KGY1	A0A0B4KGY1	CG45050	Ctrl_Poly-Mutant_Poly	0.301991	0.369812	10.8578	0.431706	0.930436	NA	NA	NA	0.364812	0.301991	0.0313134
sp|UBP7_DROME|Q9VYQ8	Q9VYQ8	Usp7	Ctrl_Poly-Mutant_Poly	0.13014	0.159381	10.8578	0.431747	0.930436	NA	NA	NA	0.364771	0.13014	0.0313134
tr|Q9VSZ1_DROME|Q9VSZ1	Q9VSZ1	CG3529	Ctrl_Poly-Mutant_Poly	0.174228	0.213381	10.8578	0.431757	0.930436	NA	NA	NA	0.364761	0.174228	0.0313134
tr|Q9VTB0_DROME|Q9VTB0	Q9VTB0	CG8003	Ctrl_Poly-Mutant_Poly	-0.107321	0.131731	10.8578	0.432754	0.930436	NA	NA	NA	0.363758	0.107321	0.0313134
sp|PDE6_DROME|Q9VFI9	Q9VFI9	Pde6	Ctrl_Poly-Mutant_Poly	-0.160336	0.196885	10.8578	0.432935	0.930436	NA	NA	NA	0.363577	0.160336	0.0313134
sp|NU214_DROME|Q9W1X4	Q9W1X4	Nup214	Ctrl_Poly-Mutant_Poly	0.0898816	0.11051	10.8578	0.433498	0.930436	NA	NA	NA	0.363013	0.0898816	0.0313134
sp|SEC13_DROME|Q9V3J4	Q9V3J4	Sec13	Ctrl_Poly-Mutant_Poly	-0.113634	0.139749	10.8578	0.433612	0.930436	NA	NA	NA	0.362899	0.113634	0.0313134
tr|Q9VS83_DROME|Q9VS83	Q9VS83	CG7546	Ctrl_Poly-Mutant_Poly	0.136679	0.168171	10.8578	0.433826	0.930436	NA	NA	NA	0.362684	0.136679	0.0313134
sp|6PGL_DROME|Q9VZ64	Q9VZ64	Pgls	Ctrl_Poly-Mutant_Poly	-0.137524	0.169373	10.8578	0.434254	0.930436	NA	NA	NA	0.362256	0.137524	0.0313134
tr|Q9VPH9_DROME|Q9VPH9	Q9VPH9	Spn77Bc	Ctrl_Poly-Mutant_Poly	-0.459518	0.566225	10.8578	0.434483	0.930436	NA	NA	NA	0.362028	0.459518	0.0313134
sp|FYV1_DROME|O96838	O96838	fab1	Ctrl_Poly-Mutant_Poly	-0.185881	0.229099	10.8578	0.434587	0.930436	NA	NA	NA	0.361923	0.185881	0.0313134
tr|Q94880_DROME|Q94880	Q94880	pyd	Ctrl_Poly-Mutant_Poly	0.172701	0.212939	10.8578	0.434763	0.930436	NA	NA	NA	0.361747	0.172701	0.0313134
tr|Q9W2M8_DROME|Q9W2M8	Q9W2M8	mRpL54	Ctrl_Poly-Mutant_Poly	0.171516	0.211585	10.8578	0.434988	0.930436	NA	NA	NA	0.361522	0.171516	0.0313134
tr|Q9VT61_DROME|Q9VT61	Q9VT61	Ciz1	Ctrl_Poly-Mutant_Poly	0.174195	0.215026	10.8578	0.435272	0.930436	NA	NA	NA	0.36124	0.174195	0.0313134
tr|A0A0B4K6Z2_DROME|A0A0B4K6Z2	A0A0B4K6Z2	Dyb	Ctrl_Poly-Mutant_Poly	-0.223661	0.276282	10.8578	0.435589	0.930436	NA	NA	NA	0.360924	0.223661	0.0313134
sp|SHARK_DROME|Q24145	Q24145	Shark	Ctrl_Poly-Mutant_Poly	0.146205	0.180609	10.8578	0.435602	0.930436	NA	NA	NA	0.36091	0.146205	0.0313134
tr|M9PEZ9_DROME|M9PEZ9	M9PEZ9	CG43658	Ctrl_Poly-Mutant_Poly	0.197964	0.244576	10.8578	0.435654	0.930436	NA	NA	NA	0.360859	0.197964	0.0313134
tr|A1Z6X6_DROME|A1Z6X6	A1Z6X6	Glo1	Ctrl_Poly-Mutant_Poly	-0.120938	0.149442	10.8578	0.43574	0.930436	NA	NA	NA	0.360773	0.120938	0.0313134
tr|Q9VB17_DROME|Q9VB17	Q9VB17	CG5611	Ctrl_Poly-Mutant_Poly	0.11497	0.142096	10.8578	0.435827	0.930436	NA	NA	NA	0.360686	0.11497	0.0313134
tr|Q9VZ60_DROME|Q9VZ60	Q9VZ60	CG2186	Ctrl_Poly-Mutant_Poly	0.231697	0.286391	10.8578	0.435872	0.930436	NA	NA	NA	0.360641	0.231697	0.0313134
tr|Q9VC14_DROME|Q9VC14	Q9VC14	CG13643	Ctrl_Poly-Mutant_Poly	0.38666	0.477988	10.8578	0.435922	0.930436	NA	NA	NA	0.360591	0.38666	0.0313134
tr|Q9VYX8_DROME|Q9VYX8	Q9VYX8	CG1572	Ctrl_Poly-Mutant_Poly	-0.666052	0.823874	10.8578	0.436193	0.930436	NA	NA	NA	0.360321	0.666052	0.0313134
tr|Q9W379_DROME|Q9W379	Q9W379	Zpr1	Ctrl_Poly-Mutant_Poly	0.132865	0.164386	10.8578	0.436299	0.930436	NA	NA	NA	0.360216	0.132865	0.0313134
tr|O16043_DROME|O16043	O16043	Df31	Ctrl_Poly-Mutant_Poly	0.461016	0.571276	10.8578	0.436992	0.930436	NA	NA	NA	0.359527	0.461016	0.0313134
tr|Q9VWW2_DROME|Q9VWW2	Q9VWW2	kairos	Ctrl_Poly-Mutant_Poly	-0.152255	0.188774	10.8578	0.437237	0.930436	NA	NA	NA	0.359283	0.152255	0.0313134
tr|Q9VZ66_DROME|Q9VZ66	Q9VZ66	CG15209	Ctrl_Poly-Mutant_Poly	0.294557	0.365228	10.8578	0.437262	0.930436	NA	NA	NA	0.359259	0.294557	0.0313134
tr|Q9W403_DROME|Q9W403	Q9W403	CG3847	Ctrl_Poly-Mutant_Poly	-0.142331	0.176508	10.8578	0.437336	0.930436	NA	NA	NA	0.359185	0.142331	0.0313134
tr|Q9VHB8_DROME|Q9VHB8	Q9VHB8	CG8199	Ctrl_Poly-Mutant_Poly	-0.172911	0.214501	10.8578	0.437481	0.930436	NA	NA	NA	0.359041	0.172911	0.0313134
tr|Q9VIJ5_DROME|Q9VIJ5	Q9VIJ5	Pomp	Ctrl_Poly-Mutant_Poly	-0.276601	0.343249	10.8578	0.437633	0.930436	NA	NA	NA	0.35889	0.276601	0.0313134
tr|Q7JX82_DROME|Q7JX82	Q7JX82	kermit	Ctrl_Poly-Mutant_Poly	-0.282048	0.350048	10.8578	0.437682	0.930436	NA	NA	NA	0.358841	0.282048	0.0313134
tr|A1Z8Z7_DROME|A1Z8Z7	A1Z8Z7	Cpr49Ah	Ctrl_Poly-Mutant_Poly	0.433884	0.538622	10.8578	0.437791	0.930436	NA	NA	NA	0.358733	0.433884	0.0313134
tr|A1ZBT6_DROME|A1ZBT6	A1ZBT6	CG8929	Ctrl_Poly-Mutant_Poly	-0.264256	0.328729	10.8578	0.438716	0.93196	NA	NA	NA	0.357816	0.264256	0.0306026
[truncated: 2,273 more rows]
