# Supplementary material for: OTUD6 deubiquitination of RPS7/eS7 on the free 40 S ribosome regulates global protein translation and stress
Source: Nat Commun. 2024 Aug 11;15:6873. doi: 10.1038/s41467-024-51284-y (PMC11316749; doi:10.1038/s41467-024-51284-y)
Supplement: Supplementary file 6 — Supplementary Dataset 3 [file 41467_2024_51284_MOESM6_ESM.xlsx]

## Sheet: Supp Data 3 - mono
Protein	protein	current_symbol	Label	log2FC	SE	DF	pvalue	adj.pvalue	issue	protmeta_description	protmeta_gene_name	log10p	abslog2FC	log10adjp
sp|C6A20_DROME|Q9V773	Q9V773	Cyp6a20	Mutant_Mono-Ctrl_Mono	-6.80437	0.221854	10.8578	6.75384e-12	3.0237e-08	NA	NA	NA	11.1704	6.80437	7.51946
tr|A1Z9R9_DROME|A1Z9R9	A1Z9R9	CG30076	Mutant_Mono-Ctrl_Mono	5.34953	0.255616	10.8578	4.01396e-10	8.98524e-07	NA	NA	NA	9.39643	5.34953	6.04647
sp|CP6A9_DROME|Q27594	Q27594	Cyp6a9	Mutant_Mono-Ctrl_Mono	-4.57475	0.239947	8.8578	1.69587e-08	2.5308e-05	NA	NA	NA	7.77061	4.57475	4.59674
tr|M9MRN8_DROME|M9MRN8	M9MRN8	CG42713	Mutant_Mono-Ctrl_Mono	3.50376	0.278465	10.8578	8.1607e-08	7.67368e-05	NA	NA	NA	7.08827	3.50376	4.115
sp|WDR1_DROME|Q9VU68	Q9VU68	flr	Mutant_Mono-Ctrl_Mono	-2.8153	0.224824	10.8578	8.57012e-08	7.67368e-05	NA	NA	NA	7.06701	2.8153	4.115
tr|Q0E8G5_DROME|Q0E8G5	Q0E8G5	CG44838	Mutant_Mono-Ctrl_Mono	2.86754	0.255836	10.8578	2.63579e-07	0.000168578	NA	NA	NA	6.57909	2.86754	3.7732
tr|Q6NL75_DROME|Q6NL75	Q6NL75	ImpL1	Mutant_Mono-Ctrl_Mono	1.89241	0.172899	10.8578	3.34652e-07	0.00018728	NA	NA	NA	6.47541	1.89241	3.72751
tr|Q7K088_DROME|Q7K088	Q7K088	Obp56e	Mutant_Mono-Ctrl_Mono	6.15833	0.569869	10.8578	3.80226e-07	0.000189141	NA	NA	NA	6.41996	6.15833	3.72321
tr|Q9VUC3_DROME|Q9VUC3	Q9VUC3	CG6833	Mutant_Mono-Ctrl_Mono	2.01755	0.189094	10.8578	4.3197e-07	0.000193393	NA	NA	NA	6.36455	2.01755	3.71356
tr|Q9NFV7_DROME|Q9NFV7	Q9NFV7	Tep2	Mutant_Mono-Ctrl_Mono	1.16567	0.137427	10.8578	4.07065e-06	0.00165675	NA	NA	NA	5.39034	1.16567	2.78074
sp|CH36_DROME|P07182	P07182	Cp36	Mutant_Mono-Ctrl_Mono	1.54722	0.21046	10.8578	1.55441e-05	0.00579923	NA	NA	NA	4.80844	1.54722	2.23663
tr|Q9VLW1_DROME|Q9VLW1	Q9VLW1	lectin-28C	Mutant_Mono-Ctrl_Mono	1.53501	0.217649	10.8578	2.26981e-05	0.00677463	NA	NA	NA	4.64401	1.53501	2.16911
tr|Q9VV44_DROME|Q9VV44	Q9VV44	Cpr72Ea	Mutant_Mono-Ctrl_Mono	1.32992	0.186892	10.8578	2.09307e-05	0.00677463	NA	NA	NA	4.67922	1.32992	2.16911
sp|TID_DROME|Q27237	Q27237	CG5504	Mutant_Mono-Ctrl_Mono	-1.18579	0.167552	10.8578	2.1996e-05	0.00677463	NA	NA	NA	4.65766	1.18579	2.16911
tr|A1Z8W3_DROME|A1Z8W3	A1Z8W3	salto	Mutant_Mono-Ctrl_Mono	2.32204	0.357122	10.8578	4.69253e-05	0.0105042	NA	NA	NA	4.32859	2.32204	1.97864
sp|LBR_DROME|Q8MLV1	Q8MLV1	LBR	Mutant_Mono-Ctrl_Mono	-1.84798	0.283583	10.8578	4.60161e-05	0.0105042	NA	NA	NA	4.33709	1.84798	1.97864
tr|O97102_DROME|O97102	O97102	Sumo	Mutant_Mono-Ctrl_Mono	1.05532	0.159793	10.8578	4.08854e-05	0.0105042	NA	NA	NA	4.38843	1.05532	1.97864
tr|A0A0B4KG24_DROME|A0A0B4KG24	A0A0B4KG24	Khc-73	Mutant_Mono-Ctrl_Mono	0.954394	0.146538	10.8578	4.62412e-05	0.0105042	NA	NA	NA	4.33497	0.954394	1.97864
sp|AGT2L_DROME|Q9VU95	Q9VU95	CG8745	Mutant_Mono-Ctrl_Mono	-0.945265	0.142148	10.8578	3.8467e-05	0.0105042	NA	NA	NA	4.41491	0.945265	1.97864
tr|Q7KTZ2_DROME|Q7KTZ2	Q7KTZ2	Pi3K21B	Mutant_Mono-Ctrl_Mono	0.955379	0.154559	10.8578	7.29516e-05	0.0155526	NA	NA	NA	4.13697	0.955379	1.8082
tr|Q8T4C9_DROME|Q8T4C9	Q8T4C9	CG6310	Mutant_Mono-Ctrl_Mono	-1.53413	0.250748	10.8578	7.96957e-05	0.0162181	NA	NA	NA	4.09856	1.53413	1.79
sp|TMM70_DROME|Q95SS8	Q95SS8	CG7506	Mutant_Mono-Ctrl_Mono	-0.628179	0.106145	10.8578	0.000105875	0.0197501	NA	NA	NA	3.97521	0.628179	1.70443
sp|MECR_DROME|Q9V6U9	Q9V6U9	CG16935	Mutant_Mono-Ctrl_Mono	-0.837972	0.144395	10.8578	0.000124919	0.0215101	NA	NA	NA	3.90337	0.837972	1.66736
tr|A1ZB61_DROME|A1ZB61	A1ZB61	BomBc2	Mutant_Mono-Ctrl_Mono	1.06849	0.187864	10.8578	0.000147873	0.0245196	NA	NA	NA	3.83011	1.06849	1.61049
sp|HGH1_DROME|Q9VBG6	Q9VBG6	CG6073	Mutant_Mono-Ctrl_Mono	-0.909035	0.16568	10.8578	0.000199035	0.0318242	NA	NA	NA	3.70107	0.909035	1.49724
tr|Q960G6_DROME|Q960G6	Q960G6	teq	Mutant_Mono-Ctrl_Mono	1.1364	0.213026	10.8578	0.000250227	0.0386298	NA	NA	NA	3.60167	1.1364	1.41308
tr|A0A0B4KGR1_DROME|A0A0B4KGR1	A0A0B4KGR1	Nuak	Mutant_Mono-Ctrl_Mono	0.808818	0.153389	10.8578	0.000274758	0.0410031	NA	NA	NA	3.56105	0.808818	1.38718
tr|Q9VC65_DROME|Q9VC65	Q9VC65	CG13623	Mutant_Mono-Ctrl_Mono	-1.11329	0.212005	10.8578	0.000284031	0.0410196	NA	NA	NA	3.54663	1.11329	1.38701
tr|Q9VW66_DROME|Q9VW66	Q9VW66	CG7646	Mutant_Mono-Ctrl_Mono	-1.17766	0.225704	10.8578	0.000298966	0.0418272	NA	NA	NA	3.52438	1.17766	1.37854
sp|RS7_DROME|Q9VA91	Q9VA91	RpS7	Mutant_Mono-Ctrl_Mono	0.556722	0.107487	10.8578	0.000317053	0.0430135	NA	NA	NA	3.49887	0.556722	1.3664
tr|Q7KK90_DROME|Q7KK90	Q7KK90	GstE1	Mutant_Mono-Ctrl_Mono	1.3765	0.271138	10.8578	0.000371553	0.0489248	NA	NA	NA	3.42998	1.3765	1.31047
tr|M9MS21_DROME|M9MS21	M9MS21	CG42780	Mutant_Mono-Ctrl_Mono	-0.999576	0.198449	10.8578	0.000395264	0.0505599	NA	NA	NA	3.40311	0.999576	1.29619
tr|B7YZP4_DROME|B7YZP4	B7YZP4	St3	Mutant_Mono-Ctrl_Mono	1.35135	0.27066	10.8578	0.000423465	0.0526626	NA	NA	NA	3.37318	1.35135	1.2785
sp|YL_DROME|P98163	P98163	yl	Mutant_Mono-Ctrl_Mono	2.25499	0.461041	10.8578	0.000496826	0.0585339	NA	NA	NA	3.3038	2.25499	1.23259
sp|TGO1_DROME|Q9VMA7	Q9VMA7	Tango1	Mutant_Mono-Ctrl_Mono	0.652465	0.133201	10.8578	0.000491165	0.0585339	NA	NA	NA	3.30877	0.652465	1.23259
tr|Q9VT15_DROME|Q9VT15	Q9VT15	CG3088	Mutant_Mono-Ctrl_Mono	-2.27992	0.480287	10.8578	0.000624592	0.0648373	NA	NA	NA	3.2044	2.27992	1.18818
tr|A0A0B4K7M9_DROME|A0A0B4K7M9	A0A0B4K7M9	CG5504	Mutant_Mono-Ctrl_Mono	-1.26634	0.264577	10.8578	0.000586615	0.0648373	NA	NA	NA	3.23165	1.26634	1.18818
tr|Q7K3E2_DROME|Q7K3E2	Q7K3E2	CG5080	Mutant_Mono-Ctrl_Mono	-1.13865	0.241409	10.8578	0.00065564	0.0648373	NA	NA	NA	3.18333	1.13865	1.18818
tr|D5AEP3_DROME|D5AEP3	D5AEP3	tapas	Mutant_Mono-Ctrl_Mono	1.00393	0.213836	10.8578	0.000678959	0.0648373	NA	NA	NA	3.16816	1.00393	1.18818
tr|O77134_DROME|O77134	O77134	ATPsynE	Mutant_Mono-Ctrl_Mono	-0.834917	0.176784	10.8578	0.000649231	0.0648373	NA	NA	NA	3.1876	0.834917	1.18818
tr|Q7JYZ9_DROME|Q7JYZ9	Q7JYZ9	GstE2	Mutant_Mono-Ctrl_Mono	-0.716509	0.151608	10.8578	0.000645863	0.0648373	NA	NA	NA	3.18986	0.716509	1.18818
tr|A1Z7F6_DROME|A1Z7F6	A1Z7F6	mtt	Mutant_Mono-Ctrl_Mono	-0.686331	0.144888	10.8578	0.000634677	0.0648373	NA	NA	NA	3.19745	0.686331	1.18818
tr|Q7KSA4_DROME|Q7KSA4	Q7KSA4	CG5191	Mutant_Mono-Ctrl_Mono	0.631168	0.13203	10.8578	0.000592087	0.0648373	NA	NA	NA	3.22761	0.631168	1.18818
sp|HSP6A_DROME|P05812	P05812	Hsp67Ba	Mutant_Mono-Ctrl_Mono	-0.607993	0.129544	10.8578	0.000680669	0.0648373	NA	NA	NA	3.16706	0.607993	1.18818
tr|Q9VMS1_DROME|Q9VMS1	Q9VMS1	cype	Mutant_Mono-Ctrl_Mono	-0.758284	0.163415	10.8578	0.000741397	0.0691507	NA	NA	NA	3.12995	0.758284	1.1602
tr|Q9VMI2_DROME|Q9VMI2	Q9VMI2	CG13994	Mutant_Mono-Ctrl_Mono	1.25938	0.279029	10.8578	0.000910687	0.0706357	NA	NA	NA	3.04063	1.25938	1.15098
tr|Q7JYH3_DROME|Q7JYH3	Q7JYH3	ND-B14.7	Mutant_Mono-Ctrl_Mono	-1.20927	0.267392	10.8578	0.000897357	0.0706357	NA	NA	NA	3.04703	1.20927	1.15098
sp|CP9B2_DROME|Q9V4I1	Q9V4I1	Cyp9b2	Mutant_Mono-Ctrl_Mono	1.18516	0.262758	10.8578	0.000915093	0.0706357	NA	NA	NA	3.03853	1.18516	1.15098
tr|M9PEG1_DROME|M9PEG1	M9PEG1	CG44195	Mutant_Mono-Ctrl_Mono	-1.00738	0.220491	10.8578	0.000832202	0.0706357	NA	NA	NA	3.07977	1.00738	1.15098
sp|ITPA_DROME|Q9VMW7	Q9VMW7	CG8891	Mutant_Mono-Ctrl_Mono	-1.00004	0.217307	10.8578	0.00078867	0.0706357	NA	NA	NA	3.1031	1.00004	1.15098
tr|Q9VM32_DROME|Q9VM32	Q9VM32	Ndae1	Mutant_Mono-Ctrl_Mono	0.735865	0.162365	10.8578	0.000883295	0.0706357	NA	NA	NA	3.05389	0.735865	1.15098
sp|SNP25_DROME|P36975	P36975	Snap25	Mutant_Mono-Ctrl_Mono	-0.703586	0.155318	10.8578	0.00088645	0.0706357	NA	NA	NA	3.05235	0.703586	1.15098
tr|Q9VSI6_DROME|Q9VSI6	Q9VSI6	Idh	Mutant_Mono-Ctrl_Mono	0.604328	0.131964	10.8578	0.000817932	0.0706357	NA	NA	NA	3.08728	0.604328	1.15098
tr|Q9VV49_DROME|Q9VV49	Q9VV49	Agpat4	Mutant_Mono-Ctrl_Mono	0.531015	0.115938	10.8578	0.000817036	0.0706357	NA	NA	NA	3.08776	0.531015	1.15098
tr|A0A0B4LGF5_DROME|A0A0B4LGF5	A0A0B4LGF5	Opa1	Mutant_Mono-Ctrl_Mono	0.482065	0.106825	10.8578	0.000911844	0.0706357	NA	NA	NA	3.04008	0.482065	1.15098
sp|SPZ3_DROME|Q9VLV7	Q9VLV7	spz3	Mutant_Mono-Ctrl_Mono	-0.577773	0.128503	10.8578	0.000936646	0.071074	NA	NA	NA	3.02842	0.577773	1.14829
sp|TMA7_DROME|Q9XZS3	Q9XZS3	CG13364	Mutant_Mono-Ctrl_Mono	-0.787458	0.176248	10.8578	0.000980972	0.0731969	NA	NA	NA	3.00834	0.787458	1.13551
tr|Q9VZ45_DROME|Q9VZ45	Q9VZ45	Myo10A	Mutant_Mono-Ctrl_Mono	-1.00124	0.226752	10.8578	0.00106891	0.0753034	NA	NA	NA	2.97106	1.00124	1.12319
tr|Q7K2L7_DROME|Q7K2L7	Q7K2L7	CG17765	Mutant_Mono-Ctrl_Mono	-0.883371	0.200253	10.8578	0.00107648	0.0753034	NA	NA	NA	2.96799	0.883371	1.12319
tr|Q9VL16_DROME|Q9VL16	Q9VL16	CG5676	Mutant_Mono-Ctrl_Mono	-0.855656	0.193581	10.8578	0.00106089	0.0753034	NA	NA	NA	2.97433	0.855656	1.12319
tr|Q9VAK5_DROME|Q9VAK5	Q9VAK5	ND-20L	Mutant_Mono-Ctrl_Mono	-0.644443	0.145445	10.8578	0.00104243	0.0753034	NA	NA	NA	2.98196	0.644443	1.12319
tr|Q9VMB4_DROME|Q9VMB4	Q9VMB4	Dpp10	Mutant_Mono-Ctrl_Mono	-0.904124	0.206675	10.8578	0.00114346	0.0787581	NA	NA	NA	2.94178	0.904124	1.1037
tr|Q9VSX7_DROME|Q9VSX7	Q9VSX7	CG4080	Mutant_Mono-Ctrl_Mono	-0.748082	0.172701	10.8578	0.00122754	0.0832679	NA	NA	NA	2.91097	0.748082	1.07952
tr|B7Z0E3_DROME|B7Z0E3	B7Z0E3	CG13305	Mutant_Mono-Ctrl_Mono	1.38308	0.32324	10.8578	0.00134	0.0857028	NA	NA	NA	2.87289	1.38308	1.06701
tr|A0A0B4LGM0_DROME|A0A0B4LGM0	A0A0B4LGM0	prom	Mutant_Mono-Ctrl_Mono	0.98104	0.228908	10.8578	0.00132466	0.0857028	NA	NA	NA	2.87789	0.98104	1.06701
tr|M9PEU6_DROME|M9PEU6	M9PEU6	CG43783	Mutant_Mono-Ctrl_Mono	-0.643906	0.150197	10.8578	0.0013217	0.0857028	NA	NA	NA	2.87887	0.643906	1.06701
tr|A1Z9U2_DROME|A1Z9U2	A1Z9U2	jef	Mutant_Mono-Ctrl_Mono	-0.473515	0.110458	10.8578	0.00132225	0.0857028	NA	NA	NA	2.87868	0.473515	1.06701
tr|A0AVW1_DROME|A0AVW1	A0AVW1	prom	Mutant_Mono-Ctrl_Mono	0.751477	0.176567	10.8578	0.00139172	0.0877567	NA	NA	NA	2.85645	0.751477	1.05672
tr|Q9VG42_DROME|Q9VG42	Q9VG42	Gnmt	Mutant_Mono-Ctrl_Mono	1.52268	0.360361	10.8578	0.00146458	0.0898694	NA	NA	NA	2.83429	1.52268	1.04639
tr|Q9VB66_DROME|Q9VB66	Q9VB66	CG5909	Mutant_Mono-Ctrl_Mono	0.790165	0.187017	10.8578	0.00146537	0.0898694	NA	NA	NA	2.83405	0.790165	1.04639
tr|Q9W4A6_DROME|Q9W4A6	Q9W4A6	OtopLa	Mutant_Mono-Ctrl_Mono	-0.668433	0.158663	10.8578	0.00149546	0.0904751	NA	NA	NA	2.82523	0.668433	1.04347
sp|MYSN_DROME|Q99323	Q99323	zip	Mutant_Mono-Ctrl_Mono	0.811567	0.193921	10.8578	0.00156684	0.0908855	NA	NA	NA	2.80497	0.811567	1.04151
tr|Q86BQ0_DROME|Q86BQ0	Q86BQ0	nSyb	Mutant_Mono-Ctrl_Mono	-0.66397	0.158167	10.8578	0.00153347	0.0908855	NA	NA	NA	2.81432	0.66397	1.04151
tr|Q9W136_DROME|Q9W136	Q9W136	CG42361	Mutant_Mono-Ctrl_Mono	-0.508205	0.121617	10.8578	0.00158344	0.0908855	NA	NA	NA	2.8004	0.508205	1.04151
tr|Q500Y7_DROME|Q500Y7	Q500Y7	UQCR-6.4	Mutant_Mono-Ctrl_Mono	-1.06194	0.254744	10.8578	0.00161039	0.0912625	NA	NA	NA	2.79307	1.06194	1.03971
sp|MSS4_DROME|Q9VLP3	Q9VLP3	strat	Mutant_Mono-Ctrl_Mono	-0.989777	0.241238	10.8578	0.0017985	0.0969906	NA	NA	NA	2.74509	0.989777	1.01327
tr|B7YZQ3_DROME|B7YZQ3	B7YZQ3	prom	Mutant_Mono-Ctrl_Mono	0.961018	0.234343	10.8578	0.00180454	0.0969906	NA	NA	NA	2.74363	0.961018	1.01327
tr|Q0E8X7_DROME|Q0E8X7	Q0E8X7	roh	Mutant_Mono-Ctrl_Mono	-0.858292	0.208746	10.8578	0.00177217	0.0969906	NA	NA	NA	2.75149	0.858292	1.01327
tr|Q9V3Y7_DROME|Q9V3Y7	Q9V3Y7	CG15293	Mutant_Mono-Ctrl_Mono	0.490494	0.119752	10.8578	0.00181979	0.0969906	NA	NA	NA	2.73998	0.490494	1.01327
tr|O77287_DROME|O77287	O77287	Su(P)	Mutant_Mono-Ctrl_Mono	0.7932	0.194441	10.8578	0.00187117	0.0985555	NA	NA	NA	2.72789	0.7932	1.00632
sp|TPPC2_DROME|Q9VUZ1	Q9VUZ1	Trs20	Mutant_Mono-Ctrl_Mono	-0.619621	0.152197	10.8578	0.0018973	0.0987698	NA	NA	NA	2.72186	0.619621	1.00538
sp|TAZ_DROME|Q9V6G5	Q9V6G5	Taz	Mutant_Mono-Ctrl_Mono	-0.892492	0.220313	10.8578	0.001963	0.0998676	NA	NA	NA	2.70708	0.892492	1.00058
tr|Q9VV42_DROME|Q9VV42	Q9VV42	Pdh	Mutant_Mono-Ctrl_Mono	0.453948	0.112017	10.8578	0.00195815	0.0998676	NA	NA	NA	2.70815	0.453948	1.00058
sp|TGT_DROME|Q9VPY8	Q9VPY8	Tgt	Mutant_Mono-Ctrl_Mono	-1.08645	0.269383	10.8578	0.00202341	0.101053	NA	NA	NA	2.69392	1.08645	0.995452
tr|Q9VIE7_DROME|Q9VIE7	Q9VIE7	bur	Mutant_Mono-Ctrl_Mono	0.500998	0.124294	10.8578	0.00203144	0.101053	NA	NA	NA	2.6922	0.500998	0.995452
tr|Q9V3W7_DROME|Q9V3W7	Q9V3W7	SF2	Mutant_Mono-Ctrl_Mono	-0.772153	0.192771	10.8578	0.00212011	0.102062	NA	NA	NA	2.67364	0.772153	0.991137
sp|SYB_DROME|P18489	P18489	Syb	Mutant_Mono-Ctrl_Mono	-0.709112	0.177016	10.8578	0.00211873	0.102062	NA	NA	NA	2.67392	0.709112	0.991137
tr|Q9VJD0_DROME|Q9VJD0	Q9VJD0	CG5131	Mutant_Mono-Ctrl_Mono	-0.505387	0.126121	10.8578	0.00211424	0.102062	NA	NA	NA	2.67485	0.505387	0.991137
tr|Q9VPK4_DROME|Q9VPK4	Q9VPK4	CG11454	Mutant_Mono-Ctrl_Mono	0.878817	0.219871	10.8578	0.00215119	0.102226	NA	NA	NA	2.66732	0.878817	0.990439
tr|Q8SXU2_DROME|Q8SXU2	Q8SXU2	Mnn1	Mutant_Mono-Ctrl_Mono	-0.582547	0.145927	10.8578	0.00216919	0.102226	NA	NA	NA	2.6637	0.582547	0.990439
sp|VATD1_DROME|Q9V7D2	Q9V7D2	Vha36-1	Mutant_Mono-Ctrl_Mono	-0.654076	0.164373	10.8578	0.00221693	0.103388	NA	NA	NA	2.65425	0.654076	0.985531
sp|OB56D_DROME|Q8SY61	Q8SY61	Obp56d	Mutant_Mono-Ctrl_Mono	1.27824	0.32442	10.8578	0.00236961	0.104645	NA	NA	NA	2.62532	1.27824	0.980281
sp|FAXC_DROME|Q95RI5	Q95RI5	fax	Mutant_Mono-Ctrl_Mono	-0.80479	0.203686	10.8578	0.00232538	0.104645	NA	NA	NA	2.63351	0.80479	0.980281
sp|RS12_DROME|P80455	P80455	RpS12	Mutant_Mono-Ctrl_Mono	0.798237	0.202779	10.8578	0.00238414	0.104645	NA	NA	NA	2.62267	0.798237	0.980281
tr|Q9W1Z6_DROME|Q9W1Z6	Q9W1Z6	stl	Mutant_Mono-Ctrl_Mono	0.784153	0.199107	10.8578	0.0023766	0.104645	NA	NA	NA	2.62404	0.784153	0.980281
tr|Q7K3Z8_DROME|Q7K3Z8	Q7K3Z8	CG17292	Mutant_Mono-Ctrl_Mono	-0.742916	0.187876	10.8578	0.002313	0.104645	NA	NA	NA	2.63582	0.742916	0.980281
sp|CANB_DROME|Q9VT65	Q9VT65	CalpB	Mutant_Mono-Ctrl_Mono	0.476309	0.120793	10.8578	0.00235717	0.104645	NA	NA	NA	2.62761	0.476309	0.980281
tr|Q9VZY0_DROME|Q9VZY0	Q9VZY0	Non2	Mutant_Mono-Ctrl_Mono	-0.456423	0.116289	10.8578	0.00243166	0.105695	NA	NA	NA	2.6141	0.456423	0.975946
tr|A0A0B4JCW7_DROME|A0A0B4JCW7	A0A0B4JCW7	CG42795	Mutant_Mono-Ctrl_Mono	-0.619544	0.158217	10.8578	0.00246974	0.105721	NA	NA	NA	2.60735	0.619544	0.975837
sp|VATF1_DROME|Q24583	Q24583	Vha14-1	Mutant_Mono-Ctrl_Mono	-0.52825	0.134982	10.8578	0.0024795	0.105721	NA	NA	NA	2.60564	0.52825	0.975837
tr|Q7KUE6_DROME|Q7KUE6	Q7KUE6	CG33493	Mutant_Mono-Ctrl_Mono	0.907199	0.232582	10.8578	0.00253482	0.10706	NA	NA	NA	2.59605	0.907199	0.970372
tr|Q9VYT6_DROME|Q9VYT6	Q9VYT6	p24-1	Mutant_Mono-Ctrl_Mono	-0.851348	0.21927	10.8578	0.0026136	0.109356	NA	NA	NA	2.58276	0.851348	0.961158
sp|MLP1_DROME|P53777	P53777	Mlp60A	Mutant_Mono-Ctrl_Mono	-0.953475	0.24783	10.8578	0.00277667	0.114047	NA	NA	NA	2.55648	0.953475	0.942916
tr|Q9VMQ6_DROME|Q9VMQ6	Q9VMQ6	Cox11	Mutant_Mono-Ctrl_Mono	0.585088	0.15203	10.8578	0.00277093	0.114047	NA	NA	NA	2.55737	0.585088	0.942916
tr|Q7JVI6_DROME|Q7JVI6	Q7JVI6	GstE13	Mutant_Mono-Ctrl_Mono	-0.57066	0.148894	10.8578	0.00284715	0.115879	NA	NA	NA	2.54559	0.57066	0.935995
sp|PITH1_DROME|Q9VK68	Q9VK68	CG6153	Mutant_Mono-Ctrl_Mono	-1.88006	0.493376	10.8578	0.0029571	0.117159	NA	NA	NA	2.52913	1.88006	0.931225
tr|Q9VVJ0_DROME|Q9VVJ0	Q9VVJ0	anchor	Mutant_Mono-Ctrl_Mono	-0.872431	0.228893	10.8578	0.00295238	0.117159	NA	NA	NA	2.52983	0.872431	0.931225
sp|RAB6_DROME|O18334	O18334	Rab6	Mutant_Mono-Ctrl_Mono	-0.501497	0.13131	10.8578	0.00291384	0.117159	NA	NA	NA	2.53553	0.501497	0.931225
tr|A1ZA77_DROME|A1ZA77	A1ZA77	CG8320	Mutant_Mono-Ctrl_Mono	-0.541116	0.142404	10.8578	0.00301212	0.117263	NA	NA	NA	2.52113	0.541116	0.930839
tr|A8DYM0_DROME|A8DYM0	A8DYM0	Liprin-γ	Mutant_Mono-Ctrl_Mono	1.65199	0.437888	10.8578	0.00315664	0.119062	NA	NA	NA	2.50077	1.65199	0.924228
tr|Q7JPS2_DROME|Q7JPS2	Q7JPS2	igl	Mutant_Mono-Ctrl_Mono	-0.723134	0.191757	10.8578	0.00316502	0.119062	NA	NA	NA	2.49962	0.723134	0.924228
sp|SPTCB_DROME|Q00963	Q00963	β-Spec	Mutant_Mono-Ctrl_Mono	-0.6095	0.161545	10.8578	0.00315494	0.119062	NA	NA	NA	2.50101	0.6095	0.924228
sp|SY65_DROME|P21521	P21521	Syt1	Mutant_Mono-Ctrl_Mono	-0.47618	0.125922	10.8578	0.00310864	0.119062	NA	NA	NA	2.50743	0.47618	0.924228
tr|A1Z9M6_DROME|A1Z9M6	A1Z9M6	VGAT	Mutant_Mono-Ctrl_Mono	-0.473122	0.12562	10.8578	0.00319129	0.119062	NA	NA	NA	2.49603	0.473122	0.924228
tr|E2QCF1_DROME|E2QCF1	E2QCF1	ATPCL	Mutant_Mono-Ctrl_Mono	1.33662	0.357704	10.8578	0.00335851	0.121288	NA	NA	NA	2.47385	1.33662	0.916183
tr|Q9V3Y4_DROME|Q9V3Y4	Q9V3Y4	Mtch	Mutant_Mono-Ctrl_Mono	-0.80216	0.214058	10.8578	0.00329691	0.121288	NA	NA	NA	2.48189	0.80216	0.916183
sp|ATPG_DROME|O01666	O01666	ATPsynγ	Mutant_Mono-Ctrl_Mono	-0.692894	0.185438	10.8578	0.00335932	0.121288	NA	NA	NA	2.47375	0.692894	0.916183
tr|O46085_DROME|O46085	O46085	Pex5	Mutant_Mono-Ctrl_Mono	0.624761	0.166893	10.8578	0.00331922	0.121288	NA	NA	NA	2.47896	0.624761	0.916183
tr|Q8MMD0_DROME|Q8MMD0	Q8MMD0	CG30423	Mutant_Mono-Ctrl_Mono	-1.6447	0.446248	10.8578	0.00366833	0.123692	NA	NA	NA	2.43553	1.6447	0.907657
sp|CYTL_DROME|P23779	P23779	Cys	Mutant_Mono-Ctrl_Mono	-1.28482	0.3477	10.8578	0.00360795	0.123692	NA	NA	NA	2.44274	1.28482	0.907657
tr|Q8MYS6_DROME|Q8MYS6	Q8MYS6	CG2794	Mutant_Mono-Ctrl_Mono	-1.08154	0.293407	10.8578	0.00366483	0.123692	NA	NA	NA	2.43595	1.08154	0.907657
tr|A1Z6P8_DROME|A1Z6P8	A1Z6P8	Epac	Mutant_Mono-Ctrl_Mono	-1.04511	0.281392	10.8578	0.00349213	0.123692	NA	NA	NA	2.45691	1.04511	0.907657
tr|F0JAQ9_DROME|F0JAQ9	F0JAQ9	Wbp2	Mutant_Mono-Ctrl_Mono	-1.02329	0.275398	10.8578	0.0034826	0.123692	NA	NA	NA	2.4581	1.02329	0.907657
tr|O97479_DROME|O97479	O97479	Sodh-1	Mutant_Mono-Ctrl_Mono	-0.869086	0.235868	10.8578	0.00367458	0.123692	NA	NA	NA	2.43479	0.869086	0.907657
tr|Q8MR08_DROME|Q8MR08	Q8MR08	CG10527	Mutant_Mono-Ctrl_Mono	-0.862724	0.233164	10.8578	0.00357764	0.123692	NA	NA	NA	2.4464	0.862724	0.907657
sp|AT5F1_DROME|Q94516	Q94516	ATPsynB	Mutant_Mono-Ctrl_Mono	-0.64754	0.175499	10.8578	0.0036424	0.123692	NA	NA	NA	2.43861	0.64754	0.907657
tr|Q9VKV1_DROME|Q9VKV1	Q9VKV1	LManII	Mutant_Mono-Ctrl_Mono	0.489965	0.13274	10.8578	0.00363321	0.123692	NA	NA	NA	2.43971	0.489965	0.907657
tr|Q9W4Z2_DROME|Q9W4Z2	Q9W4Z2	mRpL14	Mutant_Mono-Ctrl_Mono	-0.495581	0.134669	10.8578	0.00370413	0.123757	NA	NA	NA	2.43131	0.495581	0.907431
tr|Q9VK60_DROME|Q9VK60	Q9VK60	CG6180	Mutant_Mono-Ctrl_Mono	-1.34843	0.368176	10.8578	0.00381836	0.125778	NA	NA	NA	2.41812	1.34843	0.900394
sp|TREA_DROME|Q9W2M2	Q9W2M2	Treh	Mutant_Mono-Ctrl_Mono	-0.935257	0.255797	10.8578	0.00385975	0.125778	NA	NA	NA	2.41344	0.935257	0.900394
tr|Q9VQD7_DROME|Q9VQD7	Q9VQD7	ND-B17.2	Mutant_Mono-Ctrl_Mono	-0.598855	0.164092	10.8578	0.00390511	0.125778	NA	NA	NA	2.40837	0.598855	0.900394
tr|Q9VEY5_DROME|Q9VEY5	Q9VEY5	Mic26-27	Mutant_Mono-Ctrl_Mono	-0.50338	0.137761	10.8578	0.00387464	0.125778	NA	NA	NA	2.41177	0.50338	0.900394
tr|Q9VQ08_DROME|Q9VQ08	Q9VQ08	robo2	Mutant_Mono-Ctrl_Mono	0.808155	0.221873	10.8578	0.00395335	0.126422	NA	NA	NA	2.40303	0.808155	0.898176
tr|Q9VMC7_DROME|Q9VMC7	Q9VMC7	CG31638	Mutant_Mono-Ctrl_Mono	0.787233	0.21778	10.8578	0.00414756	0.131692	NA	NA	NA	2.38221	0.787233	0.88044
sp|IMD_DROME|Q7K4Z4	Q7K4Z4	imd	Mutant_Mono-Ctrl_Mono	0.561845	0.156727	10.8578	0.0043692	0.137753	NA	NA	NA	2.3596	0.561845	0.8609
sp|K1C17_HUMANC|X04695	X04695	amd	Mutant_Mono-Ctrl_Mono	1.7744	0.495714	10.8578	0.00441039	0.138079	NA	NA	NA	2.35552	1.7744	0.859872
tr|C0PV00_DROME|C0PV00	C0PV00	CG32428	Mutant_Mono-Ctrl_Mono	0.801949	0.226358	10.8578	0.00470111	0.145151	NA	NA	NA	2.3278	0.801949	0.83818
sp|MSRA_DROME|P08761	P08761	MsrA	Mutant_Mono-Ctrl_Mono	-0.490961	0.138492	10.8578	0.00468303	0.145151	NA	NA	NA	2.32947	0.490961	0.83818
tr|Q49II5_DROME|Q49II5	Q49II5	tok	Mutant_Mono-Ctrl_Mono	0.596773	0.168929	10.8578	0.0047852	0.145737	NA	NA	NA	2.3201	0.596773	0.83643
sp|U585_DROME|Q9VLF6	Q9VLF6	CG18661	Mutant_Mono-Ctrl_Mono	-0.671056	0.19017	10.8578	0.00481844	0.145758	NA	NA	NA	2.31709	0.671056	0.836368
tr|Q9W423_DROME|Q9W423	Q9W423	schlank	Mutant_Mono-Ctrl_Mono	0.582015	0.165545	10.8578	0.00492872	0.148093	NA	NA	NA	2.30727	0.582015	0.829465
tr|Q5BIA9_DROME|Q5BIA9	Q5BIA9	CG8613	Mutant_Mono-Ctrl_Mono	-0.56062	0.15966	10.8578	0.00496681	0.148243	NA	NA	NA	2.30392	0.56062	0.829026
sp|VA0D1_DROME|Q9W4P5	Q9W4P5	VhaAC39-1	Mutant_Mono-Ctrl_Mono	-0.656719	0.187272	10.8578	0.00500671	0.148444	NA	NA	NA	2.30045	0.656719	0.828437
sp|TRPL_DROME|P48994	P48994	trpl	Mutant_Mono-Ctrl_Mono	0.63078	0.180817	10.8578	0.00516921	0.151306	NA	NA	NA	2.28658	0.63078	0.820144
sp|KBP_DROME|Q9VMX1	Q9VMX1	CG14043	Mutant_Mono-Ctrl_Mono	-0.571409	0.163807	10.8578	0.00517083	0.151306	NA	NA	NA	2.28644	0.571409	0.820144
tr|Q9VI56_DROME|Q9VI56	Q9VI56	CG1943	Mutant_Mono-Ctrl_Mono	-0.996624	0.286257	10.8578	0.0052321	0.151498	NA	NA	NA	2.28132	0.996624	0.819594
tr|Q9VG26_DROME|Q9VG26	Q9VG26	CG31345	Mutant_Mono-Ctrl_Mono	-0.504407	0.144938	10.8578	0.00524506	0.151498	NA	NA	NA	2.28025	0.504407	0.819594
tr|Q7K569_DROME|Q7K569	Q7K569	Gpo1	Mutant_Mono-Ctrl_Mono	-0.488033	0.140484	10.8578	0.00530247	0.151697	NA	NA	NA	2.27552	0.488033	0.819024
tr|Q9VPR1_DROME|Q9VPR1	Q9VPR1	Tspo	Mutant_Mono-Ctrl_Mono	-2.10244	0.613806	10.8578	0.00577456	0.163625	NA	NA	NA	2.23848	2.10244	0.786151
sp|QCR9_DROME|Q9XY35	Q9XY35	ox	Mutant_Mono-Ctrl_Mono	-1.2297	0.362127	10.8578	0.00608133	0.164431	NA	NA	NA	2.216	1.2297	0.784016
sp|MO25_DROME|P91891	P91891	Mo25	Mutant_Mono-Ctrl_Mono	-0.883975	0.259554	10.8578	0.0059756	0.164431	NA	NA	NA	2.22362	0.883975	0.784016
tr|Q0E9G4_DROME|Q0E9G4	Q0E9G4	Drat	Mutant_Mono-Ctrl_Mono	-0.862501	0.254102	10.8578	0.00609685	0.164431	NA	NA	NA	2.21489	0.862501	0.784016
sp|ZCHC8_DROME|Q2PE14	Q2PE14	CG4622	Mutant_Mono-Ctrl_Mono	0.8068	0.237054	10.8578	0.00599989	0.164431	NA	NA	NA	2.22186	0.8068	0.784016
sp|JDP_DROME|Q9TVP3	Q9TVP3	jdp	Mutant_Mono-Ctrl_Mono	-0.636693	0.187092	10.8578	0.00600353	0.164431	NA	NA	NA	2.22159	0.636693	0.784016
sp|RIFK_DROME|O76206	O76206	CG2846	Mutant_Mono-Ctrl_Mono	-0.611501	0.17924	10.8578	0.00591425	0.164431	NA	NA	NA	2.2281	0.611501	0.784016
tr|Q9VGF5_DROME|Q9VGF5	Q9VGF5	Tango9	Mutant_Mono-Ctrl_Mono	0.48815	0.143781	10.8578	0.00608854	0.164431	NA	NA	NA	2.21549	0.48815	0.784016
tr|Q9VK56_DROME|Q9VK56	Q9VK56	MRP	Mutant_Mono-Ctrl_Mono	-0.459567	0.13531	10.8578	0.00607466	0.164431	NA	NA	NA	2.21648	0.459567	0.784016
tr|Q9VL44_DROME|Q9VL44	Q9VL44	Spn31A	Mutant_Mono-Ctrl_Mono	0.373931	0.110331	10.8578	0.00615202	0.164926	NA	NA	NA	2.21098	0.373931	0.782711
tr|Q9VTW1_DROME|Q9VTW1	Q9VTW1	Sms	Mutant_Mono-Ctrl_Mono	-0.558772	0.165371	10.8578	0.00626426	0.166935	NA	NA	NA	2.20313	0.558772	0.777452
sp|ARRA_DROME|P15372	P15372	Arr1	Mutant_Mono-Ctrl_Mono	-0.517246	0.153297	10.8578	0.00631664	0.167335	NA	NA	NA	2.19951	0.517246	0.776413
tr|Q9W1K4_DROME|Q9W1K4	Q9W1K4	egl	Mutant_Mono-Ctrl_Mono	0.393236	0.117006	10.8578	0.00646656	0.170299	NA	NA	NA	2.18933	0.393236	0.768788
tr|Q8T0G8_DROME|Q8T0G8	Q8T0G8	Rab32	Mutant_Mono-Ctrl_Mono	-0.708213	0.211571	10.8578	0.00662093	0.170356	NA	NA	NA	2.17908	0.708213	0.768643
tr|Q9W2U7_DROME|Q9W2U7	Q9W2U7	nocte	Mutant_Mono-Ctrl_Mono	0.678823	0.202604	10.8578	0.0065851	0.170356	NA	NA	NA	2.18144	0.678823	0.768643
tr|Q9VLQ0_DROME|Q9VLQ0	Q9VLQ0	Scgα	Mutant_Mono-Ctrl_Mono	0.63753	0.19036	10.8578	0.0066014	0.170356	NA	NA	NA	2.18036	0.63753	0.768643
sp|SNAP_DROME|Q23983	Q23983	αSnap	Mutant_Mono-Ctrl_Mono	-0.479228	0.143067	10.8578	0.00659456	0.170356	NA	NA	NA	2.18081	0.479228	0.768643
tr|Q95R98_DROME|Q95R98	Q95R98	CG5068	Mutant_Mono-Ctrl_Mono	-1.11048	0.333643	10.8578	0.00684679	0.173211	NA	NA	NA	2.16451	1.11048	0.761425
tr|Q0E980_DROME|Q0E980	Q0E980	CG8547	Mutant_Mono-Ctrl_Mono	-1.09139	0.328175	10.8578	0.00687936	0.173211	NA	NA	NA	2.16245	1.09139	0.761425
sp|SGS5_DROME|P07701	P07701	Sgs5	Mutant_Mono-Ctrl_Mono	-0.839004	0.252146	10.8578	0.0068576	0.173211	NA	NA	NA	2.16383	0.839004	0.761425
sp|4ET_DROME|Q8IH18	Q8IH18	4E-T	Mutant_Mono-Ctrl_Mono	-0.823605	0.247697	10.8578	0.00688665	0.173211	NA	NA	NA	2.16199	0.823605	0.761425
tr|Q9VGE4_DROME|Q9VGE4	Q9VGE4	GCC185	Mutant_Mono-Ctrl_Mono	-0.549569	0.165594	10.8578	0.00696332	0.173465	NA	NA	NA	2.15718	0.549569	0.760789
tr|Q9VDC3_DROME|Q9VDC3	Q9VDC3	AP-2σ	Mutant_Mono-Ctrl_Mono	-0.546746	0.164788	10.8578	0.00697423	0.173465	NA	NA	NA	2.1565	0.546746	0.760789
tr|Q9W5C2_DROME|Q9W5C2	Q9W5C2	TRAM	Mutant_Mono-Ctrl_Mono	0.44413	0.13442	10.8578	0.00714617	0.175788	NA	NA	NA	2.14593	0.44413	0.755011
sp|SHARK_DROME|Q24145	Q24145	Shark	Mutant_Mono-Ctrl_Mono	0.592719	0.180609	10.8578	0.00743252	0.180845	NA	NA	NA	2.12886	0.592719	0.742695
tr|Q9VXK7_DROME|Q9VXK7	Q9VXK7	ND-20	Mutant_Mono-Ctrl_Mono	-0.465536	0.141727	10.8578	0.00739376	0.180845	NA	NA	NA	2.13113	0.465536	0.742695
sp|WLS_DROME|Q95ST2	Q95ST2	wls	Mutant_Mono-Ctrl_Mono	-0.477516	0.145888	10.8578	0.00754608	0.182615	NA	NA	NA	2.12228	0.477516	0.738463
tr|Q9VRJ4_DROME|Q9VRJ4	Q9VRJ4	Dhrs4	Mutant_Mono-Ctrl_Mono	-0.404997	0.123943	10.8578	0.00762047	0.183424	NA	NA	NA	2.11802	0.404997	0.736544
sp|SPTCA_DROME|P13395	P13395	α-Spec	Mutant_Mono-Ctrl_Mono	-0.512445	0.15732	10.8578	0.00775976	0.185778	NA	NA	NA	2.11015	0.512445	0.731006
sp|LST2_DROME|Q9VB70	Q9VB70	CG6051	Mutant_Mono-Ctrl_Mono	0.857958	0.264978	10.8578	0.00803171	0.188261	NA	NA	NA	2.09519	0.857958	0.725238
tr|Q9VIF2_DROME|Q9VIF2	Q9VIF2	Pld3	Mutant_Mono-Ctrl_Mono	-0.720141	0.222088	10.8578	0.00796461	0.188261	NA	NA	NA	2.09884	0.720141	0.725238
tr|Q9XZ57_DROME|Q9XZ57	Q9XZ57	Eb1	Mutant_Mono-Ctrl_Mono	-0.680288	0.210053	10.8578	0.00802029	0.188261	NA	NA	NA	2.09581	0.680288	0.725238
tr|Q9XZ10_DROME|Q9XZ10	Q9XZ10	Vha100-1	Mutant_Mono-Ctrl_Mono	-0.442378	0.136866	10.8578	0.00811236	0.188878	NA	NA	NA	2.09085	0.442378	0.723818
sp|GSTEE_DROME|Q7JYX0	Q7JYX0	GstE14	Mutant_Mono-Ctrl_Mono	-1.25772	0.392804	10.8578	0.00855862	0.190156	NA	NA	NA	2.0676	1.25772	0.72089
tr|Q7KK96_DROME|Q7KK96	Q7KK96	SMC2	Mutant_Mono-Ctrl_Mono	1.09493	0.342276	10.8578	0.00860307	0.190156	NA	NA	NA	2.06535	1.09493	0.72089
tr|Q9VL61_DROME|Q9VL61	Q9VL61	CG5853	Mutant_Mono-Ctrl_Mono	0.776402	0.241155	10.8578	0.00829614	0.190156	NA	NA	NA	2.08112	0.776402	0.72089
tr|Q9VR42_DROME|Q9VR42	Q9VR42	CG3008	Mutant_Mono-Ctrl_Mono	0.749087	0.234307	10.8578	0.00863261	0.190156	NA	NA	NA	2.06386	0.749087	0.72089
tr|Q9VB69_DROME|Q9VB69	Q9VB69	Men-b	Mutant_Mono-Ctrl_Mono	-0.650812	0.203638	10.8578	0.00864945	0.190156	NA	NA	NA	2.06301	0.650812	0.72089
tr|Q7K3Z6_DROME|Q7K3Z6	Q7K3Z6	Epac	Mutant_Mono-Ctrl_Mono	-0.559711	0.174556	10.8578	0.00848941	0.190156	NA	NA	NA	2.07112	0.559711	0.72089
tr|Q9VUW4_DROME|Q9VUW4	Q9VUW4	CG17027	Mutant_Mono-Ctrl_Mono	-0.547583	0.170297	10.8578	0.00835581	0.190156	NA	NA	NA	2.07801	0.547583	0.72089
tr|O76899_DROME|O76899	O76899	pck	Mutant_Mono-Ctrl_Mono	-0.501745	0.156405	10.8578	0.00846689	0.190156	NA	NA	NA	2.07228	0.501745	0.72089
tr|Q9VF20_DROME|Q9VF20	Q9VF20	Hmt-1	Mutant_Mono-Ctrl_Mono	0.451134	0.140195	10.8578	0.00831985	0.190156	NA	NA	NA	2.07988	0.451134	0.72089
tr|M9MRN5_DROME|M9MRN5	M9MRN5	Svil	Mutant_Mono-Ctrl_Mono	0.937111	0.294931	10.8578	0.00893783	0.194156	NA	NA	NA	2.04877	0.937111	0.71185
sp|ARF1_DROME|P61209	P61209	Arf1	Mutant_Mono-Ctrl_Mono	-0.622777	0.196155	10.8578	0.00897705	0.194156	NA	NA	NA	2.04687	0.622777	0.71185
tr|Q9W4B2_DROME|Q9W4B2	Q9W4B2	Vsx1	Mutant_Mono-Ctrl_Mono	0.628898	0.198991	10.8578	0.00921005	0.198238	NA	NA	NA	2.03574	0.628898	0.702814
tr|Q960M4_DROME|Q960M4	Q960M4	Prx5	Mutant_Mono-Ctrl_Mono	-0.772969	0.244935	10.8578	0.0092858	0.198912	NA	NA	NA	2.03218	0.772969	0.70134
sp|2ABA_DROME|P36872	P36872	tws	Mutant_Mono-Ctrl_Mono	-0.844084	0.268111	10.8578	0.00941093	0.200632	NA	NA	NA	2.02637	0.844084	0.6976
sp|CSUP_DROME|Q9V3A4	Q9V3A4	Catsup	Mutant_Mono-Ctrl_Mono	0.84997	0.270748	10.8578	0.00956084	0.202862	NA	NA	NA	2.0195	0.84997	0.692799
tr|Q9VSN0_DROME|Q9VSN0	Q9VSN0	Zasp66	Mutant_Mono-Ctrl_Mono	-2.77493	0.886853	10.8578	0.00973812	0.203727	NA	NA	NA	2.01152	2.77493	0.690951
tr|Q9W337_DROME|Q9W337	Q9W337	CG32700	Mutant_Mono-Ctrl_Mono	-0.591858	0.188963	10.8578	0.00968351	0.203727	NA	NA	NA	2.01397	0.591858	0.690951
sp|NEDD8_DROME|Q9VJ33	Q9VJ33	Nedd8	Mutant_Mono-Ctrl_Mono	0.438842	0.140212	10.8578	0.00972298	0.203727	NA	NA	NA	2.0122	0.438842	0.690951
tr|Q8IQ51_DROME|Q8IQ51	Q8IQ51	CG32523	Mutant_Mono-Ctrl_Mono	-1.30556	0.418641	10.8578	0.00991945	0.204651	NA	NA	NA	2.00351	1.30556	0.688985
tr|M9PHI5_DROME|M9PHI5	M9PHI5	sif	Mutant_Mono-Ctrl_Mono	-0.673463	0.215729	10.8578	0.00986263	0.204651	NA	NA	NA	2.00601	0.673463	0.688985
sp|PYR1_DROME|P05990	P05990	r	Mutant_Mono-Ctrl_Mono	0.406494	0.130282	10.8578	0.00989228	0.204651	NA	NA	NA	2.0047	0.406494	0.688985
sp|CYPR_DROME|P15425	P15425	ninaA	Mutant_Mono-Ctrl_Mono	-0.759982	0.244116	10.8578	0.0100142	0.205274	NA	NA	NA	1.99939	0.759982	0.687665
tr|O76892_DROME|O76892	O76892	Scgδ	Mutant_Mono-Ctrl_Mono	0.733012	0.235569	10.8578	0.0100413	0.205274	NA	NA	NA	1.99821	0.733012	0.687665
sp|HBS1_DROME|Q9W074	Q9W074	HBS1	Mutant_Mono-Ctrl_Mono	0.455694	0.14668	10.8578	0.0101297	0.20614	NA	NA	NA	1.9944	0.455694	0.685837
sp|TPPP_DROME|Q9VV43	Q9VV43	ringer	Mutant_Mono-Ctrl_Mono	-0.95356	0.307741	10.8578	0.0102771	0.206326	NA	NA	NA	1.98813	0.95356	0.685446
sp|NEDD4_DROME|Q9VVI3	Q9VVI3	Nedd4	Mutant_Mono-Ctrl_Mono	-0.521409	0.168228	10.8578	0.0102619	0.206326	NA	NA	NA	1.98877	0.521409	0.685446
sp|NDUS8_DROME|Q9VF27	Q9VF27	ND-23	Mutant_Mono-Ctrl_Mono	-0.386221	0.124464	10.8578	0.0101958	0.206326	NA	NA	NA	1.99158	0.386221	0.685446
tr|O77434_DROME|O77434	O77434	Sec22	Mutant_Mono-Ctrl_Mono	0.44028	0.142229	10.8578	0.0103321	0.206504	NA	NA	NA	1.98581	0.44028	0.685071
sp|CAB32_DROME|P41044	P41044	Cbp53E	Mutant_Mono-Ctrl_Mono	-1.21	0.392822	10.8578	0.0106165	0.207588	NA	NA	NA	1.97402	1.21	0.682798
sp|ARF2_DROME|P40945	P40945	Arf4	Mutant_Mono-Ctrl_Mono	-0.930357	0.302529	10.8578	0.0107109	0.207588	NA	NA	NA	1.97017	0.930357	0.682798
tr|A0A4D6K3W6_DROME|A0A4D6K3W6	A0A4D6K3W6	ras	Mutant_Mono-Ctrl_Mono	0.865269	0.281251	10.8578	0.0106876	0.207588	NA	NA	NA	1.97112	0.865269	0.682798
tr|Q8T0T9_DROME|Q8T0T9	Q8T0T9	CG13920	Mutant_Mono-Ctrl_Mono	-0.767385	0.249467	10.8578	0.0106953	0.207588	NA	NA	NA	1.97081	0.767385	0.682798
tr|Q7KVX1_DROME|Q7KVX1	Q7KVX1	Pdha	Mutant_Mono-Ctrl_Mono	-0.595159	0.193206	10.8578	0.0106132	0.207588	NA	NA	NA	1.97415	0.595159	0.682798
sp|MCCB_DROME|Q9V9A7	Q9V9A7	Mccc2	Mutant_Mono-Ctrl_Mono	-0.50337	0.162985	10.8578	0.0104635	0.207588	NA	NA	NA	1.98032	0.50337	0.682798
tr|Q4QPU3_DROME|Q4QPU3	Q4QPU3	CG15908	Mutant_Mono-Ctrl_Mono	-0.422309	0.137259	10.8578	0.0106833	0.207588	NA	NA	NA	1.97129	0.422309	0.682798
tr|Q9VNM3_DROME|Q9VNM3	Q9VNM3	Osi2	Mutant_Mono-Ctrl_Mono	0.706369	0.229886	10.8578	0.01076	0.207641	NA	NA	NA	1.96819	0.706369	0.682687
sp|ATPK_DROME|Q9W141	Q9W141	ATPsynF	Mutant_Mono-Ctrl_Mono	-0.62281	0.203569	10.8578	0.0110159	0.21142	NA	NA	NA	1.95798	0.62281	0.674855
tr|X2JE15_DROME|X2JE15	X2JE15	shi	Mutant_Mono-Ctrl_Mono	-0.473405	0.154824	10.8578	0.0110503	0.21142	NA	NA	NA	1.95663	0.473405	0.674855
tr|Q9W4B8_DROME|Q9W4B8	Q9W4B8	frma	Mutant_Mono-Ctrl_Mono	0.654427	0.214639	10.8578	0.0112228	0.212002	NA	NA	NA	1.9499	0.654427	0.673659
sp|ANX11_DROME|Q9VXG4	Q9VXG4	AnxB11	Mutant_Mono-Ctrl_Mono	-0.587684	0.19272	10.8578	0.0112137	0.212002	NA	NA	NA	1.95025	0.587684	0.673659
tr|Q7JXB5_DROME|Q7JXB5	Q7JXB5	Pepck2	Mutant_Mono-Ctrl_Mono	0.533508	0.174876	10.8578	0.0111866	0.212002	NA	NA	NA	1.9513	0.533508	0.673659
tr|Q8IQS5_DROME|Q8IQS5	Q8IQS5	CG32195	Mutant_Mono-Ctrl_Mono	0.787992	0.260273	10.8578	0.0116574	0.218597	NA	NA	NA	1.9334	0.787992	0.660355
sp|ATPO_DROME|Q24439	Q24439	ATPsynO	Mutant_Mono-Ctrl_Mono	-0.542718	0.179433	10.8578	0.0117184	0.218597	NA	NA	NA	1.93113	0.542718	0.660355
sp|PP12_DROME|P12982	P12982	Pp1-87B	Mutant_Mono-Ctrl_Mono	-0.997354	0.331275	10.8578	0.0120128	0.221323	NA	NA	NA	1.92035	0.997354	0.654973
tr|B7Z0N3_DROME|B7Z0N3	B7Z0N3	CG42322	Mutant_Mono-Ctrl_Mono	-0.359878	0.119479	10.8578	0.0119827	0.221323	NA	NA	NA	1.92144	0.359878	0.654973
tr|Q9VZV2_DROME|Q9VZV2	Q9VZV2	Cht7	Mutant_Mono-Ctrl_Mono	0.458917	0.15293	10.8578	0.0122245	0.223384	NA	NA	NA	1.91277	0.458917	0.650949
tr|A4IJ72_DROME|A4IJ72	A4IJ72	Zip71B	Mutant_Mono-Ctrl_Mono	0.443391	0.147707	10.8578	0.0122027	0.223384	NA	NA	NA	1.91354	0.443391	0.650949
tr|Q9W2L7_DROME|Q9W2L7	Q9W2L7	CG34396	Mutant_Mono-Ctrl_Mono	0.641186	0.214339	10.8578	0.0124295	0.226207	NA	NA	NA	1.90555	0.641186	0.645493
tr|Q8MQS2_DROME|Q8MQS2	Q8MQS2	jus	Mutant_Mono-Ctrl_Mono	-1.28453	0.43021	10.8578	0.0125549	0.226251	NA	NA	NA	1.90119	1.28453	0.645409
sp|AGO2_DROME|Q9VUQ5	Q9VUQ5	AGO2	Mutant_Mono-Ctrl_Mono	0.843048	0.282686	10.8578	0.0126341	0.226251	NA	NA	NA	1.89846	0.843048	0.645409
tr|Q9VBU9_DROME|Q9VBU9	Q9VBU9	RpS27	Mutant_Mono-Ctrl_Mono	0.411805	0.13805	10.8578	0.0126175	0.226251	NA	NA	NA	1.89903	0.411805	0.645409
tr|Q9VFR2_DROME|Q9VFR2	Q9VFR2	CG9297	Mutant_Mono-Ctrl_Mono	-0.395121	0.132302	10.8578	0.0125393	0.226251	NA	NA	NA	1.90173	0.395121	0.645409
sp|PFD5_DROME|Q9VCZ8	Q9VCZ8	Pfdn5	Mutant_Mono-Ctrl_Mono	-0.723015	0.242843	10.8578	0.0127466	0.227356	NA	NA	NA	1.89461	0.723015	0.643294
sp|CPSF1_DROME|Q9V726	Q9V726	Cpsf160	Mutant_Mono-Ctrl_Mono	-0.729449	0.245563	10.8578	0.012901	0.228292	NA	NA	NA	1.88938	0.729449	0.641509
sp|MOF_DROME|O02193	O02193	mof	Mutant_Mono-Ctrl_Mono	-0.555025	0.187434	10.8578	0.013117	0.230293	NA	NA	NA	1.88217	0.555025	0.63772
tr|Q9W0N6_DROME|Q9W0N6	Q9W0N6	Vti1a	Mutant_Mono-Ctrl_Mono	-0.371608	0.125492	10.8578	0.0131164	0.230293	NA	NA	NA	1.88219	0.371608	0.63772
sp|ATP5H_DROME|Q24251	Q24251	ATPsynD	Mutant_Mono-Ctrl_Mono	-0.489176	0.166003	10.8578	0.0134567	0.235335	NA	NA	NA	1.87106	0.489176	0.628314
tr|Q9VLB7_DROME|Q9VLB7	Q9VLB7	Gdi	Mutant_Mono-Ctrl_Mono	-0.550686	0.187408	10.8578	0.0136578	0.237001	NA	NA	NA	1.86462	0.550686	0.62525
sp|RG190_DROME|Q9VX32	Q9VX32	RhoGAPp190	Mutant_Mono-Ctrl_Mono	-0.430832	0.146566	10.8578	0.0136321	0.237001	NA	NA	NA	1.86544	0.430832	0.62525
tr|Q9W1G7_DROME|Q9W1G7	Q9W1G7	Nap1	Mutant_Mono-Ctrl_Mono	-0.413456	0.140871	10.8578	0.0137417	0.237535	NA	NA	NA	1.86196	0.413456	0.624271
tr|A1Z6N4_DROME|A1Z6N4	A1Z6N4	Tdc2	Mutant_Mono-Ctrl_Mono	-0.665715	0.227412	10.8578	0.0139297	0.239859	NA	NA	NA	1.85606	0.665715	0.620044
sp|BACC_DROME|Q9VQF7	Q9VQF7	Bacc	Mutant_Mono-Ctrl_Mono	-1.10276	0.378702	10.8578	0.0143167	0.23989	NA	NA	NA	1.84416	1.10276	0.619987
tr|Q9VAG9_DROME|Q9VAG9	Q9VAG9	CG7789	Mutant_Mono-Ctrl_Mono	-0.793276	0.271382	10.8578	0.0140358	0.23989	NA	NA	NA	1.85276	0.793276	0.619987
tr|Q9VTK9_DROME|Q9VTK9	Q9VTK9	Akr1B	Mutant_Mono-Ctrl_Mono	-0.5983	0.205117	10.8578	0.014192	0.23989	NA	NA	NA	1.84796	0.5983	0.619987
tr|Q9VTV3_DROME|Q9VTV3	Q9VTV3	Ak1	Mutant_Mono-Ctrl_Mono	-0.586902	0.201643	10.8578	0.0143512	0.23989	NA	NA	NA	1.84311	0.586902	0.619987
tr|Q9VLZ5_DROME|Q9VLZ5	Q9VLZ5	Slob	Mutant_Mono-Ctrl_Mono	0.577023	0.198127	10.8578	0.0143054	0.23989	NA	NA	NA	1.8445	0.577023	0.619987
tr|A0A0B4KGN2_DROME|A0A0B4KGN2	A0A0B4KGN2	Mitofilin	Mutant_Mono-Ctrl_Mono	-0.437723	0.150236	10.8578	0.0142752	0.23989	NA	NA	NA	1.84542	0.437723	0.619987
sp|PELI_DROME|O77237	O77237	Pli	Mutant_Mono-Ctrl_Mono	-0.43697	0.150001	10.8578	0.0142869	0.23989	NA	NA	NA	1.84506	0.43697	0.619987
sp|ANX10_DROME|P22465	P22465	AnxB10	Mutant_Mono-Ctrl_Mono	-0.433879	0.149087	10.8578	0.0143602	0.23989	NA	NA	NA	1.84284	0.433879	0.619987
tr|Q9VJQ7_DROME|Q9VJQ7	Q9VJQ7	mol	Mutant_Mono-Ctrl_Mono	0.671647	0.231137	10.8578	0.014473	0.239983	NA	NA	NA	1.83944	0.671647	0.619819
tr|Q9VT69_DROME|Q9VT69	Q9VT69	CG6707	Mutant_Mono-Ctrl_Mono	-0.605421	0.208884	10.8578	0.0146669	0.240421	NA	NA	NA	1.83366	0.605421	0.619027
tr|Q8IPP9_DROME|Q8IPP9	Q8IPP9	CG31551	Mutant_Mono-Ctrl_Mono	0.394486	0.136144	10.8578	0.0146875	0.240421	NA	NA	NA	1.83305	0.394486	0.619027
sp|CUTC_DROME|Q9VF71	Q9VF71	CG6136	Mutant_Mono-Ctrl_Mono	-0.380912	0.131304	10.8578	0.0145985	0.240421	NA	NA	NA	1.83569	0.380912	0.619027
tr|Q7K4L9_DROME|Q7K4L9	Q7K4L9	CG8405	Mutant_Mono-Ctrl_Mono	0.337501	0.116518	10.8578	0.0147142	0.240421	NA	NA	NA	1.83226	0.337501	0.619027
sp|SH3G3_DROME|Q8T390	Q8T390	EndoA	Mutant_Mono-Ctrl_Mono	-0.720484	0.249417	10.8578	0.0149218	0.242047	NA	NA	NA	1.82618	0.720484	0.6161
tr|Q8IQW0_DROME|Q8IQW0	Q8IQW0	pico	Mutant_Mono-Ctrl_Mono	0.473146	0.163779	10.8578	0.0149148	0.242047	NA	NA	NA	1.82638	0.473146	0.6161
sp|OPS6_DROME|O01668	O01668	Rh6	Mutant_Mono-Ctrl_Mono	-0.416542	0.14467	10.8578	0.0151738	0.245246	NA	NA	NA	1.81891	0.416542	0.610398
tr|Q961B9_DROME|Q961B9	Q961B9	Tmx3	Mutant_Mono-Ctrl_Mono	-1.40949	0.490555	10.8578	0.0153367	0.246102	NA	NA	NA	1.81427	1.40949	0.608886
sp|FIS1_DROME|B7YZT2	B7YZT2	Fis1	Mutant_Mono-Ctrl_Mono	-0.656886	0.228467	10.8578	0.0152839	0.246102	NA	NA	NA	1.81577	0.656886	0.608886
tr|Q9VF53_DROME|Q9VF53	Q9VF53	AOX1	Mutant_Mono-Ctrl_Mono	1.71927	0.600469	10.8578	0.0156132	0.249127	NA	NA	NA	1.80651	1.71927	0.603579
sp|TMM11_DROME|Q8IQ56	Q8IQ56	Pmi	Mutant_Mono-Ctrl_Mono	-0.635904	0.22216	10.8578	0.0156365	0.249127	NA	NA	NA	1.80586	0.635904	0.603579
tr|Q9VUV8_DROME|Q9VUV8	Q9VUV8	CG17032	Mutant_Mono-Ctrl_Mono	-0.693616	0.242656	10.8578	0.0157464	0.24991	NA	NA	NA	1.80282	0.693616	0.602216
tr|Q7K304_DROME|Q7K304	Q7K304	Drep2	Mutant_Mono-Ctrl_Mono	0.59174	0.207147	10.8578	0.0157973	0.24991	NA	NA	NA	1.80142	0.59174	0.602216
tr|Q9VIU8_DROME|Q9VIU8	Q9VIU8	CG10132	Mutant_Mono-Ctrl_Mono	-0.436282	0.152983	10.8578	0.0159325	0.251161	NA	NA	NA	1.79772	0.436282	0.600048
tr|Q7K1Z3_DROME|Q7K1Z3	Q7K1Z3	CG7407	Mutant_Mono-Ctrl_Mono	-0.409774	0.143926	10.8578	0.0160663	0.252382	NA	NA	NA	1.79408	0.409774	0.597941
sp|LYST_DROME|Q9W060	Q9W060	mv	Mutant_Mono-Ctrl_Mono	0.788665	0.277598	10.8578	0.0162415	0.254242	NA	NA	NA	1.78937	0.788665	0.594753
sp|KIBRA_DROME|Q9VFG8	Q9VFG8	kibra	Mutant_Mono-Ctrl_Mono	0.610984	0.215251	10.8578	0.0163155	0.254511	NA	NA	NA	1.7874	0.610984	0.594293
tr|Q9W1I8_DROME|Q9W1I8	Q9W1I8	Snap29	Mutant_Mono-Ctrl_Mono	-0.471042	0.166158	10.8578	0.0164194	0.255242	NA	NA	NA	1.78464	0.471042	0.593047
tr|Q9VV21_DROME|Q9VV21	Q9VV21	CG4962	Mutant_Mono-Ctrl_Mono	1.69636	0.600284	10.8578	0.0166834	0.255989	NA	NA	NA	1.77772	1.69636	0.591778
tr|Q9VEV7_DROME|Q9VEV7	Q9VEV7	Fntb	Mutant_Mono-Ctrl_Mono	-1.18102	0.419269	10.8578	0.0169549	0.255989	NA	NA	NA	1.7707	1.18102	0.591778
tr|Q7K8X7_DROME|Q7K8X7	Q7K8X7	GstE9	Mutant_Mono-Ctrl_Mono	-0.821453	0.290691	10.8578	0.0166857	0.255989	NA	NA	NA	1.77766	0.821453	0.591778
tr|Q9VWI6_DROME|Q9VWI6	Q9VWI6	kek5	Mutant_Mono-Ctrl_Mono	0.74781	0.26547	10.8578	0.0169529	0.255989	NA	NA	NA	1.77076	0.74781	0.591778
tr|C0PUZ0_DROME|C0PUZ0	C0PUZ0	galectin	Mutant_Mono-Ctrl_Mono	-0.490654	0.173419	10.8578	0.016584	0.255989	NA	NA	NA	1.78031	0.490654	0.591778
tr|Q9VPE2_DROME|Q9VPE2	Q9VPE2	ND-39	Mutant_Mono-Ctrl_Mono	-0.422321	0.149783	10.8578	0.0168739	0.255989	NA	NA	NA	1.77279	0.422321	0.591778
tr|Q9VJ59_DROME|Q9VJ59	Q9VJ59	Jwa	Mutant_Mono-Ctrl_Mono	-0.383719	0.135949	10.8578	0.0167853	0.255989	NA	NA	NA	1.77507	0.383719	0.591778
tr|Q7JZK1_DROME|Q7JZK1	Q7JZK1	ND-B14	Mutant_Mono-Ctrl_Mono	-0.340348	0.120544	10.8578	0.0167581	0.255989	NA	NA	NA	1.77578	0.340348	0.591778
tr|Q9VPU0_DROME|Q9VPU0	Q9VPU0	CG3862	Mutant_Mono-Ctrl_Mono	-0.381762	0.135942	10.8578	0.0172163	0.257856	NA	NA	NA	1.76406	0.381762	0.588623
tr|Q9VDY8_DROME|Q9VDY8	Q9VDY8	vib	Mutant_Mono-Ctrl_Mono	-0.374053	0.133205	10.8578	0.0172211	0.257856	NA	NA	NA	1.76394	0.374053	0.588623
tr|Q8SZM1_DROME|Q8SZM1	Q8SZM1	CG9953	Mutant_Mono-Ctrl_Mono	-0.473102	0.168671	10.8578	0.0173203	0.258477	NA	NA	NA	1.76144	0.473102	0.587578
tr|Q9VKM3_DROME|Q9VKM3	Q9VKM3	ATPsynG	Mutant_Mono-Ctrl_Mono	-0.729949	0.260669	10.8578	0.0174622	0.259729	NA	NA	NA	1.7579	0.729949	0.585479
tr|Q9VSE3_DROME|Q9VSE3	Q9VSE3	CG13676	Mutant_Mono-Ctrl_Mono	0.592333	0.211947	10.8578	0.0176357	0.261441	NA	NA	NA	1.75361	0.592333	0.582626
sp|ELP4_DROME|Q9VMQ7	Q9VMQ7	CG6907	Mutant_Mono-Ctrl_Mono	-0.328391	0.117651	10.8578	0.0177459	0.262206	NA	NA	NA	1.7509	0.328391	0.581358
tr|A8DYY1_DROME|A8DYY1	A8DYY1	CG31886	Mutant_Mono-Ctrl_Mono	0.727303	0.261194	10.8578	0.0179586	0.262747	NA	NA	NA	1.74573	0.727303	0.580462
tr|Q9V3I2_DROME|Q9V3I2	Q9V3I2	Rab5	Mutant_Mono-Ctrl_Mono	-0.412257	0.147977	10.8578	0.0179132	0.262747	NA	NA	NA	1.74683	0.412257	0.580462
sp|RAS2_DROME|P04388	P04388	Ras64B	Mutant_Mono-Ctrl_Mono	-0.406341	0.145889	10.8578	0.0179351	0.262747	NA	NA	NA	1.7463	0.406341	0.580462
tr|A1Z6X6_DROME|A1Z6X6	A1Z6X6	Glo1	Mutant_Mono-Ctrl_Mono	-0.415429	0.149442	10.8578	0.0181084	0.263354	NA	NA	NA	1.74212	0.415429	0.579461
tr|Q9W4R9_DROME|Q9W4R9	Q9W4R9	CG10802	Mutant_Mono-Ctrl_Mono	-0.375659	0.13515	10.8578	0.0181177	0.263354	NA	NA	NA	1.7419	0.375659	0.579461
tr|O01398_DROME|O01398	O01398	Nf1	Mutant_Mono-Ctrl_Mono	-0.710824	0.256048	10.8578	0.0182286	0.264108	NA	NA	NA	1.73925	0.710824	0.578218
sp|PLOD_DROME|Q9VTH0	Q9VTH0	Plod	Mutant_Mono-Ctrl_Mono	1.25136	0.451064	10.8578	0.0182907	0.264152	NA	NA	NA	1.73777	1.25136	0.578145
sp|ANXB9_DROME|P22464	P22464	AnxB9	Mutant_Mono-Ctrl_Mono	-0.618003	0.223333	10.8578	0.0185212	0.265018	NA	NA	NA	1.73233	0.618003	0.576725
sp|HSP6C_DROME|P22979	P22979	Hsp67Bc	Mutant_Mono-Ctrl_Mono	0.545394	0.197038	10.8578	0.0184958	0.265018	NA	NA	NA	1.73293	0.545394	0.576725
tr|O61380_DROME|O61380	O61380	eIF4G1	Mutant_Mono-Ctrl_Mono	0.378862	0.136923	10.8578	0.0185281	0.265018	NA	NA	NA	1.73217	0.378862	0.576725
tr|Q6NR09_DROME|Q6NR09	Q6NR09	Egfrap	Mutant_Mono-Ctrl_Mono	-0.526496	0.190756	10.8578	0.0187576	0.265289	NA	NA	NA	1.72682	0.526496	0.576281
tr|Q9VPB8_DROME|Q9VPB8	Q9VPB8	Pex14	Mutant_Mono-Ctrl_Mono	0.502651	0.182169	10.8578	0.0187841	0.265289	NA	NA	NA	1.72621	0.502651	0.576281
tr|O77430_DROME|O77430	O77430	SkpA	Mutant_Mono-Ctrl_Mono	-0.493858	0.178741	10.8578	0.0186604	0.265289	NA	NA	NA	1.72908	0.493858	0.576281
sp|ATG5_DROME|Q9W3R7	Q9W3R7	Atg5	Mutant_Mono-Ctrl_Mono	-0.46741	0.16932	10.8578	0.0187424	0.265289	NA	NA	NA	1.72718	0.46741	0.576281
tr|Q29R15_DROME|Q29R15	Q29R15	CG34382	Mutant_Mono-Ctrl_Mono	0.92078	0.33422	10.8578	0.0189267	0.266314	NA	NA	NA	1.72293	0.92078	0.574606
tr|Q0E993_DROME|Q0E993	Q0E993	ValRS	Mutant_Mono-Ctrl_Mono	-0.352492	0.128013	10.8578	0.0189757	0.266314	NA	NA	NA	1.7218	0.352492	0.574606
tr|Q9VKM8_DROME|Q9VKM8	Q9VKM8	CG33129	Mutant_Mono-Ctrl_Mono	-0.459794	0.167154	10.8578	0.0190715	0.266822	NA	NA	NA	1.71962	0.459794	0.573779
tr|A1Z9M5_DROME|A1Z9M5	A1Z9M5	Sdb	Mutant_Mono-Ctrl_Mono	0.633953	0.231244	10.8578	0.0193872	0.26872	NA	NA	NA	1.71248	0.633953	0.5707
tr|Q9VYQ9_DROME|Q9VYQ9	Q9VYQ9	Tango4	Mutant_Mono-Ctrl_Mono	0.434038	0.158305	10.8578	0.0193772	0.26872	NA	NA	NA	1.71271	0.434038	0.5707
sp|ACTZ_DROME|P45889	P45889	Arp1	Mutant_Mono-Ctrl_Mono	-0.317632	0.115749	10.8578	0.0192961	0.26872	NA	NA	NA	1.71453	0.317632	0.5707
sp|OLA1_DROME|Q8SWU7	Q8SWU7	CG1354	Mutant_Mono-Ctrl_Mono	-0.818248	0.300193	10.8578	0.019938	0.269498	NA	NA	NA	1.70032	0.818248	0.569445
tr|O96692_DROME|O96692	O96692	Rap2l	Mutant_Mono-Ctrl_Mono	-0.76096	0.27939	10.8578	0.0200123	0.269498	NA	NA	NA	1.6987	0.76096	0.569445
sp|FOI_DROME|Q9VSL7	Q9VSL7	foi	Mutant_Mono-Ctrl_Mono	0.752854	0.277362	10.8578	0.0203463	0.269498	NA	NA	NA	1.69151	0.752854	0.569445
sp|HSP27_DROME|P02518	P02518	Hsp27	Mutant_Mono-Ctrl_Mono	0.741734	0.272094	10.8578	0.0199277	0.269498	NA	NA	NA	1.70054	0.741734	0.569445
tr|Q0E8E8_DROME|Q0E8E8	Q0E8E8	Mpcp2	Mutant_Mono-Ctrl_Mono	-0.669537	0.245099	10.8578	0.0197275	0.269498	NA	NA	NA	1.70493	0.669537	0.569445
tr|Q9VP06_DROME|Q9VP06	Q9VP06	Alg11	Mutant_Mono-Ctrl_Mono	-0.618932	0.227133	10.8578	0.0199651	0.269498	NA	NA	NA	1.69973	0.618932	0.569445
tr|Q9VVA4_DROME|Q9VVA4	Q9VVA4	CG9674	Mutant_Mono-Ctrl_Mono	-0.601206	0.221415	10.8578	0.0203117	0.269498	NA	NA	NA	1.69225	0.601206	0.569445
tr|Q8MRM4_DROME|Q8MRM4	Q8MRM4	drongo	Mutant_Mono-Ctrl_Mono	0.576784	0.212146	10.8578	0.0201849	0.269498	NA	NA	NA	1.69497	0.576784	0.569445
tr|Q7KVF1_DROME|Q7KVF1	Q7KVF1	emp	Mutant_Mono-Ctrl_Mono	0.56436	0.206266	10.8578	0.0195748	0.269498	NA	NA	NA	1.7083	0.56436	0.569445
tr|O97182_DROME|O97182	O97182	Arpc1	Mutant_Mono-Ctrl_Mono	-0.558585	0.205727	10.8578	0.0203157	0.269498	NA	NA	NA	1.69217	0.558585	0.569445
sp|SCARF_DROME|Q7K5M0	Q7K5M0	scaf	Mutant_Mono-Ctrl_Mono	0.519773	0.191609	10.8578	0.0204064	0.269498	NA	NA	NA	1.69023	0.519773	0.569445
tr|Q9VRL0_DROME|Q9VRL0	Q9VRL0	Cyt-c1	Mutant_Mono-Ctrl_Mono	-0.516012	0.189602	10.8578	0.0200869	0.269498	NA	NA	NA	1.69709	0.516012	0.569445
sp|ATPB_DROME|Q05825	Q05825	ATPsynβ	Mutant_Mono-Ctrl_Mono	-0.511206	0.188283	10.8578	0.0203187	0.269498	NA	NA	NA	1.6921	0.511206	0.569445
sp|CP4E2_DROME|Q27606	Q27606	Cyp4e2	Mutant_Mono-Ctrl_Mono	-0.495519	0.182132	10.8578	0.0201188	0.269498	NA	NA	NA	1.6964	0.495519	0.569445
tr|Q9VQX3_DROME|Q9VQX3	Q9VQX3	lectin-24Db	Mutant_Mono-Ctrl_Mono	-0.493591	0.181863	10.8578	0.0203553	0.269498	NA	NA	NA	1.69132	0.493591	0.569445
sp|DYN_DROME|P27619	P27619	shi	Mutant_Mono-Ctrl_Mono	-0.399034	0.147026	10.8578	0.020357	0.269498	NA	NA	NA	1.69129	0.399034	0.569445
tr|Q8SY69_DROME|Q8SY69	Q8SY69	CG41128	Mutant_Mono-Ctrl_Mono	-0.506689	0.18694	10.8578	0.0204876	0.269774	NA	NA	NA	1.68851	0.506689	0.569
sp|OPS1_DROME|P06002	P06002	ninaE	Mutant_Mono-Ctrl_Mono	-0.7975	0.295005	10.8578	0.0207476	0.272396	NA	NA	NA	1.68303	0.7975	0.564799
tr|Q9VUW1_DROME|Q9VUW1	Q9VUW1	CG17026	Mutant_Mono-Ctrl_Mono	-0.972015	0.360009	10.8578	0.0208722	0.272434	NA	NA	NA	1.68043	0.972015	0.564739
tr|A0A0B4JD05_DROME|A0A0B4JD05	A0A0B4JD05	CG18659	Mutant_Mono-Ctrl_Mono	0.868072	0.321502	10.8578	0.0208693	0.272434	NA	NA	NA	1.68049	0.868072	0.564739
tr|Q9VYX8_DROME|Q9VYX8	Q9VYX8	CG1572	Mutant_Mono-Ctrl_Mono	-2.21983	0.823874	10.8578	0.0210807	0.27318	NA	NA	NA	1.67611	2.21983	0.563552
tr|Q9W0J9_DROME|Q9W0J9	Q9W0J9	CG9119	Mutant_Mono-Ctrl_Mono	-0.684313	0.254421	10.8578	0.0212573	0.27318	NA	NA	NA	1.67249	0.684313	0.563552
sp|OAT_DROME|Q9VW26	Q9VW26	Oat	Mutant_Mono-Ctrl_Mono	0.482047	0.179131	10.8578	0.0212068	0.27318	NA	NA	NA	1.67352	0.482047	0.563552
sp|MAD_DROME|P42003	P42003	Mad	Mutant_Mono-Ctrl_Mono	0.446705	0.165894	10.8578	0.0211435	0.27318	NA	NA	NA	1.67482	0.446705	0.563552
sp|DX39B_DROME|Q27268	Q27268	Hel25E	Mutant_Mono-Ctrl_Mono	-0.409752	0.152173	10.8578	0.0211448	0.27318	NA	NA	NA	1.6748	0.409752	0.563552
tr|Q9W3T9_DROME|Q9W3T9	Q9W3T9	CG3040	Mutant_Mono-Ctrl_Mono	-0.27633	0.102775	10.8578	0.0212954	0.27318	NA	NA	NA	1.67171	0.27633	0.563552
tr|Q7KY01_DROME|Q7KY01	Q7KY01	AQP	Mutant_Mono-Ctrl_Mono	-1.3779	0.516327	10.8578	0.0220666	0.27595	NA	NA	NA	1.65627	1.3779	0.559169
sp|ADT_DROME|Q26365	Q26365	sesB	Mutant_Mono-Ctrl_Mono	-0.895635	0.336659	10.8578	0.0223942	0.27595	NA	NA	NA	1.64986	0.895635	0.559169
sp|ADH_DROME|P00334	P00334	Adh	Mutant_Mono-Ctrl_Mono	-0.862235	0.32251	10.8578	0.0218771	0.27595	NA	NA	NA	1.66001	0.862235	0.559169
sp|PGSB1_DROME|Q70PY2	Q70PY2	PGRP-SB1	Mutant_Mono-Ctrl_Mono	0.70639	0.263822	10.8578	0.0217217	0.27595	NA	NA	NA	1.66311	0.70639	0.559169
tr|A1Z8H1_DROME|A1Z8H1	A1Z8H1	Cpr47Ea	Mutant_Mono-Ctrl_Mono	0.605653	0.227956	10.8578	0.0225329	0.27595	NA	NA	NA	1.64718	0.605653	0.559169
tr|A0A0B4LGD3_DROME|A0A0B4LGD3	A0A0B4LGD3	kcc	Mutant_Mono-Ctrl_Mono	-0.599014	0.223453	10.8578	0.0215991	0.27595	NA	NA	NA	1.66556	0.599014	0.559169
tr|Q9VQG1_DROME|Q9VQG1	Q9VQG1	Snx21	Mutant_Mono-Ctrl_Mono	-0.590843	0.221667	10.8578	0.0221928	0.27595	NA	NA	NA	1.65379	0.590843	0.559169
tr|Q9VID5_DROME|Q9VID5	Q9VID5	CG8671	Mutant_Mono-Ctrl_Mono	-0.536996	0.202165	10.8578	0.0225593	0.27595	NA	NA	NA	1.64668	0.536996	0.559169
tr|Q7KUK9_DROME|Q7KUK9	Q7KUK9	CG17839	Mutant_Mono-Ctrl_Mono	0.512515	0.192917	10.8578	0.0225421	0.27595	NA	NA	NA	1.64701	0.512515	0.559169
sp|VATA1_DROME|P48602	P48602	Vha68-1	Mutant_Mono-Ctrl_Mono	-0.466589	0.175179	10.8578	0.0222696	0.27595	NA	NA	NA	1.65229	0.466589	0.559169
sp|PROD_DROME|Q04499	Q04499	slgA	Mutant_Mono-Ctrl_Mono	-0.462857	0.174188	10.8578	0.0225193	0.27595	NA	NA	NA	1.64744	0.462857	0.559169
sp|NECAP_DROME|Q9VXB0	Q9VXB0	CG9132	Mutant_Mono-Ctrl_Mono	-0.449948	0.169037	10.8578	0.022336	0.27595	NA	NA	NA	1.65099	0.449948	0.559169
sp|KARG_DROME|P48610	P48610	Argk1	Mutant_Mono-Ctrl_Mono	-0.418452	0.156634	10.8578	0.0219547	0.27595	NA	NA	NA	1.65847	0.418452	0.559169
sp|NCPR_DROME|Q27597	Q27597	Cpr	Mutant_Mono-Ctrl_Mono	0.351261	0.131424	10.8578	0.0219079	0.27595	NA	NA	NA	1.6594	0.351261	0.559169
sp|ARRB_DROME|P19107	P19107	Arr2	Mutant_Mono-Ctrl_Mono	-0.343831	0.129087	10.8578	0.0222673	0.27595	NA	NA	NA	1.65233	0.343831	0.559169
tr|Q9VRL1_DROME|Q9VRL1	Q9VRL1	Uev1A	Mutant_Mono-Ctrl_Mono	-0.332812	0.12432	10.8578	0.0217393	0.27595	NA	NA	NA	1.66275	0.332812	0.559169
tr|O18333_DROME|O18333	O18333	Rab2	Mutant_Mono-Ctrl_Mono	-0.700974	0.264284	10.8578	0.0227153	0.276481	NA	NA	NA	1.64368	0.700974	0.558335
tr|Q8MKK5_DROME|Q8MKK5	Q8MKK5	kcc	Mutant_Mono-Ctrl_Mono	-0.6773	0.255559	10.8578	0.0227995	0.276481	NA	NA	NA	1.64207	0.6773	0.558335
tr|O18336_DROME|O18336	O18336	Rab14	Mutant_Mono-Ctrl_Mono	-0.588093	0.221804	10.8578	0.022753	0.276481	NA	NA	NA	1.64296	0.588093	0.558335
tr|Q9W0L7_DROME|Q9W0L7	Q9W0L7	Usp10	Mutant_Mono-Ctrl_Mono	0.532397	0.200978	10.8578	0.0228496	0.276481	NA	NA	NA	1.64112	0.532397	0.558335
sp|CISD2_DROME|Q9VAM6	Q9VAM6	Cisd2	Mutant_Mono-Ctrl_Mono	-0.878322	0.33296	10.8578	0.023305	0.277577	NA	NA	NA	1.63255	0.878322	0.556617
sp|KAPC1_DROME|P12370	P12370	Pka-C1	Mutant_Mono-Ctrl_Mono	-0.512913	0.194266	10.8578	0.0232083	0.277577	NA	NA	NA	1.63436	0.512913	0.556617
sp|ATPA_DROME|P35381	P35381	blw	Mutant_Mono-Ctrl_Mono	-0.492813	0.187119	10.8578	0.0234802	0.277577	NA	NA	NA	1.6293	0.492813	0.556617
tr|Q9VL60_DROME|Q9VL60	Q9VL60	CG13126	Mutant_Mono-Ctrl_Mono	0.467481	0.177013	10.8578	0.0231798	0.277577	NA	NA	NA	1.63489	0.467481	0.556617
tr|Q8SXS2_DROME|Q8SXS2	Q8SXS2	CG31337	Mutant_Mono-Ctrl_Mono	0.421505	0.160094	10.8578	0.0235151	0.277577	NA	NA	NA	1.62865	0.421505	0.556617
sp|PPN_DROME|Q868Z9	Q868Z9	Ppn	Mutant_Mono-Ctrl_Mono	-0.354321	0.134516	10.8578	0.0234662	0.277577	NA	NA	NA	1.62956	0.354321	0.556617
tr|Q9V3L4_DROME|Q9V3L4	Q9V3L4	Pten	Mutant_Mono-Ctrl_Mono	-0.337847	0.128154	10.8578	0.0233737	0.277577	NA	NA	NA	1.63127	0.337847	0.556617
tr|A0A0B4KI25_DROME|A0A0B4KI25	A0A0B4KI25	LpR1	Mutant_Mono-Ctrl_Mono	-0.301567	0.114074	10.8578	0.0230708	0.277577	NA	NA	NA	1.63694	0.301567	0.556617
tr|Q8T0E0_DROME|Q8T0E0	Q8T0E0	nuf	Mutant_Mono-Ctrl_Mono	0.620055	0.235953	10.8578	0.0237242	0.278775	NA	NA	NA	1.62481	0.620055	0.554746
tr|Q9VMZ3_DROME|Q9VMZ3	Q9VMZ3	CG14642	Mutant_Mono-Ctrl_Mono	0.697545	0.265617	10.8578	0.0237978	0.278908	NA	NA	NA	1.62346	0.697545	0.554539
tr|Q9VMY3_DROME|Q9VMY3	Q9VMY3	CG12581	Mutant_Mono-Ctrl_Mono	0.595707	0.227971	10.8578	0.0243554	0.279871	NA	NA	NA	1.6134	0.595707	0.553042
tr|Q9VEY2_DROME|Q9VEY2	Q9VEY2	CG6006	Mutant_Mono-Ctrl_Mono	-0.560134	0.214326	10.8578	0.0243387	0.279871	NA	NA	NA	1.6137	0.560134	0.553042
tr|Q9VD60_DROME|Q9VD60	Q9VD60	Eip93F	Mutant_Mono-Ctrl_Mono	0.538665	0.205528	10.8578	0.0240203	0.279871	NA	NA	NA	1.61942	0.538665	0.553042
tr|E1JJA4_DROME|E1JJA4	E1JJA4	shi	Mutant_Mono-Ctrl_Mono	-0.436073	0.166425	10.8578	0.0240476	0.279871	NA	NA	NA	1.61893	0.436073	0.553042
tr|Q9TVG7_DROME|Q9TVG7	Q9TVG7	GluRIB	Mutant_Mono-Ctrl_Mono	-0.433843	0.165763	10.8578	0.024176	0.279871	NA	NA	NA	1.61662	0.433843	0.553042
tr|Q95U38_DROME|Q95U38	Q95U38	ScsβA	Mutant_Mono-Ctrl_Mono	-0.425545	0.162883	10.8578	0.0243767	0.279871	NA	NA	NA	1.61303	0.425545	0.553042
sp|FUTSC_DROME|Q9W596	Q9W596	futsch	Mutant_Mono-Ctrl_Mono	-0.416869	0.159567	10.8578	0.0243801	0.279871	NA	NA	NA	1.61296	0.416869	0.553042
tr|Q9V4E7_DROME|Q9V4E7	Q9V4E7	Gat	Mutant_Mono-Ctrl_Mono	-0.376543	0.143981	10.8578	0.0242629	0.279871	NA	NA	NA	1.61506	0.376543	0.553042
tr|Q9VR31_DROME|Q9VR31	Q9VR31	Fnta	Mutant_Mono-Ctrl_Mono	-0.536348	0.205702	10.8578	0.024602	0.281015	NA	NA	NA	1.60903	0.536348	0.551271
tr|Q7K221_DROME|Q7K221	Q7K221	Got1	Mutant_Mono-Ctrl_Mono	-0.433682	0.166332	10.8578	0.0246053	0.281015	NA	NA	NA	1.60897	0.433682	0.551271
tr|Q7JRH5_DROME|Q7JRH5	Q7JRH5	CG5726	Mutant_Mono-Ctrl_Mono	0.537079	0.206107	10.8578	0.0246707	0.281045	NA	NA	NA	1.60782	0.537079	0.551224
tr|Q9VMG0_DROME|Q9VMG0	Q9VMG0	AANATL2	Mutant_Mono-Ctrl_Mono	-0.58965	0.226566	10.8578	0.0248148	0.281926	NA	NA	NA	1.60529	0.58965	0.549865
tr|Q6NP72_DROME|Q6NP72	Q6NP72	CG13220	Mutant_Mono-Ctrl_Mono	-0.350029	0.13457	10.8578	0.024879	0.281926	NA	NA	NA	1.60417	0.350029	0.549865
tr|Q9VU88_DROME|Q9VU88	Q9VU88	Liprin-β	Mutant_Mono-Ctrl_Mono	0.312729	0.120291	10.8578	0.0249369	0.281926	NA	NA	NA	1.60316	0.312729	0.549865
tr|Q9GNH8_DROME|Q9GNH8	Q9GNH8	Hex-A	Mutant_Mono-Ctrl_Mono	-0.500989	0.192911	10.8578	0.0250603	0.282606	NA	NA	NA	1.60101	0.500989	0.548818
tr|Q6NMY2_DROME|Q6NMY2	Q6NMY2	CG8343	Mutant_Mono-Ctrl_Mono	-1.52784	0.589418	10.8578	0.025278	0.28409	NA	NA	NA	1.59726	1.52784	0.546544
sp|HIL_DROME|Q0E908	Q0E908	Hil	Mutant_Mono-Ctrl_Mono	0.750999	0.289825	10.8578	0.0253187	0.28409	NA	NA	NA	1.59656	0.750999	0.546544
tr|Q9VKW5_DROME|Q9VKW5	Q9VKW5	CG5355	Mutant_Mono-Ctrl_Mono	-0.905307	0.349586	10.8578	0.0253889	0.284165	NA	NA	NA	1.59536	0.905307	0.546429
sp|IPYR_DROME|O77460	O77460	Nurf-38	Mutant_Mono-Ctrl_Mono	-0.838373	0.324385	10.8578	0.0256222	0.284641	NA	NA	NA	1.59138	0.838373	0.545702
tr|Q9V3N9_DROME|Q9V3N9	Q9V3N9	b6	Mutant_Mono-Ctrl_Mono	0.708647	0.274138	10.8578	0.0255991	0.284641	NA	NA	NA	1.59177	0.708647	0.545702
sp|KFA_DROME|Q9VMC9	Q9VMC9	KFase	Mutant_Mono-Ctrl_Mono	-0.600952	0.232911	10.8578	0.0258188	0.28541	NA	NA	NA	1.58806	0.600952	0.544531
tr|M9MRP8_DROME|M9MRP8	M9MRP8	Svil	Mutant_Mono-Ctrl_Mono	0.508972	0.197162	10.8578	0.0257593	0.28541	NA	NA	NA	1.58907	0.508972	0.544531
tr|O96824_DROME|O96824	O96824	Lamtor5	Mutant_Mono-Ctrl_Mono	-0.761832	0.295498	10.8578	0.0259131	0.285746	NA	NA	NA	1.58648	0.761832	0.54402
sp|U430_DROME|Q9VL63	Q9VL63	CG31712	Mutant_Mono-Ctrl_Mono	0.759754	0.2952	10.8578	0.0261175	0.287293	NA	NA	NA	1.58307	0.759754	0.541675
tr|Q9VZ43_DROME|Q9VZ43	Q9VZ43	CG42339	Mutant_Mono-Ctrl_Mono	0.561113	0.21839	10.8578	0.0263214	0.288136	NA	NA	NA	1.57969	0.561113	0.540402
tr|Q6NR30_DROME|Q6NR30	Q6NR30	CG14478	Mutant_Mono-Ctrl_Mono	0.422756	0.164543	10.8578	0.0263229	0.288136	NA	NA	NA	1.57967	0.422756	0.540402
sp|SNAPN_DROME|Q9VQF9	Q9VQF9	Snapin	Mutant_Mono-Ctrl_Mono	-0.607748	0.236993	10.8578	0.0265511	0.28922	NA	NA	NA	1.57592	0.607748	0.538772
sp|ADHX_DROME|P46415	P46415	Fdh	Mutant_Mono-Ctrl_Mono	-0.415069	0.161826	10.8578	0.0265276	0.28922	NA	NA	NA	1.5763	0.415069	0.538772
sp|DDC_DROME|P05031	P05031	Ddc	Mutant_Mono-Ctrl_Mono	-0.668711	0.260976	10.8578	0.0266484	0.289575	NA	NA	NA	1.57433	0.668711	0.538239
tr|Q9VX36_DROME|Q9VX36	Q9VX36	ND-24	Mutant_Mono-Ctrl_Mono	-0.330897	0.129233	10.8578	0.0267375	0.289711	NA	NA	NA	1.57288	0.330897	0.538035
sp|SYAM_DROME|Q9VRJ1	Q9VRJ1	AlaRS-m	Mutant_Mono-Ctrl_Mono	-0.320564	0.125252	10.8578	0.0267904	0.289711	NA	NA	NA	1.57202	0.320564	0.538035
sp|ERO1L_DROME|Q9V3A6	Q9V3A6	Ero1L	Mutant_Mono-Ctrl_Mono	0.463884	0.181419	10.8578	0.0269031	0.289851	NA	NA	NA	1.5702	0.463884	0.537826
sp|HNF4_DROME|P49866	P49866	Hnf4	Mutant_Mono-Ctrl_Mono	0.568313	0.222473	10.8578	0.0270201	0.290094	NA	NA	NA	1.56831	0.568313	0.537462
sp|LSP1A_DROME|P11995	P11995	Lsp1α	Mutant_Mono-Ctrl_Mono	3.35298	1.31538	10.8578	0.0272831	0.29185	NA	NA	NA	1.56411	3.35298	0.53484
sp|MOODY_DROME|Q9W534	Q9W534	moody	Mutant_Mono-Ctrl_Mono	0.298432	0.117105	10.8578	0.0273141	0.29185	NA	NA	NA	1.56361	0.298432	0.53484
sp|CSN4_DROME|Q9V345	Q9V345	CSN4	Mutant_Mono-Ctrl_Mono	-0.432834	0.170055	10.8578	0.0274678	0.292794	NA	NA	NA	1.56118	0.432834	0.533438
tr|Q8SY77_DROME|Q8SY77	Q8SY77	CG3566	Mutant_Mono-Ctrl_Mono	-0.452226	0.17797	10.8578	0.0276746	0.293377	NA	NA	NA	1.55792	0.452226	0.532574
tr|B7Z0Z7_DROME|B7Z0Z7	B7Z0Z7	CG45002	Mutant_Mono-Ctrl_Mono	-0.389987	0.153385	10.8578	0.0276003	0.293377	NA	NA	NA	1.55909	0.389987	0.532574
tr|Q7KGU6_DROME|Q7KGU6	Q7KGU6	CG14767	Mutant_Mono-Ctrl_Mono	0.647923	0.256337	10.8578	0.0283389	0.297824	NA	NA	NA	1.54762	0.647923	0.52604
sp|HFW1_DROME|Q9W568	Q9W568	hfw	Mutant_Mono-Ctrl_Mono	0.677209	0.268106	10.8578	0.0284255	0.298035	NA	NA	NA	1.54629	0.677209	0.525733
tr|Q76NS2_DROME|Q76NS2	Q76NS2	CG10353	Mutant_Mono-Ctrl_Mono	-0.578861	0.229632	10.8578	0.0286823	0.299326	NA	NA	NA	1.54239	0.578861	0.523856
tr|Q9VW57_DROME|Q9VW57	Q9VW57	Grasp65	Mutant_Mono-Ctrl_Mono	-0.507891	0.201426	10.8578	0.028649	0.299326	NA	NA	NA	1.54289	0.507891	0.523856
sp|PSMF1_DROME|Q9V637	Q9V637	PI31	Mutant_Mono-Ctrl_Mono	0.32311	0.128252	10.8578	0.0287578	0.299415	NA	NA	NA	1.54124	0.32311	0.523726
sp|PTH2_DROME|O97067	O97067	CG1307	Mutant_Mono-Ctrl_Mono	-0.752364	0.29977	10.8578	0.0292467	0.301738	NA	NA	NA	1.53392	0.752364	0.52037
tr|Q9W1A3_DROME|Q9W1A3	Q9W1A3	Zfrp8	Mutant_Mono-Ctrl_Mono	-0.575746	0.229122	10.8578	0.0290907	0.301738	NA	NA	NA	1.53625	0.575746	0.52037
sp|MTAP_DROME|Q9V813	Q9V813	Mtap	Mutant_Mono-Ctrl_Mono	-0.544875	0.217056	10.8578	0.0292214	0.301738	NA	NA	NA	1.5343	0.544875	0.52037
tr|Q9VSK5_DROME|Q9VSK5	Q9VSK5	Gug	Mutant_Mono-Ctrl_Mono	0.362488	0.144433	10.8578	0.0292504	0.301738	NA	NA	NA	1.53387	0.362488	0.52037
tr|L7EET3_DROME|L7EET3	L7EET3	UQCR-11	Mutant_Mono-Ctrl_Mono	0.553613	0.220917	10.8578	0.0294459	0.302407	NA	NA	NA	1.53098	0.553613	0.519408
tr|Q0E8R1_DROME|Q0E8R1	Q0E8R1	vir-1	Mutant_Mono-Ctrl_Mono	-0.511921	0.204287	10.8578	0.0294504	0.302407	NA	NA	NA	1.53091	0.511921	0.519408
tr|Q9VI64_DROME|Q9VI64	Q9VI64	CG10098	Mutant_Mono-Ctrl_Mono	-0.497957	0.19884	10.8578	0.0295329	0.30256	NA	NA	NA	1.52969	0.497957	0.519188
sp|ADAS_DROME|Q9V778	Q9V778	Agps	Mutant_Mono-Ctrl_Mono	0.88685	0.354416	10.8578	0.0296387	0.302669	NA	NA	NA	1.52814	0.88685	0.519032
tr|Q9V3P3_DROME|Q9V3P3	Q9V3P3	REG	Mutant_Mono-Ctrl_Mono	-0.489248	0.195681	10.8578	0.0297463	0.302669	NA	NA	NA	1.52657	0.489248	0.519032
tr|Q9VTL0_DROME|Q9VTL0	Q9VTL0	CG6083	Mutant_Mono-Ctrl_Mono	-0.434796	0.173852	10.8578	0.029708	0.302669	NA	NA	NA	1.52713	0.434796	0.519032
tr|Q95RB2_DROME|Q95RB2	Q95RB2	Cpr49Ae	Mutant_Mono-Ctrl_Mono	0.435836	0.174533	10.8578	0.0299085	0.303629	NA	NA	NA	1.5242	0.435836	0.517656
tr|Q94513_DROME|Q94513	Q94513	BEAF-32	Mutant_Mono-Ctrl_Mono	-0.484597	0.194372	10.8578	0.0301217	0.305102	NA	NA	NA	1.52112	0.484597	0.515556
tr|Q9NG60_DROME|Q9NG60	Q9NG60	eIF2D	Mutant_Mono-Ctrl_Mono	0.319759	0.128348	10.8578	0.030218	0.305386	NA	NA	NA	1.51973	0.319759	0.515151
sp|OTU1_DROME|Q9VRJ9	Q9VRJ9	Yod1	Mutant_Mono-Ctrl_Mono	-0.314902	0.126513	10.8578	0.030338	0.305908	NA	NA	NA	1.51801	0.314902	0.514409
sp|F10A1_DROME|C4NYP8	C4NYP8	HIP	Mutant_Mono-Ctrl_Mono	-0.786721	0.316774	10.8578	0.0306375	0.306013	NA	NA	NA	1.51375	0.786721	0.51426
sp|PROF_DROME|P25843	P25843	chic	Mutant_Mono-Ctrl_Mono	-0.602204	0.242132	10.8578	0.0304458	0.306013	NA	NA	NA	1.51647	0.602204	0.51426
tr|Q7YU41_DROME|Q7YU41	Q7YU41	CG4467	Mutant_Mono-Ctrl_Mono	-0.527743	0.21264	10.8578	0.0307284	0.306013	NA	NA	NA	1.51246	0.527743	0.51426
tr|A0A0B4K7I2_DROME|A0A0B4K7I2	A0A0B4K7I2	sm	Mutant_Mono-Ctrl_Mono	-0.38406	0.154781	10.8578	0.0307585	0.306013	NA	NA	NA	1.51203	0.38406	0.51426
sp|TPC13_DROME|Q95TN1	Q95TN1	CG4953	Mutant_Mono-Ctrl_Mono	-0.37806	0.152357	10.8578	0.0307532	0.306013	NA	NA	NA	1.51211	0.37806	0.51426
sp|CAPS_DROME|Q9NHE5	Q9NHE5	Cadps	Mutant_Mono-Ctrl_Mono	-0.292209	0.117709	10.8578	0.0306953	0.306013	NA	NA	NA	1.51293	0.292209	0.51426
tr|Q9VPR3_DROME|Q9VPR3	Q9VPR3	CG2794	Mutant_Mono-Ctrl_Mono	-0.709422	0.286379	10.8578	0.0309822	0.307288	NA	NA	NA	1.50889	0.709422	0.512455
tr|A0A0B4K6C7_DROME|A0A0B4K6C7	A0A0B4K6C7	pyd	Mutant_Mono-Ctrl_Mono	0.641859	0.259562	10.8578	0.0312216	0.307288	NA	NA	NA	1.50555	0.641859	0.512455
tr|Q7K2Q8_DROME|Q7K2Q8	Q7K2Q8	Trs31	Mutant_Mono-Ctrl_Mono	-0.63519	0.25701	10.8578	0.0312984	0.307288	NA	NA	NA	1.50448	0.63519	0.512455
sp|LAR4_DROME|Q9I7T7	Q9I7T7	Larp4B	Mutant_Mono-Ctrl_Mono	0.52166	0.210869	10.8578	0.031166	0.307288	NA	NA	NA	1.50632	0.52166	0.512455
tr|Q9VMH2_DROME|Q9VMH2	Q9VMH2	Arpc4	Mutant_Mono-Ctrl_Mono	-0.467281	0.188903	10.8578	0.0311774	0.307288	NA	NA	NA	1.50616	0.467281	0.512455
sp|IF2B_DROME|P41375	P41375	eIF2β	Mutant_Mono-Ctrl_Mono	-0.39527	0.159879	10.8578	0.0312522	0.307288	NA	NA	NA	1.50512	0.39527	0.512455
sp|TPIS_DROME|P29613	P29613	Tpi	Mutant_Mono-Ctrl_Mono	-0.769416	0.312396	10.8578	0.0317725	0.311259	NA	NA	NA	1.49795	0.769416	0.506878
sp|ASNA_DROME|Q7JWD3	Q7JWD3	CG1598	Mutant_Mono-Ctrl_Mono	-0.794645	0.323428	10.8578	0.0321111	0.312406	NA	NA	NA	1.49334	0.794645	0.505281
tr|M9NEW0_DROME|M9NEW0	M9NEW0	CG43346	Mutant_Mono-Ctrl_Mono	-0.544461	0.221665	10.8578	0.0321515	0.312406	NA	NA	NA	1.4928	0.544461	0.505281
sp|GNAS_DROME|P20354	P20354	Gαs	Mutant_Mono-Ctrl_Mono	-0.473839	0.193198	10.8578	0.0323581	0.312406	NA	NA	NA	1.49002	0.473839	0.505281
tr|Q9VDZ1_DROME|Q9VDZ1	Q9VDZ1	CG5555	Mutant_Mono-Ctrl_Mono	0.370994	0.151199	10.8578	0.0322971	0.312406	NA	NA	NA	1.49084	0.370994	0.505281
sp|PP2B3_DROME|Q9VXF1	Q9VXF1	CanA-14F	Mutant_Mono-Ctrl_Mono	-0.312491	0.12743	10.8578	0.032378	0.312406	NA	NA	NA	1.48975	0.312491	0.505281
sp|KAPR2_DROME|P81900	P81900	Pka-R2	Mutant_Mono-Ctrl_Mono	-0.538383	0.219902	10.8578	0.0326057	0.313926	NA	NA	NA	1.48671	0.538383	0.503172
sp|IF4E_DROME|P48598	P48598	eIF4E1	Mutant_Mono-Ctrl_Mono	0.352564	0.144105	10.8578	0.0327045	0.314202	NA	NA	NA	1.48539	0.352564	0.502791
sp|FUSIL_DROME|Q9BJZ5	Q9BJZ5	fus	Mutant_Mono-Ctrl_Mono	0.480865	0.196878	10.8578	0.0329439	0.315824	NA	NA	NA	1.48223	0.480865	0.500555
sp|HSP68_DROME|O97125	O97125	Hsp68	Mutant_Mono-Ctrl_Mono	0.494076	0.202885	10.8578	0.0333647	0.315973	NA	NA	NA	1.47671	0.494076	0.50035
tr|Q9VBC9_DROME|Q9VBC9	Q9VBC9	beat-VII	Mutant_Mono-Ctrl_Mono	-0.463243	0.19007	10.8578	0.0332488	0.315973	NA	NA	NA	1.47822	0.463243	0.50035
tr|Q9VRE0_DROME|Q9VRE0	Q9VRE0	Stt3A	Mutant_Mono-Ctrl_Mono	-0.442706	0.181993	10.8578	0.0335241	0.315973	NA	NA	NA	1.47464	0.442706	0.50035
tr|Q9W3K9_DROME|Q9W3K9	Q9W3K9	Ldsdh1	Mutant_Mono-Ctrl_Mono	0.405662	0.166486	10.8578	0.0332848	0.315973	NA	NA	NA	1.47775	0.405662	0.50035
tr|Q9VGM1_DROME|Q9VGM1	Q9VGM1	Mrp4	Mutant_Mono-Ctrl_Mono	0.39844	0.163766	10.8578	0.033498	0.315973	NA	NA	NA	1.47498	0.39844	0.50035
tr|Q95RF6_DROME|Q95RF6	Q95RF6	Tom20	Mutant_Mono-Ctrl_Mono	-0.327358	0.134162	10.8578	0.0330857	0.315973	NA	NA	NA	1.48036	0.327358	0.50035
tr|Q9W5E8_DROME|Q9W5E8	Q9W5E8	spdi	Mutant_Mono-Ctrl_Mono	0.309768	0.127259	10.8578	0.0334301	0.315973	NA	NA	NA	1.47586	0.309768	0.50035
tr|Q9VY42_DROME|Q9VY42	Q9VY42	Tat	Mutant_Mono-Ctrl_Mono	0.38031	0.156599	10.8578	0.0337605	0.316941	NA	NA	NA	1.47159	0.38031	0.499022
tr|Q9U4Y1_DROME|Q9U4Y1	Q9U4Y1	TrpRS	Mutant_Mono-Ctrl_Mono	-0.254404	0.10476	10.8578	0.0337683	0.316941	NA	NA	NA	1.47149	0.254404	0.499022
tr|Q9VXC9_DROME|Q9VXC9	Q9VXC9	CG9676	Mutant_Mono-Ctrl_Mono	-1.17427	0.484334	10.8578	0.0340031	0.31715	NA	NA	NA	1.46848	1.17427	0.498736
sp|STAU_DROME|P25159	P25159	stau	Mutant_Mono-Ctrl_Mono	0.502689	0.207246	10.8578	0.0339399	0.31715	NA	NA	NA	1.46929	0.502689	0.498736
sp|UFD4_DROME|Q9VL06	Q9VL06	Ufd4	Mutant_Mono-Ctrl_Mono	0.314842	0.129761	10.8578	0.0338945	0.31715	NA	NA	NA	1.46987	0.314842	0.498736
sp|PFD2_DROME|Q9VTE5	Q9VTE5	Pfdn2	Mutant_Mono-Ctrl_Mono	-0.732992	0.302923	10.8578	0.0342907	0.319167	NA	NA	NA	1.46482	0.732992	0.495981
tr|Q9V3G8_DROME|Q9V3G8	Q9V3G8	Vajk1	Mutant_Mono-Ctrl_Mono	-1.18499	0.490735	10.8578	0.0345948	0.32133	NA	NA	NA	1.46099	1.18499	0.493049
tr|A8JNS4_DROME|A8JNS4	A8JNS4	stv	Mutant_Mono-Ctrl_Mono	0.777231	0.323183	10.8578	0.0351972	0.321558	NA	NA	NA	1.45349	0.777231	0.492741
tr|Q9VSR5_DROME|Q9VSR5	Q9VSR5	mRpL12	Mutant_Mono-Ctrl_Mono	-0.709966	0.295107	10.8578	0.0351436	0.321558	NA	NA	NA	1.45415	0.709966	0.492741
tr|Q9VR61_DROME|Q9VR61	Q9VR61	S6kII	Mutant_Mono-Ctrl_Mono	-0.676181	0.280678	10.8578	0.0349391	0.321558	NA	NA	NA	1.45669	0.676181	0.492741
tr|Q9I7R7_DROME|Q9I7R7	Q9I7R7	CG18809	Mutant_Mono-Ctrl_Mono	0.671752	0.279079	10.8578	0.0350668	0.321558	NA	NA	NA	1.4551	0.671752	0.492741
tr|L0MNA2_DROME|L0MNA2	L0MNA2	CaMKII	Mutant_Mono-Ctrl_Mono	0.624937	0.259549	10.8578	0.0350205	0.321558	NA	NA	NA	1.45568	0.624937	0.492741
tr|Q7KK51_DROME|Q7KK51	Q7KK51	Mtmr6	Mutant_Mono-Ctrl_Mono	-0.405783	0.168716	10.8578	0.035185	0.321558	NA	NA	NA	1.45364	0.405783	0.492741
sp|6PGD_DROME|P41572	P41572	Pgd	Mutant_Mono-Ctrl_Mono	-0.305311	0.126521	10.8578	0.0346925	0.321558	NA	NA	NA	1.45976	0.305311	0.492741
tr|Q9V3W1_DROME|Q9V3W1	Q9V3W1	Tpr2	Mutant_Mono-Ctrl_Mono	0.275245	0.114503	10.8578	0.0352658	0.321558	NA	NA	NA	1.45265	0.275245	0.492741
tr|Q59DP9_DROME|Q59DP9	Q59DP9	PMCA	Mutant_Mono-Ctrl_Mono	0.257387	0.10695	10.8578	0.0350929	0.321558	NA	NA	NA	1.45478	0.257387	0.492741
sp|VDAC_DROME|Q94920	Q94920	porin	Mutant_Mono-Ctrl_Mono	-0.595337	0.248335	10.8578	0.0356721	0.321601	NA	NA	NA	1.44767	0.595337	0.492682
tr|A8WHE0_DROME|A8WHE0	A8WHE0	GC2	Mutant_Mono-Ctrl_Mono	-0.430595	0.179435	10.8578	0.0355212	0.321601	NA	NA	NA	1.44951	0.430595	0.492682
sp|RHEB_DROME|Q9VND8	Q9VND8	Rheb	Mutant_Mono-Ctrl_Mono	-0.416368	0.173436	10.8578	0.0354599	0.321601	NA	NA	NA	1.45026	0.416368	0.492682
tr|Q4QPR8_DROME|Q4QPR8	Q4QPR8	CG14483	Mutant_Mono-Ctrl_Mono	-0.313049	0.130609	10.8578	0.0357016	0.321601	NA	NA	NA	1.44731	0.313049	0.492682
sp|PUR4_DROME|P35421	P35421	Pfas	Mutant_Mono-Ctrl_Mono	-0.282325	0.117672	10.8578	0.0355508	0.321601	NA	NA	NA	1.44915	0.282325	0.492682
sp|EXT2_DROME|Q9Y169	Q9Y169	sotv	Mutant_Mono-Ctrl_Mono	0.381722	0.159397	10.8578	0.0358311	0.32212	NA	NA	NA	1.44574	0.381722	0.491982
tr|Q9W5W6_DROME|Q9W5W6	Q9W5W6	CG9578	Mutant_Mono-Ctrl_Mono	-1.14124	0.477311	10.8578	0.0360722	0.323638	NA	NA	NA	1.44283	1.14124	0.489941
sp|SODC_DROME|P61851	P61851	Sod1	Mutant_Mono-Ctrl_Mono	-0.480868	0.201369	10.8578	0.0362623	0.324692	NA	NA	NA	1.44055	0.480868	0.488528
tr|Q9VLF0_DROME|Q9VLF0	Q9VLF0	DIP-ζ	Mutant_Mono-Ctrl_Mono	-0.694055	0.287469	9.8578	0.0367408	0.327407	NA	NA	NA	1.43485	0.694055	0.484911
tr|Q9VGG3_DROME|Q9VGG3	Q9VGG3	CG31211	Mutant_Mono-Ctrl_Mono	0.646135	0.271492	10.8578	0.0367796	0.327407	NA	NA	NA	1.43439	0.646135	0.484911
tr|Q9W4K0_DROME|Q9W4K0	Q9W4K0	CHOp24	Mutant_Mono-Ctrl_Mono	-0.309626	0.130102	10.8578	0.0367849	0.327407	NA	NA	NA	1.43433	0.309626	0.484911
sp|HLES_DROME|Q02308	Q02308	H	Mutant_Mono-Ctrl_Mono	0.367528	0.154509	10.8578	0.0368614	0.327438	NA	NA	NA	1.43343	0.367528	0.484871
tr|E8NH67_DROME|E8NH67	E8NH67	aspr	Mutant_Mono-Ctrl_Mono	-0.481315	0.202683	10.8578	0.037119	0.328422	NA	NA	NA	1.4304	0.481315	0.483568
tr|Q9W324_DROME|Q9W324	Q9W324	Ptpmeg2	Mutant_Mono-Ctrl_Mono	0.303251	0.127688	10.8578	0.0371045	0.328422	NA	NA	NA	1.43057	0.303251	0.483568
tr|E1JJP5_DROME|E1JJP5	E1JJP5	NFAT	Mutant_Mono-Ctrl_Mono	0.662956	0.279636	10.8578	0.0373775	0.330057	NA	NA	NA	1.42739	0.662956	0.481411
sp|PDE9A_DROME|Q9I7S6	Q9I7S6	Pde9	Mutant_Mono-Ctrl_Mono	-0.28671	0.121228	10.8578	0.0377562	0.332745	NA	NA	NA	1.42301	0.28671	0.477888
tr|Q9VLP2_DROME|Q9VLP2	Q9VLP2	CG7781	Mutant_Mono-Ctrl_Mono	-0.461121	0.195248	10.8578	0.0379776	0.334039	NA	NA	NA	1.42047	0.461121	0.476203
sp|CP6W1_DROME|Q9V9L1	Q9V9L1	Cyp6w1	Mutant_Mono-Ctrl_Mono	0.793664	0.336233	10.8578	0.0380618	0.334123	NA	NA	NA	1.41951	0.793664	0.476094
tr|Q961F9_DROME|Q961F9	Q961F9	Agpat3	Mutant_Mono-Ctrl_Mono	-0.505855	0.214774	10.8578	0.0384091	0.336512	NA	NA	NA	1.41557	0.505855	0.472999
tr|Q6NR72_DROME|Q6NR72	Q6NR72	Eglp4	Mutant_Mono-Ctrl_Mono	-0.787295	0.334834	10.8578	0.0386792	0.3369	NA	NA	NA	1.41252	0.787295	0.472499
tr|Q9VQM2_DROME|Q9VQM2	Q9VQM2	ND-B14.5B	Mutant_Mono-Ctrl_Mono	-0.600756	0.255473	10.8578	0.038663	0.3369	NA	NA	NA	1.4127	0.600756	0.472499
tr|Q9VSK4_DROME|Q9VSK4	Q9VSK4	CG6983	Mutant_Mono-Ctrl_Mono	-0.862038	0.367258	10.8578	0.0389572	0.338663	NA	NA	NA	1.40941	0.862038	0.470232
tr|Q9VDU7_DROME|Q9VDU7	Q9VDU7	Naam	Mutant_Mono-Ctrl_Mono	-0.623633	0.265918	10.8578	0.0390956	0.338838	NA	NA	NA	1.40787	0.623633	0.470008
tr|Q9VDC2_DROME|Q9VDC2	Q9VDC2	Idi	Mutant_Mono-Ctrl_Mono	-0.577037	0.246211	10.8578	0.0392012	0.338838	NA	NA	NA	1.4067	0.577037	0.470008
tr|Q9VTD6_DROME|Q9VTD6	Q9VTD6	CG43693	Mutant_Mono-Ctrl_Mono	-0.458007	0.195427	10.8578	0.0392044	0.338838	NA	NA	NA	1.40667	0.458007	0.470008
tr|Q9VDH3_DROME|Q9VDH3	Q9VDH3	Ktl	Mutant_Mono-Ctrl_Mono	-0.844609	0.361786	10.8578	0.0398337	0.339348	NA	NA	NA	1.39975	0.844609	0.469355
sp|SIR4_DROME|Q8IRR5	Q8IRR5	Sirt4	Mutant_Mono-Ctrl_Mono	-0.499447	0.213467	10.8578	0.0394763	0.339348	NA	NA	NA	1.40366	0.499447	0.469355
sp|CCNT_DROME|O96433	O96433	CycT	Mutant_Mono-Ctrl_Mono	-0.450293	0.192505	10.8578	0.0395154	0.339348	NA	NA	NA	1.40323	0.450293	0.469355
sp|COX2_DROME|P00408	P00408	mt:CoII	Mutant_Mono-Ctrl_Mono	-0.441262	0.188865	10.8578	0.039706	0.339348	NA	NA	NA	1.40114	0.441262	0.469355
sp|C1GLT_DROME|Q7K237	Q7K237	C1GalTA	Mutant_Mono-Ctrl_Mono	0.387879	0.165911	10.8578	0.0396018	0.339348	NA	NA	NA	1.40228	0.387879	0.469355
tr|X2JEY5_DROME|X2JEY5	X2JEY5	AMPdeam	Mutant_Mono-Ctrl_Mono	-0.355221	0.152192	10.8578	0.0398698	0.339348	NA	NA	NA	1.39936	0.355221	0.469355
tr|Q9VHB1_DROME|Q9VHB1	Q9VHB1	CG9399	Mutant_Mono-Ctrl_Mono	-0.333667	0.142907	10.8578	0.0398124	0.339348	NA	NA	NA	1.39998	0.333667	0.469355
sp|SYN_DROME|Q24546	Q24546	Syn	Mutant_Mono-Ctrl_Mono	-0.308011	0.131657	10.8578	0.03949	0.339348	NA	NA	NA	1.40351	0.308011	0.469355
tr|Q8T0N5_DROME|Q8T0N5	Q8T0N5	CG8768	Mutant_Mono-Ctrl_Mono	-0.524907	0.225331	10.8578	0.0401896	0.340795	NA	NA	NA	1.39589	0.524907	0.467507
tr|L0MLP2_DROME|L0MLP2	L0MLP2	CaMKII	Mutant_Mono-Ctrl_Mono	0.497418	0.213736	10.8578	0.0403474	0.341466	NA	NA	NA	1.39418	0.497418	0.466652
tr|Q5LJP6_DROME|Q5LJP6	Q5LJP6	CG17698	Mutant_Mono-Ctrl_Mono	-0.396224	0.170394	10.8578	0.0404828	0.341965	NA	NA	NA	1.39273	0.396224	0.466019
tr|Q95TU2_DROME|Q95TU2	Q95TU2	CG6686	Mutant_Mono-Ctrl_Mono	0.609529	0.26262	10.8578	0.0407954	0.341999	NA	NA	NA	1.38939	0.609529	0.465975
tr|Q9W086_DROME|Q9W086	Q9W086	mRpL46	Mutant_Mono-Ctrl_Mono	-0.528147	0.227656	10.8578	0.0408688	0.341999	NA	NA	NA	1.38861	0.528147	0.465975
sp|PTRO_DROME|A1ZAU8	A1ZAU8	Patronin	Mutant_Mono-Ctrl_Mono	-0.527251	0.227026	10.8578	0.0406904	0.341999	NA	NA	NA	1.39051	0.527251	0.465975
tr|Q7KUZ1_DROME|Q7KUZ1	Q7KUZ1	Stim	Mutant_Mono-Ctrl_Mono	0.522966	0.225376	10.8578	0.0408342	0.341999	NA	NA	NA	1.38898	0.522966	0.465975
sp|NA30A_DROME|Q95RC0	Q95RC0	Naa30A	Mutant_Mono-Ctrl_Mono	0.289378	0.12453	10.8578	0.0405955	0.341999	NA	NA	NA	1.39152	0.289378	0.465975
tr|Q7K3K5_DROME|Q7K3K5	Q7K3K5	ZnT63C	Mutant_Mono-Ctrl_Mono	0.455557	0.196621	10.8578	0.0410849	0.343166	NA	NA	NA	1.38632	0.455557	0.464495
tr|Q24463_DROME|Q24463	Q24463	bt	Mutant_Mono-Ctrl_Mono	-0.614612	0.266535	10.8578	0.0418844	0.346161	NA	NA	NA	1.37795	0.614612	0.460722
tr|Q7KJ73_DROME|Q7KJ73	Q7KJ73	Tsp42Ee	Mutant_Mono-Ctrl_Mono	-0.605016	0.262473	10.8578	0.0419482	0.346161	NA	NA	NA	1.37729	0.605016	0.460722
tr|Q9VGS3_DROME|Q9VGS3	Q9VGS3	SdhC	Mutant_Mono-Ctrl_Mono	-0.603959	0.262071	10.8578	0.0419847	0.346161	NA	NA	NA	1.37691	0.603959	0.460722
tr|A0A021WW64_DROME|A0A021WW64	A0A021WW64	CG17162	Mutant_Mono-Ctrl_Mono	-0.47838	0.207231	10.8578	0.0417004	0.346161	NA	NA	NA	1.37986	0.47838	0.460722
sp|DNAT_DROME|Q94521	Q94521	speck	Mutant_Mono-Ctrl_Mono	-0.384316	0.166674	10.8578	0.0418939	0.346161	NA	NA	NA	1.37785	0.384316	0.460722
sp|UBR1_DROME|Q9VX91	Q9VX91	Ubr1	Mutant_Mono-Ctrl_Mono	0.282987	0.122766	10.8578	0.0419458	0.346161	NA	NA	NA	1.37731	0.282987	0.460722
tr|A0A0B4JD47_DROME|A0A0B4JD47	A0A0B4JD47	mim	Mutant_Mono-Ctrl_Mono	0.860111	0.373454	10.8578	0.042091	0.3464	NA	NA	NA	1.37581	0.860111	0.460423
tr|Q9XZ09_DROME|Q9XZ09	Q9XZ09	Sap130	Mutant_Mono-Ctrl_Mono	0.351787	0.152971	10.8578	0.0423438	0.347841	NA	NA	NA	1.37321	0.351787	0.458619
tr|Q9VT83_DROME|Q9VT83	Q9VT83	dpr10	Mutant_Mono-Ctrl_Mono	-1.20205	0.516213	9.8578	0.0425	0.348296	NA	NA	NA	1.37161	1.20205	0.458051
tr|Q9VYB2_DROME|Q9VYB2	Q9VYB2	CG11178	Mutant_Mono-Ctrl_Mono	-0.514277	0.223904	10.8578	0.0425549	0.348296	NA	NA	NA	1.37105	0.514277	0.458051
tr|Q9V3E9_DROME|Q9V3E9	Q9V3E9	spag	Mutant_Mono-Ctrl_Mono	0.35112	0.152993	10.8578	0.0426938	0.348796	NA	NA	NA	1.36964	0.35112	0.457428
tr|Q9VK85_DROME|Q9VK85	Q9VK85	eRF3	Mutant_Mono-Ctrl_Mono	0.324163	0.141321	10.8578	0.0427835	0.348892	NA	NA	NA	1.36872	0.324163	0.457309
tr|Q9VFQ9_DROME|Q9VFQ9	Q9VFQ9	Dip-B	Mutant_Mono-Ctrl_Mono	-0.298393	0.130228	10.8578	0.0429709	0.349783	NA	NA	NA	1.36683	0.298393	0.456201
sp|MLC2_DROME|P54357	P54357	Mlc-c	Mutant_Mono-Ctrl_Mono	0.359388	0.156955	10.8578	0.0430875	0.350096	NA	NA	NA	1.36565	0.359388	0.455813
tr|Q95T61_DROME|Q95T61	Q95T61	CG2082	Mutant_Mono-Ctrl_Mono	-0.463346	0.20259	10.8578	0.0432875	0.351083	NA	NA	NA	1.36364	0.463346	0.45459
tr|F0JAF7_DROME|F0JAF7	F0JAF7	Rab35	Mutant_Mono-Ctrl_Mono	-0.641062	0.281935	10.8578	0.0443082	0.352342	NA	NA	NA	1.35352	0.641062	0.453035
sp|RM10_DROME|Q9VPL3	Q9VPL3	mRpL10	Mutant_Mono-Ctrl_Mono	-0.576476	0.253819	10.8578	0.0445087	0.352342	NA	NA	NA	1.35156	0.576476	0.453035
tr|Q9VCL9_DROME|Q9VCL9	Q9VCL9	Irk2	Mutant_Mono-Ctrl_Mono	0.575247	0.253845	10.8578	0.0449049	0.352342	NA	NA	NA	1.34771	0.575247	0.453035
tr|O76861_DROME|O76861	O76861	CG2685	Mutant_Mono-Ctrl_Mono	0.558561	0.246295	10.8578	0.0447706	0.352342	NA	NA	NA	1.34901	0.558561	0.453035
tr|X2JC02_DROME|X2JC02	X2JC02	Svil	Mutant_Mono-Ctrl_Mono	0.554676	0.244397	10.8578	0.0446363	0.352342	NA	NA	NA	1.35031	0.554676	0.453035
tr|Q9VU15_DROME|Q9VU15	Q9VU15	Sf3a2	Mutant_Mono-Ctrl_Mono	0.500978	0.221113	10.8578	0.044938	0.352342	NA	NA	NA	1.34739	0.500978	0.453035
tr|O18332_DROME|O18332	O18332	Rab1	Mutant_Mono-Ctrl_Mono	-0.469375	0.206773	10.8578	0.0446021	0.352342	NA	NA	NA	1.35064	0.469375	0.453035
sp|VATE_DROME|P54611	P54611	Vha26	Mutant_Mono-Ctrl_Mono	-0.45631	0.200785	10.8578	0.0443977	0.352342	NA	NA	NA	1.35264	0.45631	0.453035
sp|STNB_DROME|Q24212	Q24212	stnB	Mutant_Mono-Ctrl_Mono	-0.417389	0.18342	10.8578	0.0441693	0.352342	NA	NA	NA	1.35488	0.417389	0.453035
tr|Q9VTN9_DROME|Q9VTN9	Q9VTN9	Gcat	Mutant_Mono-Ctrl_Mono	0.417085	0.183154	10.8578	0.0440415	0.352342	NA	NA	NA	1.35614	0.417085	0.453035
tr|Q9VG04_DROME|Q9VG04	Q9VG04	CG8031	Mutant_Mono-Ctrl_Mono	-0.408537	0.179363	10.8578	0.044005	0.352342	NA	NA	NA	1.3565	0.408537	0.453035
tr|Q8IPV3_DROME|Q8IPV3	Q8IPV3	CG3164	Mutant_Mono-Ctrl_Mono	0.390709	0.171562	10.8578	0.0440321	0.352342	NA	NA	NA	1.35623	0.390709	0.453035
tr|M9PET3_DROME|M9PET3	M9PET3	simj	Mutant_Mono-Ctrl_Mono	-0.378962	0.166189	10.8578	0.0438061	0.352342	NA	NA	NA	1.35847	0.378962	0.453035
tr|Q7JMZ0_DROME|Q7JMZ0	Q7JMZ0	Ric	Mutant_Mono-Ctrl_Mono	-0.35853	0.157796	10.8578	0.044439	0.352342	NA	NA	NA	1.35224	0.35853	0.453035
sp|RT25_DROME|Q9VY28	Q9VY28	mRpS25	Mutant_Mono-Ctrl_Mono	-0.35417	0.155888	10.8578	0.0444507	0.352342	NA	NA	NA	1.35212	0.35417	0.453035
tr|O97454_DROME|O97454	O97454	l(1)10Bb	Mutant_Mono-Ctrl_Mono	-0.340619	0.149744	10.8578	0.0442397	0.352342	NA	NA	NA	1.35419	0.340619	0.453035
sp|COA3_DROME|P0DKM0	P0DKM0	Ccdc56	Mutant_Mono-Ctrl_Mono	-0.283436	0.124399	10.8578	0.0439485	0.352342	NA	NA	NA	1.35706	0.283436	0.453035
tr|Q7JUS1_DROME|Q7JUS1	Q7JUS1	CG30491	Mutant_Mono-Ctrl_Mono	-0.273181	0.120485	10.8578	0.0448105	0.352342	NA	NA	NA	1.34862	0.273181	0.453035
tr|Q9VAR0_DROME|Q9VAR0	Q9VAR0	CG1951	Mutant_Mono-Ctrl_Mono	-0.270155	0.11831	10.8578	0.043566	0.352342	NA	NA	NA	1.36085	0.270155	0.453035
tr|B7Z122_DROME|B7Z122	B7Z122	CG10804	Mutant_Mono-Ctrl_Mono	0.370192	0.163558	10.8578	0.0451226	0.353171	NA	NA	NA	1.34561	0.370192	0.452015
sp|PAKM_DROME|Q9VXE5	Q9VXE5	mbt	Mutant_Mono-Ctrl_Mono	-0.776257	0.343336	10.8578	0.0453155	0.353713	NA	NA	NA	1.34375	0.776257	0.451349
tr|Q9W033_DROME|Q9W033	Q9W033	CG13807	Mutant_Mono-Ctrl_Mono	0.704645	0.311721	10.8578	0.0453498	0.353713	NA	NA	NA	1.34342	0.704645	0.451349
sp|UBP32_DROME|M9PD06	M9PD06	Usp32	Mutant_Mono-Ctrl_Mono	-0.372213	0.164891	10.8578	0.0456009	0.355053	NA	NA	NA	1.34103	0.372213	0.449707
sp|K10_DROME|P13468	P13468	fs(1)K10	Mutant_Mono-Ctrl_Mono	1.01339	0.451413	10.8578	0.0465986	0.356089	NA	NA	NA	1.33163	1.01339	0.448442
sp|ARMC6_DROME|Q7K486	Q7K486	CG5721	Mutant_Mono-Ctrl_Mono	-0.685391	0.304336	10.8578	0.0460205	0.356089	NA	NA	NA	1.33705	0.685391	0.448442
tr|A0A0S0X7W8_DROME|A0A0S0X7W8	A0A0S0X7W8	CG3638	Mutant_Mono-Ctrl_Mono	0.541091	0.24096	10.8578	0.0465476	0.356089	NA	NA	NA	1.3321	0.541091	0.448442
tr|Q9VXZ8_DROME|Q9VXZ8	Q9VXZ8	pdgy	Mutant_Mono-Ctrl_Mono	-0.47718	0.212445	10.8578	0.0465011	0.356089	NA	NA	NA	1.33254	0.47718	0.448442
sp|TFDP_DROME|Q24318	Q24318	Dp	Mutant_Mono-Ctrl_Mono	0.441312	0.196592	10.8578	0.0466089	0.356089	NA	NA	NA	1.33153	0.441312	0.448442
tr|Q9VIF3_DROME|Q9VIF3	Q9VIF3	Coq3	Mutant_Mono-Ctrl_Mono	-0.390653	0.174004	10.8578	0.0465865	0.356089	NA	NA	NA	1.33174	0.390653	0.448442
tr|M9PDE6_DROME|M9PDE6	M9PDE6	CG42748	Mutant_Mono-Ctrl_Mono	-0.385925	0.171518	10.8578	0.0461841	0.356089	NA	NA	NA	1.33551	0.385925	0.448442
tr|Q9V4E0_DROME|Q9V4E0	Q9V4E0	ND-49	Mutant_Mono-Ctrl_Mono	-0.34997	0.155554	10.8578	0.0462027	0.356089	NA	NA	NA	1.33533	0.34997	0.448442
sp|PATH_DROME|Q9VT04	Q9VT04	path	Mutant_Mono-Ctrl_Mono	-0.320603	0.142699	10.8578	0.0464548	0.356089	NA	NA	NA	1.33297	0.320603	0.448442
sp|RCC1_DROME|P25171	P25171	Rcc1	Mutant_Mono-Ctrl_Mono	-0.264079	0.11718	10.8578	0.0458983	0.356089	NA	NA	NA	1.3382	0.264079	0.448442
tr|Q9VQR8_DROME|Q9VQR8	Q9VQR8	LeuRS	Mutant_Mono-Ctrl_Mono	0.258584	0.114872	10.8578	0.0461039	0.356089	NA	NA	NA	1.33626	0.258584	0.448442
tr|Q9W077_DROME|Q9W077	Q9W077	Cpr62Bc	Mutant_Mono-Ctrl_Mono	-0.837442	0.373766	10.8578	0.0469563	0.356405	NA	NA	NA	1.32831	0.837442	0.448056
sp|DCE_DROME|P20228	P20228	Gad1	Mutant_Mono-Ctrl_Mono	-0.816462	0.364553	10.8578	0.0470326	0.356405	NA	NA	NA	1.3276	0.816462	0.448056
sp|OB19D_DROME|P54192	P54192	Obp19d	Mutant_Mono-Ctrl_Mono	-0.614597	0.274061	10.8578	0.0467928	0.356405	NA	NA	NA	1.32982	0.614597	0.448056
sp|EIGER_DROME|Q8MUJ1	Q8MUJ1	egr	Mutant_Mono-Ctrl_Mono	0.518204	0.231867	10.8578	0.0474202	0.356405	NA	NA	NA	1.32404	0.518204	0.448056
tr|Q59E33_DROME|Q59E33	Q59E33	scaf6	Mutant_Mono-Ctrl_Mono	0.458658	0.205151	10.8578	0.047355	0.356405	NA	NA	NA	1.32463	0.458658	0.448056
tr|M9MRD9_DROME|M9MRD9	M9MRD9	PAPLA1	Mutant_Mono-Ctrl_Mono	-0.337146	0.150859	10.8578	0.0474272	0.356405	NA	NA	NA	1.32397	0.337146	0.448056
sp|ATPB1_DROME|Q24046	Q24046	nrv1	Mutant_Mono-Ctrl_Mono	-0.327748	0.14667	10.8578	0.0474463	0.356405	NA	NA	NA	1.3238	0.327748	0.448056
sp|TRR_DROME|Q8IRW8	Q8IRW8	trr	Mutant_Mono-Ctrl_Mono	-0.318491	0.142495	10.8578	0.0474054	0.356405	NA	NA	NA	1.32417	0.318491	0.448056
sp|EI3G1_DROME|Q9W4X7	Q9W4X7	eIF3g1	Mutant_Mono-Ctrl_Mono	0.235402	0.105035	10.8578	0.0469049	0.356405	NA	NA	NA	1.32878	0.235402	0.448056
sp|T2FB_DROME|P41900	P41900	TfIIFβ	Mutant_Mono-Ctrl_Mono	-0.683956	0.308563	10.8578	0.0489597	0.357386	NA	NA	NA	1.31016	0.683956	0.446862
tr|Q9V3V0_DROME|Q9V3V0	Q9V3V0	x16	Mutant_Mono-Ctrl_Mono	-0.62679	0.282088	10.8578	0.0485033	0.357386	NA	NA	NA	1.31423	0.62679	0.446862
tr|Q9VD30_DROME|Q9VD30	Q9VD30	rdhB	Mutant_Mono-Ctrl_Mono	-0.607296	0.274172	10.8578	0.0490937	0.357386	NA	NA	NA	1.30897	0.607296	0.446862
sp|OB99B_DROME|Q9VAI6	Q9VAI6	Obp99b	Mutant_Mono-Ctrl_Mono	-0.570635	0.257615	10.8578	0.0490893	0.357386	NA	NA	NA	1.30901	0.570635	0.446862
tr|Q9VEP9_DROME|Q9VEP9	Q9VEP9	Sf3a1	Mutant_Mono-Ctrl_Mono	0.531753	0.239122	10.8578	0.0483505	0.357386	NA	NA	NA	1.3156	0.531753	0.446862
sp|MBOA5_DROME|Q9VVX5	Q9VVX5	nes	Mutant_Mono-Ctrl_Mono	-0.474848	0.214211	10.8578	0.048947	0.357386	NA	NA	NA	1.31027	0.474848	0.446862
tr|Q9VBQ5_DROME|Q9VBQ5	Q9VBQ5	CG5112	Mutant_Mono-Ctrl_Mono	0.462424	0.208429	10.8578	0.0487868	0.357386	NA	NA	NA	1.3117	0.462424	0.446862
sp|TIM16_DROME|Q9VF08	Q9VF08	blp	Mutant_Mono-Ctrl_Mono	-0.417012	0.18823	10.8578	0.0490581	0.357386	NA	NA	NA	1.30929	0.417012	0.446862
tr|Q9VCV9_DROME|Q9VCV9	Q9VCV9	CG6972	Mutant_Mono-Ctrl_Mono	-0.402891	0.181692	10.8578	0.0488871	0.357386	NA	NA	NA	1.31081	0.402891	0.446862
sp|COX7A_DROME|Q9VHS2	Q9VHS2	COX7A	Mutant_Mono-Ctrl_Mono	-0.380484	0.170547	10.8578	0.0477482	0.357386	NA	NA	NA	1.32104	0.380484	0.446862
tr|Q9VTX5_DROME|Q9VTX5	Q9VTX5	ArfGAP1	Mutant_Mono-Ctrl_Mono	0.379525	0.170843	10.8578	0.0485438	0.357386	NA	NA	NA	1.31387	0.379525	0.446862
tr|Q9VL79_DROME|Q9VL79	Q9VL79	nAChRα6	Mutant_Mono-Ctrl_Mono	-0.376548	0.168983	10.8578	0.0479694	0.357386	NA	NA	NA	1.31904	0.376548	0.446862
sp|ALG12_DROME|Q9VH78	Q9VH78	Alg12	Mutant_Mono-Ctrl_Mono	0.353391	0.159056	10.8578	0.0485172	0.357386	NA	NA	NA	1.3141	0.353391	0.446862
tr|Q9V9R3_DROME|Q9V9R3	Q9V9R3	Ac3	Mutant_Mono-Ctrl_Mono	-0.3411	0.153983	10.8578	0.0490793	0.357386	NA	NA	NA	1.3091	0.3411	0.446862
tr|Q9VSG9_DROME|Q9VSG9	Q9VSG9	CG13671	Mutant_Mono-Ctrl_Mono	0.332137	0.148956	10.8578	0.047848	0.357386	NA	NA	NA	1.32014	0.332137	0.446862
sp|TMEDA_DROME|Q8SXY6	Q8SXY6	bai	Mutant_Mono-Ctrl_Mono	-0.328028	0.147327	10.8578	0.0481186	0.357386	NA	NA	NA	1.31769	0.328028	0.446862
sp|HSP70_DROME|P82910	P82910	Hsp70Aa	Mutant_Mono-Ctrl_Mono	-0.322695	0.145028	10.8578	0.0482432	0.357386	NA	NA	NA	1.31656	0.322695	0.446862
tr|Q9VBV8_DROME|Q9VBV8	Q9VBV8	Alg9	Mutant_Mono-Ctrl_Mono	0.2559	0.115208	10.8578	0.0485685	0.357386	NA	NA	NA	1.31365	0.2559	0.446862
tr|Q8SZ46_DROME|Q8SZ46	Q8SZ46	naz	Mutant_Mono-Ctrl_Mono	-0.285694	0.129234	10.8578	0.0494668	0.359518	NA	NA	NA	1.30569	0.285694	0.444279
tr|Q9VU80_DROME|Q9VU80	Q9VU80	CG10089	Mutant_Mono-Ctrl_Mono	0.507271	0.229931	10.8578	0.0498543	0.360578	NA	NA	NA	1.3023	0.507271	0.443001
tr|Q9VRM3_DROME|Q9VRM3	Q9VRM3	sinu	Mutant_Mono-Ctrl_Mono	-0.570642	0.259308	10.8578	0.0503379	0.362839	NA	NA	NA	1.2981	0.570642	0.440286
tr|Q9VC31_DROME|Q9VC31	Q9VC31	RabX4	Mutant_Mono-Ctrl_Mono	-0.287809	0.13073	10.8578	0.0502577	0.362839	NA	NA	NA	1.2988	0.287809	0.440286
sp|PYRD_DROME|P32748	P32748	Dhod	Mutant_Mono-Ctrl_Mono	-0.239338	0.108799	10.8578	0.0504101	0.362839	NA	NA	NA	1.29748	0.239338	0.440286
sp|ATP8_DROME|P84345	P84345	mt:ATPase8	Mutant_Mono-Ctrl_Mono	-0.41096	0.187062	10.8578	0.0506644	0.363972	NA	NA	NA	1.2953	0.41096	0.438932
tr|Q8SXQ1_DROME|Q8SXQ1	Q8SXQ1	Aldh7A1	Mutant_Mono-Ctrl_Mono	0.299021	0.136155	10.8578	0.0507301	0.363972	NA	NA	NA	1.29473	0.299021	0.438932
sp|TWF_DROME|Q9VFM9	Q9VFM9	twf	Mutant_Mono-Ctrl_Mono	-0.375656	0.171232	10.8578	0.0509361	0.364282	NA	NA	NA	1.29297	0.375656	0.438562
sp|OAR_DROME|P22270	P22270	Oct-TyrR	Mutant_Mono-Ctrl_Mono	-0.245525	0.11189	10.8578	0.0508917	0.364282	NA	NA	NA	1.29335	0.245525	0.438562
tr|Q9VD66_DROME|Q9VD66	Q9VD66	fit	Mutant_Mono-Ctrl_Mono	2.59624	1.18471	10.8578	0.0511476	0.364604	NA	NA	NA	1.29117	2.59624	0.438178
tr|Q9VL29_DROME|Q9VL29	Q9VL29	CG34159	Mutant_Mono-Ctrl_Mono	0.772096	0.353049	10.8578	0.0515511	0.364604	NA	NA	NA	1.28776	0.772096	0.438178
sp|DSH_DROME|P51140	P51140	dsh	Mutant_Mono-Ctrl_Mono	0.607407	0.277366	10.8578	0.0512853	0.364604	NA	NA	NA	1.29001	0.607407	0.438178
tr|Q7JR58_DROME|Q7JR58	Q7JR58	Echs1	Mutant_Mono-Ctrl_Mono	-0.511848	0.233577	10.8578	0.0511573	0.364604	NA	NA	NA	1.29109	0.511848	0.438178
tr|Q7KTP7_DROME|Q7KTP7	Q7KTP7	CG44001	Mutant_Mono-Ctrl_Mono	-0.365448	0.167083	10.8578	0.0515252	0.364604	NA	NA	NA	1.28798	0.365448	0.438178
tr|O76742_DROME|O76742	O76742	Rab7	Mutant_Mono-Ctrl_Mono	-0.330238	0.150975	10.8578	0.0515129	0.364604	NA	NA	NA	1.28808	0.330238	0.438178
tr|Q8SYQ8_DROME|Q8SYQ8	Q8SYQ8	CG3420	Mutant_Mono-Ctrl_Mono	-0.304808	0.139351	10.8578	0.0515152	0.364604	NA	NA	NA	1.28806	0.304808	0.438178
sp|SHAKB_DROME|P33085	P33085	shakB	Mutant_Mono-Ctrl_Mono	-1.42556	0.654166	10.8578	0.0522483	0.366591	NA	NA	NA	1.28193	1.42556	0.435819
tr|Q8IMT4_DROME|Q8IMT4	Q8IMT4	CG31288	Mutant_Mono-Ctrl_Mono	0.628974	0.288838	10.8578	0.0523939	0.366591	NA	NA	NA	1.28072	0.628974	0.435819
tr|Q9Y112_DROME|Q9Y112	Q9Y112	CG10863	Mutant_Mono-Ctrl_Mono	-0.4674	0.214331	10.8578	0.0521093	0.366591	NA	NA	NA	1.28308	0.4674	0.435819
sp|BDL_DROME|Q9U4G1	Q9U4G1	bdl	Mutant_Mono-Ctrl_Mono	-0.348443	0.159884	10.8578	0.0522352	0.366591	NA	NA	NA	1.28204	0.348443	0.435819
sp|SDHB_DROME|P21914	P21914	SdhB	Mutant_Mono-Ctrl_Mono	-0.290716	0.133414	10.8578	0.0522622	0.366591	NA	NA	NA	1.28181	0.290716	0.435819
tr|Q9VJ58_DROME|Q9VJ58	Q9VJ58	Faf2	Mutant_Mono-Ctrl_Mono	0.25396	0.116528	10.8578	0.0522304	0.366591	NA	NA	NA	1.28208	0.25396	0.435819
sp|ELOV6_DROME|Q9VV87	Q9VV87	Baldspot	Mutant_Mono-Ctrl_Mono	-0.315247	0.145176	10.8578	0.0529526	0.369842	NA	NA	NA	1.27611	0.315247	0.431983
tr|Q9VN39_DROME|Q9VN39	Q9VN39	CG9775	Mutant_Mono-Ctrl_Mono	0.633821	0.292299	10.8578	0.0532371	0.369984	NA	NA	NA	1.27379	0.633821	0.431817
tr|Q9VJ84_DROME|Q9VJ84	Q9VJ84	CG10283	Mutant_Mono-Ctrl_Mono	0.441257	0.203489	10.8578	0.0532321	0.369984	NA	NA	NA	1.27383	0.441257	0.431817
tr|Q9VUJ2_DROME|Q9VUJ2	Q9VUJ2	Reck	Mutant_Mono-Ctrl_Mono	0.411264	0.189577	10.8578	0.053147	0.369984	NA	NA	NA	1.27452	0.411264	0.431817
sp|UFSP2_DROME|Q9VUR0	Q9VUR0	Ufsp2	Mutant_Mono-Ctrl_Mono	0.248217	0.114508	10.8578	0.0533035	0.369984	NA	NA	NA	1.27324	0.248217	0.431817
sp|ATAT1_DROME|Q9VSY4	Q9VSY4	Atat	Mutant_Mono-Ctrl_Mono	-0.765419	0.354344	10.8578	0.0540087	0.370644	NA	NA	NA	1.26754	0.765419	0.431043
tr|Q7JV39_DROME|Q7JV39	Q7JV39	CG11400	Mutant_Mono-Ctrl_Mono	0.690933	0.320197	10.8578	0.0542212	0.370644	NA	NA	NA	1.26583	0.690933	0.431043
sp|CNC_DROME|P20482	P20482	cnc	Mutant_Mono-Ctrl_Mono	0.645943	0.299348	10.8578	0.0542215	0.370644	NA	NA	NA	1.26583	0.645943	0.431043
tr|Q24241_DROME|Q24241	Q24241	Ank	Mutant_Mono-Ctrl_Mono	-0.597969	0.277768	10.8578	0.0547	0.370644	NA	NA	NA	1.26201	0.597969	0.431043
tr|M9PI22_DROME|M9PI22	M9PI22	tty	Mutant_Mono-Ctrl_Mono	0.53296	0.247177	10.8578	0.0543767	0.370644	NA	NA	NA	1.26459	0.53296	0.431043
tr|Q9VMH8_DROME|Q9VMH8	Q9VMH8	Pfdn1	Mutant_Mono-Ctrl_Mono	-0.502757	0.233567	10.8578	0.0547232	0.370644	NA	NA	NA	1.26183	0.502757	0.431043
tr|Q6NN55_DROME|Q6NN55	Q6NN55	oys	Mutant_Mono-Ctrl_Mono	0.451317	0.208854	10.8578	0.0539317	0.370644	NA	NA	NA	1.26816	0.451317	0.431043
tr|Q95R84_DROME|Q95R84	Q95R84	Coq3	Mutant_Mono-Ctrl_Mono	-0.374094	0.173713	10.8578	0.0546291	0.370644	NA	NA	NA	1.26258	0.374094	0.431043
sp|ULA1_DROME|Q9VTE9	Q9VTE9	APP-BP1	Mutant_Mono-Ctrl_Mono	-0.333632	0.154562	10.8578	0.0541524	0.370644	NA	NA	NA	1.26638	0.333632	0.431043
sp|ABITM_DROME|Q9VFR1	Q9VFR1	CG9288	Mutant_Mono-Ctrl_Mono	0.329156	0.152913	10.8578	0.0547177	0.370644	NA	NA	NA	1.26187	0.329156	0.431043
tr|Q7KJA9_DROME|Q7KJA9	Q7KJA9	sxc	Mutant_Mono-Ctrl_Mono	0.316897	0.146444	10.8578	0.05365	0.370644	NA	NA	NA	1.27043	0.316897	0.431043
tr|Q9VBF0_DROME|Q9VBF0	Q9VBF0	CG5447	Mutant_Mono-Ctrl_Mono	-0.312479	0.145152	10.8578	0.0546988	0.370644	NA	NA	NA	1.26202	0.312479	0.431043
tr|Q9VEA1_DROME|Q9VEA1	Q9VEA1	eIF1A	Mutant_Mono-Ctrl_Mono	-0.296273	0.137595	10.8578	0.054657	0.370644	NA	NA	NA	1.26235	0.296273	0.431043
tr|Q9VMI3_DROME|Q9VMI3	Q9VMI3	ND-51	Mutant_Mono-Ctrl_Mono	-0.27927	0.129568	10.8578	0.054452	0.370644	NA	NA	NA	1.26399	0.27927	0.431043
sp|MTNB_DROME|Q9VY93	Q9VY93	CG11134	Mutant_Mono-Ctrl_Mono	-0.245374	0.113912	10.8578	0.0545773	0.370644	NA	NA	NA	1.26299	0.245374	0.431043
sp|STIM_DROME|P83094	P83094	Stim	Mutant_Mono-Ctrl_Mono	0.58097	0.271674	10.8578	0.0560698	0.376913	NA	NA	NA	1.25127	0.58097	0.423758
tr|Q8MLW4_DROME|Q8MLW4	Q8MLW4	CG30392	Mutant_Mono-Ctrl_Mono	-0.338448	0.158238	10.8578	0.0560344	0.376913	NA	NA	NA	1.25155	0.338448	0.423758
sp|DYR_DROME|P17719	P17719	Dhfr	Mutant_Mono-Ctrl_Mono	-0.280978	0.131253	10.8578	0.0558508	0.376913	NA	NA	NA	1.25297	0.280978	0.423758
tr|Q9XYW6_DROME|Q9XYW6	Q9XYW6	STUB1	Mutant_Mono-Ctrl_Mono	0.268188	0.125384	10.8578	0.0560271	0.376913	NA	NA	NA	1.2516	0.268188	0.423758
sp|Y1760_DROME|Q9VKA4	Q9VKA4	CG31760	Mutant_Mono-Ctrl_Mono	-0.275209	0.128997	10.8578	0.0565602	0.37964	NA	NA	NA	1.24749	0.275209	0.420628
sp|RS27A_DROME|P15357	P15357	RpS27A	Mutant_Mono-Ctrl_Mono	0.371688	0.174437	10.8578	0.0568205	0.380816	NA	NA	NA	1.24549	0.371688	0.419284
tr|Q9W3R0_DROME|Q9W3R0	Q9W3R0	rumpel	Mutant_Mono-Ctrl_Mono	-0.520383	0.244639	10.8578	0.0571796	0.38265	NA	NA	NA	1.24276	0.520383	0.417198
sp|CF1A_DROME|P16241	P16241	vvl	Mutant_Mono-Ctrl_Mono	-1.11745	0.525606	10.8578	0.0572908	0.382822	NA	NA	NA	1.24192	1.11745	0.417003
sp|RHO1_DROME|P48148	P48148	Rho1	Mutant_Mono-Ctrl_Mono	-0.313987	0.147803	10.8578	0.0574556	0.383227	NA	NA	NA	1.24067	0.313987	0.416544
tr|P91634_DROME|P91634	P91634	Pi3K92E	Mutant_Mono-Ctrl_Mono	0.246879	0.11625	10.8578	0.0575225	0.383227	NA	NA	NA	1.24016	0.246879	0.416544
tr|C0PVB3_DROME|C0PVB3	C0PVB3	Alr	Mutant_Mono-Ctrl_Mono	-0.882749	0.416086	10.8578	0.0577357	0.383838	NA	NA	NA	1.23856	0.882749	0.415852
sp|JUPIT_DROME|Q9I7K0	Q9I7K0	Jupiter	Mutant_Mono-Ctrl_Mono	-0.367774	0.173392	10.8578	0.0577858	0.383838	NA	NA	NA	1.23818	0.367774	0.415852
sp|BARH2_DROME|Q24256	Q24256	B-H2	Mutant_Mono-Ctrl_Mono	0.731364	0.345739	10.8578	0.0583561	0.384924	NA	NA	NA	1.23391	0.731364	0.414625
tr|O15971_DROME|O15971	O15971	Rab10	Mutant_Mono-Ctrl_Mono	-0.521679	0.246591	10.8578	0.0583362	0.384924	NA	NA	NA	1.23406	0.521679	0.414625
sp|NEP_DROME|Q9W436	Q9W436	Nep1	Mutant_Mono-Ctrl_Mono	-0.495931	0.234328	10.8578	0.0582519	0.384924	NA	NA	NA	1.23469	0.495931	0.414625
sp|SPIR_DROME|Q9U1K1	Q9U1K1	spir	Mutant_Mono-Ctrl_Mono	0.422415	0.19971	10.8578	0.0583792	0.384924	NA	NA	NA	1.23374	0.422415	0.414625
sp|LACB2_DROME|Q9VLS9	Q9VLS9	CG12375	Mutant_Mono-Ctrl_Mono	0.246725	0.116508	10.8578	0.0581254	0.384924	NA	NA	NA	1.23563	0.246725	0.414625
sp|HTH_DROME|O46339	O46339	hth	Mutant_Mono-Ctrl_Mono	0.611389	0.289593	10.8578	0.0587772	0.386979	NA	NA	NA	1.23079	0.611389	0.412313
tr|A0A0B4KHN8_DROME|A0A0B4KHN8	A0A0B4KHN8	Hmx	Mutant_Mono-Ctrl_Mono	0.519729	0.246438	10.8578	0.0590045	0.387336	NA	NA	NA	1.22912	0.519729	0.411912
tr|Q9W329_DROME|Q9W329	Q9W329	Gga	Mutant_Mono-Ctrl_Mono	0.310002	0.146966	10.8578	0.0589655	0.387336	NA	NA	NA	1.2294	0.310002	0.411912
tr|Q7K485_DROME|Q7K485	Q7K485	cathD	Mutant_Mono-Ctrl_Mono	-0.340128	0.161477	10.8578	0.0592711	0.388516	NA	NA	NA	1.22716	0.340128	0.410591
tr|Q961Q7_DROME|Q961Q7	Q961Q7	AMPdeam	Mutant_Mono-Ctrl_Mono	-0.996593	0.473907	10.8578	0.0596221	0.390113	NA	NA	NA	1.22459	0.996593	0.40881
tr|Q8IRI4_DROME|Q8IRI4	Q8IRI4	trio	Mutant_Mono-Ctrl_Mono	-0.599392	0.285115	10.8578	0.0596889	0.390113	NA	NA	NA	1.22411	0.599392	0.40881
tr|Q9VLQ9_DROME|Q9VLQ9	Q9VLQ9	Snx6	Mutant_Mono-Ctrl_Mono	-0.416523	0.198466	10.8578	0.0600579	0.391952	NA	NA	NA	1.22143	0.416523	0.406767
tr|Q86NK8_DROME|Q86NK8	Q86NK8	gish	Mutant_Mono-Ctrl_Mono	-0.307039	0.146405	10.8578	0.0602157	0.39241	NA	NA	NA	1.22029	0.307039	0.40626
tr|Q9VVU1_DROME|Q9VVU1	Q9VVU1	CG3902	Mutant_Mono-Ctrl_Mono	0.330786	0.157882	10.8578	0.0604276	0.393218	NA	NA	NA	1.21876	0.330786	0.405366
tr|Q9V3L7_DROME|Q9V3L7	Q9V3L7	NP15.6	Mutant_Mono-Ctrl_Mono	-0.524093	0.250437	10.8578	0.0606814	0.394297	NA	NA	NA	1.21694	0.524093	0.404177
tr|Q8SYD9_DROME|Q8SYD9	Q8SYD9	EndoB	Mutant_Mono-Ctrl_Mono	-1.0176	0.483773	9.8578	0.0621097	0.394299	NA	NA	NA	1.20684	1.0176	0.404174
tr|Q94534_DROME|Q94534	Q94534	beat-Ia	Mutant_Mono-Ctrl_Mono	0.536028	0.256553	10.8578	0.0610345	0.394299	NA	NA	NA	1.21442	0.536028	0.404174
sp|SPT6H_DROME|Q9W420	Q9W420	Spt6	Mutant_Mono-Ctrl_Mono	0.509799	0.24545	10.8578	0.0623467	0.394299	NA	NA	NA	1.20519	0.509799	0.404174
tr|Q9VL42_DROME|Q9VL42	Q9VL42	CG44153	Mutant_Mono-Ctrl_Mono	-0.504136	0.242293	10.8578	0.0619516	0.394299	NA	NA	NA	1.20795	0.504136	0.404174
tr|Q9W4R3_DROME|Q9W4R3	Q9W4R3	DIP-α	Mutant_Mono-Ctrl_Mono	0.500678	0.240821	10.8578	0.0621267	0.394299	NA	NA	NA	1.20672	0.500678	0.404174
sp|CDIPT_DROME|Q8SX37	Q8SX37	Pis	Mutant_Mono-Ctrl_Mono	-0.49198	0.236734	10.8578	0.0622171	0.394299	NA	NA	NA	1.20609	0.49198	0.404174
tr|A0A0B4JCQ4_DROME|A0A0B4JCQ4	A0A0B4JCQ4	mim	Mutant_Mono-Ctrl_Mono	0.477367	0.229844	10.8578	0.0623551	0.394299	NA	NA	NA	1.20513	0.477367	0.404174
tr|A1Z971_DROME|A1Z971	A1Z971	CG17019	Mutant_Mono-Ctrl_Mono	0.45364	0.218158	10.8578	0.0620879	0.394299	NA	NA	NA	1.20699	0.45364	0.404174
sp|TMEDE_DROME|Q9I7K5	Q9I7K5	eca	Mutant_Mono-Ctrl_Mono	-0.446366	0.214193	10.8578	0.0616048	0.394299	NA	NA	NA	1.21039	0.446366	0.404174
tr|Q7K561_DROME|Q7K561	Q7K561	SmydA-1	Mutant_Mono-Ctrl_Mono	0.4395	0.21058	10.8578	0.0612721	0.394299	NA	NA	NA	1.21274	0.4395	0.404174
sp|MXT_DROME|Q9VR35	Q9VR35	mxt	Mutant_Mono-Ctrl_Mono	0.435569	0.209298	10.8578	0.0619077	0.394299	NA	NA	NA	1.20826	0.435569	0.404174
tr|Q9VHK6_DROME|Q9VHK6	Q9VHK6	IscU	Mutant_Mono-Ctrl_Mono	-0.428124	0.205467	10.8578	0.0616346	0.394299	NA	NA	NA	1.21018	0.428124	0.404174
tr|A8JQT5_DROME|A8JQT5	A8JQT5	Cdep	Mutant_Mono-Ctrl_Mono	-0.42129	0.202371	10.8578	0.0618367	0.394299	NA	NA	NA	1.20875	0.42129	0.404174
sp|GBB1_DROME|P26308	P26308	Gβ13F	Mutant_Mono-Ctrl_Mono	-0.418529	0.200775	10.8578	0.0615393	0.394299	NA	NA	NA	1.21085	0.418529	0.404174
tr|Q961I1_DROME|Q961I1	Q961I1	GLS	Mutant_Mono-Ctrl_Mono	-0.391013	0.18774	10.8578	0.0617332	0.394299	NA	NA	NA	1.20948	0.391013	0.404174
tr|Q9VPJ9_DROME|Q9VPJ9	Q9VPJ9	CG3164	Mutant_Mono-Ctrl_Mono	0.387401	0.186493	10.8578	0.0623143	0.394299	NA	NA	NA	1.20541	0.387401	0.404174
tr|Q9VPB6_DROME|Q9VPB6	Q9VPB6	CG11396	Mutant_Mono-Ctrl_Mono	-0.340124	0.162606	10.8578	0.0607875	0.394299	NA	NA	NA	1.21619	0.340124	0.404174
sp|RDGB_DROME|P43125	P43125	rdgB	Mutant_Mono-Ctrl_Mono	-0.32406	0.155246	10.8578	0.06124	0.394299	NA	NA	NA	1.21297	0.32406	0.404174
sp|RS20_DROME|P55828	P55828	RpS20	Mutant_Mono-Ctrl_Mono	0.294133	0.141431	10.8578	0.0620568	0.394299	NA	NA	NA	1.20721	0.294133	0.404174
sp|PP2B1_DROME|P48456	P48456	CanA1	Mutant_Mono-Ctrl_Mono	-0.230435	0.1111	10.8578	0.0626554	0.395639	NA	NA	NA	1.20304	0.230435	0.402701
sp|KCNAS_DROME|P08510	P08510	Sh	Mutant_Mono-Ctrl_Mono	-0.405337	0.195653	10.8578	0.0629156	0.396723	NA	NA	NA	1.20124	0.405337	0.401513
tr|Q961X4_DROME|Q961X4	Q961X4	cmb	Mutant_Mono-Ctrl_Mono	0.615591	0.298521	10.8578	0.0639602	0.39993	NA	NA	NA	1.19409	0.615591	0.398016
sp|YTDC1_DROME|Q9VZQ1	Q9VZQ1	Ythdc1	Mutant_Mono-Ctrl_Mono	0.507136	0.245642	10.8578	0.063697	0.39993	NA	NA	NA	1.19588	0.507136	0.398016
sp|ACER_DROME|Q9VLJ6	Q9VLJ6	Acer	Mutant_Mono-Ctrl_Mono	0.457982	0.221763	10.8578	0.0636251	0.39993	NA	NA	NA	1.19637	0.457982	0.398016
sp|ARL8_DROME|Q9VHV5	Q9VHV5	Arl8	Mutant_Mono-Ctrl_Mono	-0.321958	0.156111	10.8578	0.0639345	0.39993	NA	NA	NA	1.19426	0.321958	0.398016
sp|GATB_DROME|Q9VCD0	Q9VCD0	GatB	Mutant_Mono-Ctrl_Mono	-0.223088	0.108105	10.8578	0.0637969	0.39993	NA	NA	NA	1.1952	0.223088	0.398016
sp|LVA_DROME|Q8MSS1	Q8MSS1	lva	Mutant_Mono-Ctrl_Mono	-0.322954	0.156791	10.8578	0.0642204	0.400997	NA	NA	NA	1.19233	0.322954	0.396859
tr|Q8MR61_DROME|Q8MR61	Q8MR61	Dci	Mutant_Mono-Ctrl_Mono	0.31879	0.154914	10.8578	0.0644328	0.401763	NA	NA	NA	1.19089	0.31879	0.39603
tr|Q9VKC5_DROME|Q9VKC5	Q9VKC5	CG6770	Mutant_Mono-Ctrl_Mono	0.705719	0.343373	10.8578	0.0647205	0.402911	NA	NA	NA	1.18896	0.705719	0.394791
sp|EFTS_DROME|Q9VJC7	Q9VJC7	mEFTs	Mutant_Mono-Ctrl_Mono	-0.259937	0.126517	10.8578	0.0647969	0.402911	NA	NA	NA	1.18845	0.259937	0.394791
tr|Q9VWV5_DROME|Q9VWV5	Q9VWV5	Nt5b	Mutant_Mono-Ctrl_Mono	0.494064	0.240638	10.8578	0.0649561	0.40334	NA	NA	NA	1.18738	0.494064	0.394329
sp|DLL_DROME|P20009	P20009	Dll	Mutant_Mono-Ctrl_Mono	0.766798	0.374124	10.8578	0.0653535	0.404251	NA	NA	NA	1.18473	0.766798	0.393349
tr|A8WH76_DROME|A8WH76	A8WH76	inaF-B	Mutant_Mono-Ctrl_Mono	-0.583294	0.284616	10.8578	0.0653736	0.404251	NA	NA	NA	1.1846	0.583294	0.393349
sp|G3P1_DROME|P07486	P07486	Gapdh1	Mutant_Mono-Ctrl_Mono	-0.24632	0.120127	10.8578	0.0652503	0.404251	NA	NA	NA	1.18542	0.24632	0.393349
sp|CATA_DROME|P17336	P17336	Cat	Mutant_Mono-Ctrl_Mono	-0.393577	0.192237	10.8578	0.0656047	0.405121	NA	NA	NA	1.18306	0.393577	0.392416
tr|Q9VH66_DROME|Q9VH66	Q9VH66	CG8500	Mutant_Mono-Ctrl_Mono	-0.418798	0.205001	10.8578	0.066107	0.40766	NA	NA	NA	1.17975	0.418798	0.389702
sp|ADRL_DROME|Q9VCY8	Q9VCY8	AdipoR	Mutant_Mono-Ctrl_Mono	-0.319833	0.15663	10.8578	0.0662131	0.407752	NA	NA	NA	1.17906	0.319833	0.389604
tr|Q8IMU3_DROME|Q8IMU3	Q8IMU3	5PtaseI	Mutant_Mono-Ctrl_Mono	-0.476464	0.233493	10.8578	0.0663693	0.408153	NA	NA	NA	1.17803	0.476464	0.389177
tr|Q9VZW7_DROME|Q9VZW7	Q9VZW7	CPT2	Mutant_Mono-Ctrl_Mono	-0.271098	0.132925	10.8578	0.0664958	0.40837	NA	NA	NA	1.17721	0.271098	0.388946
tr|Q8IMR3_DROME|Q8IMR3	Q8IMR3	Yif1	Mutant_Mono-Ctrl_Mono	-0.427899	0.210072	10.8578	0.0667887	0.408443	NA	NA	NA	1.1753	0.427899	0.388868
sp|GLUCL_DROME|Q94900	Q94900	GluClα	Mutant_Mono-Ctrl_Mono	-0.392092	0.192474	10.8578	0.066766	0.408443	NA	NA	NA	1.17544	0.392092	0.388868
tr|M9PB50_DROME|M9PB50	M9PB50	retm	Mutant_Mono-Ctrl_Mono	-0.323971	0.159009	10.8578	0.0667288	0.408443	NA	NA	NA	1.17569	0.323971	0.388868
tr|A1A6X2_DROME|A1A6X2	A1A6X2	CG34242	Mutant_Mono-Ctrl_Mono	-0.237289	0.116536	10.8578	0.0668727	0.408443	NA	NA	NA	1.17475	0.237289	0.388868
sp|R10AB_DROME|Q9VTP4	Q9VTP4	RpL10Ab	Mutant_Mono-Ctrl_Mono	0.216577	0.106458	10.8578	0.0670788	0.408587	NA	NA	NA	1.17341	0.216577	0.388715
sp|LSP1G_DROME|P11997	P11997	Lsp1γ	Mutant_Mono-Ctrl_Mono	3.07317	1.51128	10.8578	0.067182	0.40866	NA	NA	NA	1.17275	3.07317	0.388638
tr|Q9VNX4_DROME|Q9VNX4	Q9VNX4	P5CDh1	Mutant_Mono-Ctrl_Mono	-0.799923	0.394393	10.8578	0.0677893	0.410495	NA	NA	NA	1.16884	0.799923	0.386692
tr|A1Z7N9_DROME|A1Z7N9	A1Z7N9	Vang	Mutant_Mono-Ctrl_Mono	0.534009	0.263458	10.8578	0.0679421	0.410495	NA	NA	NA	1.16786	0.534009	0.386692
tr|Q9VV38_DROME|Q9VV38	Q9VV38	CG4998	Mutant_Mono-Ctrl_Mono	0.503212	0.248139	10.8578	0.0678237	0.410495	NA	NA	NA	1.16862	0.503212	0.386692
tr|Q8SWQ8_DROME|Q8SWQ8	Q8SWQ8	CG33143	Mutant_Mono-Ctrl_Mono	-0.361082	0.178127	10.8578	0.0679213	0.410495	NA	NA	NA	1.16799	0.361082	0.386692
sp|SND1_DROME|Q9W0S7	Q9W0S7	Tudor-SN	Mutant_Mono-Ctrl_Mono	0.205986	0.101598	10.8578	0.0678792	0.410495	NA	NA	NA	1.16826	0.205986	0.386692
tr|C1C3E7_DROME|C1C3E7	C1C3E7	Zasp52	Mutant_Mono-Ctrl_Mono	1.18769	0.58654	10.8578	0.0681766	0.411179	NA	NA	NA	1.16636	1.18769	0.385969
tr|Q7JR83_DROME|Q7JR83	Q7JR83	Hsl	Mutant_Mono-Ctrl_Mono	0.363949	0.179784	10.8578	0.068239	0.411179	NA	NA	NA	1.16597	0.363949	0.385969
tr|Q86PD7_DROME|Q86PD7	Q86PD7	isoQC	Mutant_Mono-Ctrl_Mono	0.753081	0.372268	10.8578	0.0684051	0.411626	NA	NA	NA	1.16491	0.753081	0.385498
sp|NNRD_DROME|Q9VVW8	Q9VVW8	Naxd	Mutant_Mono-Ctrl_Mono	-0.32731	0.161989	10.8578	0.0686844	0.41169	NA	NA	NA	1.16314	0.32731	0.38543
tr|Q9V9T5_DROME|Q9V9T5	Q9V9T5	Mccc1	Mutant_Mono-Ctrl_Mono	0.274815	0.136013	10.8578	0.0686916	0.41169	NA	NA	NA	1.1631	0.274815	0.38543
tr|Q7KN75_DROME|Q7KN75	Q7KN75	Dp1	Mutant_Mono-Ctrl_Mono	0.222095	0.109862	10.8578	0.0685666	0.41169	NA	NA	NA	1.16389	0.222095	0.38543
sp|RS16_DROME|Q9W237	Q9W237	RpS16	Mutant_Mono-Ctrl_Mono	-0.427088	0.211668	10.8578	0.0690199	0.412499	NA	NA	NA	1.16103	0.427088	0.384577
sp|TUD_DROME|P25823	P25823	tud	Mutant_Mono-Ctrl_Mono	0.240197	0.119046	10.8578	0.0690253	0.412499	NA	NA	NA	1.16099	0.240197	0.384577
sp|XYLT_DROME|Q7KVA1	Q7KVA1	oxt	Mutant_Mono-Ctrl_Mono	0.23033	0.1142	10.8578	0.0691183	0.412499	NA	NA	NA	1.16041	0.23033	0.384577
tr|P91638_DROME|P91638	P91638	smid	Mutant_Mono-Ctrl_Mono	0.220281	0.109253	10.8578	0.0691952	0.412499	NA	NA	NA	1.15992	0.220281	0.384577
tr|Q9VLX0_DROME|Q9VLX0	Q9VLX0	LKRSDH	Mutant_Mono-Ctrl_Mono	0.867667	0.430721	10.8578	0.0694067	0.413181	NA	NA	NA	1.1586	0.867667	0.38386
sp|ENO_DROME|P15007	P15007	Eno	Mutant_Mono-Ctrl_Mono	-0.503709	0.250139	10.8578	0.0694941	0.413181	NA	NA	NA	1.15805	0.503709	0.38386
tr|R9PY51_DROME|R9PY51	R9PY51	CG42367	Mutant_Mono-Ctrl_Mono	0.532745	0.264822	10.8578	0.0697335	0.414054	NA	NA	NA	1.15656	0.532745	0.382943
sp|COX5A_DROME|Q94514	Q94514	COX5A	Mutant_Mono-Ctrl_Mono	-0.793553	0.395172	10.8578	0.070162	0.414519	NA	NA	NA	1.1539	0.793553	0.382456
sp|PNCB_DROME|Q9VQX4	Q9VQX4	Naprt	Mutant_Mono-Ctrl_Mono	-0.324205	0.161638	10.8578	0.0704474	0.414519	NA	NA	NA	1.15214	0.324205	0.382456
tr|Q9VAW3_DROME|Q9VAW3	Q9VAW3	Gfat2	Mutant_Mono-Ctrl_Mono	-0.321043	0.160012	10.8578	0.0703724	0.414519	NA	NA	NA	1.1526	0.321043	0.382456
sp|SING_DROME|Q24524	Q24524	sn	Mutant_Mono-Ctrl_Mono	-0.284753	0.141724	10.8578	0.0700322	0.414519	NA	NA	NA	1.1547	0.284753	0.382456
tr|Q9VR03_DROME|Q9VR03	Q9VR03	CG15435	Mutant_Mono-Ctrl_Mono	0.278069	0.138406	10.8578	0.0700466	0.414519	NA	NA	NA	1.15461	0.278069	0.382456
tr|Q9VPA1_DROME|Q9VPA1	Q9VPA1	CG32432	Mutant_Mono-Ctrl_Mono	-0.274257	0.136743	10.8578	0.0704599	0.414519	NA	NA	NA	1.15206	0.274257	0.382456
tr|Q9VS57_DROME|Q9VS57	Q9VS57	Sec63	Mutant_Mono-Ctrl_Mono	0.254106	0.126639	10.8578	0.0703519	0.414519	NA	NA	NA	1.15272	0.254106	0.382456
tr|Q9VWV4_DROME|Q9VWV4	Q9VWV4	Nt5b	Mutant_Mono-Ctrl_Mono	0.782103	0.390143	10.8578	0.0705785	0.414672	NA	NA	NA	1.15133	0.782103	0.382295
tr|Q9VA76_DROME|Q9VA76	Q9VA76	CG15537	Mutant_Mono-Ctrl_Mono	-0.757233	0.378256	10.8578	0.0709113	0.416081	NA	NA	NA	1.14928	0.757233	0.380822
tr|Q9VU83_DROME|Q9VU83	Q9VU83	stv	Mutant_Mono-Ctrl_Mono	0.631804	0.315856	10.8578	0.0711067	0.416681	NA	NA	NA	1.14809	0.631804	0.380196
sp|THIO2_DROME|Q9V429	Q9V429	Trx-2	Mutant_Mono-Ctrl_Mono	-0.206735	0.103412	10.8578	0.0712471	0.416959	NA	NA	NA	1.14723	0.206735	0.379907
sp|PPIA_DROME|P25007	P25007	Cyp1	Mutant_Mono-Ctrl_Mono	-0.49581	0.248479	10.8578	0.0717053	0.417458	NA	NA	NA	1.14445	0.49581	0.379388
tr|A1Z6L9_DROME|A1Z6L9	A1Z6L9	Trap1	Mutant_Mono-Ctrl_Mono	-0.367422	0.184066	10.8578	0.0716115	0.417458	NA	NA	NA	1.14502	0.367422	0.379388
tr|Q9W0T7_DROME|Q9W0T7	Q9W0T7	Dis3l2	Mutant_Mono-Ctrl_Mono	0.265392	0.132965	10.8578	0.071635	0.417458	NA	NA	NA	1.14487	0.265392	0.379388
sp|PDK_DROME|P91622	P91622	Pdk	Mutant_Mono-Ctrl_Mono	0.223316	0.11183	10.8578	0.0715172	0.417458	NA	NA	NA	1.14559	0.223316	0.379388
tr|Q8T5S9_DROME|Q8T5S9	Q8T5S9	metro	Mutant_Mono-Ctrl_Mono	-0.80679	0.405112	10.8578	0.0721786	0.418038	NA	NA	NA	1.14159	0.80679	0.378784
tr|Q8SX53_DROME|Q8SX53	Q8SX53	CG13676	Mutant_Mono-Ctrl_Mono	0.372279	0.186846	10.8578	0.0720654	0.418038	NA	NA	NA	1.14227	0.372279	0.378784
tr|Q7KN94_DROME|Q7KN94	Q7KN94	wal	Mutant_Mono-Ctrl_Mono	-0.299193	0.15008	10.8578	0.071929	0.418038	NA	NA	NA	1.1431	0.299193	0.378784
tr|A8Y4V5_DROME|A8Y4V5	A8Y4V5	CG40498	Mutant_Mono-Ctrl_Mono	-0.255349	0.128202	10.8578	0.0721486	0.418038	NA	NA	NA	1.14177	0.255349	0.378784
tr|M9NDQ8_DROME|M9NDQ8	M9NDQ8	nuf	Mutant_Mono-Ctrl_Mono	0.500586	0.251722	10.8578	0.0725331	0.418147	NA	NA	NA	1.13946	0.500586	0.378671
tr|M9PHF1_DROME|M9PHF1	M9PHF1	Sec16	Mutant_Mono-Ctrl_Mono	0.414339	0.208384	10.8578	0.0725709	0.418147	NA	NA	NA	1.13924	0.414339	0.378671
tr|Q9VMU2_DROME|Q9VMU2	Q9VMU2	CG5828	Mutant_Mono-Ctrl_Mono	0.414014	0.208193	10.8578	0.0725382	0.418147	NA	NA	NA	1.13943	0.414014	0.378671
tr|E2QCZ0_DROME|E2QCZ0	E2QCZ0	Syn	Mutant_Mono-Ctrl_Mono	-0.288545	0.145001	10.8578	0.072372	0.418147	NA	NA	NA	1.14043	0.288545	0.378671
tr|Q9W326_DROME|Q9W326	Q9W326	Hecw	Mutant_Mono-Ctrl_Mono	0.436737	0.22046	10.8578	0.0734818	0.420501	NA	NA	NA	1.13382	0.436737	0.376233
tr|Q9W309_DROME|Q9W309	Q9W309	CG9686	Mutant_Mono-Ctrl_Mono	-0.423814	0.21369	10.8578	0.0731963	0.420501	NA	NA	NA	1.13551	0.423814	0.376233
tr|Q9W2N6_DROME|Q9W2N6	Q9W2N6	CG9346	Mutant_Mono-Ctrl_Mono	0.391615	0.197673	10.8578	0.0734686	0.420501	NA	NA	NA	1.1339	0.391615	0.376233
tr|A8DY43_DROME|A8DY43	A8DY43	CG43795	Mutant_Mono-Ctrl_Mono	0.30972	0.156332	10.8578	0.0734641	0.420501	NA	NA	NA	1.13392	0.30972	0.376233
sp|GDAP2_DROME|Q7JUR6	Q7JUR6	Gdap2	Mutant_Mono-Ctrl_Mono	0.290238	0.146568	10.8578	0.0735809	0.420501	NA	NA	NA	1.13324	0.290238	0.376233
sp|ATLAS_DROME|Q9VC57	Q9VC57	atl	Mutant_Mono-Ctrl_Mono	-0.273676	0.138235	10.8578	0.073637	0.420501	NA	NA	NA	1.1329	0.273676	0.376233
tr|Q8MRW1_DROME|Q8MRW1	Q8MRW1	Tim23	Mutant_Mono-Ctrl_Mono	0.267503	0.134895	10.8578	0.07323	0.420501	NA	NA	NA	1.13531	0.267503	0.376233
tr|M9MSJ7_DROME|M9MSJ7	M9MSJ7	CG42676	Mutant_Mono-Ctrl_Mono	0.537806	0.272079	10.8578	0.0740305	0.420509	NA	NA	NA	1.13059	0.537806	0.376225
tr|Q7KN63_DROME|Q7KN63	Q7KN63	Stt3B	Mutant_Mono-Ctrl_Mono	-0.50086	0.25355	10.8578	0.0741902	0.420509	NA	NA	NA	1.12965	0.50086	0.376225
tr|Q5BI79_DROME|Q5BI79	Q5BI79	X11Lβ	Mutant_Mono-Ctrl_Mono	0.43953	0.222597	10.8578	0.0742959	0.420509	NA	NA	NA	1.12904	0.43953	0.376225
sp|MIC13_DROME|Q9VVH3	Q9VVH3	QIL1	Mutant_Mono-Ctrl_Mono	-0.329299	0.166397	10.8578	0.0737351	0.420509	NA	NA	NA	1.13233	0.329299	0.376225
tr|Q9VZF6_DROME|Q9VZF6	Q9VZF6	CG14997	Mutant_Mono-Ctrl_Mono	-0.320204	0.162135	10.8578	0.0742487	0.420509	NA	NA	NA	1.12931	0.320204	0.376225
sp|KCNAL_DROME|P17971	P17971	Shal	Mutant_Mono-Ctrl_Mono	-0.320201	0.162085	10.8578	0.074174	0.420509	NA	NA	NA	1.12975	0.320201	0.376225
tr|A1Z6S0_DROME|A1Z6S0	A1Z6S0	mim	Mutant_Mono-Ctrl_Mono	0.315783	0.159626	10.8578	0.073828	0.420509	NA	NA	NA	1.13178	0.315783	0.376225
tr|Q9VKA0_DROME|Q9VKA0	Q9VKA0	crok	Mutant_Mono-Ctrl_Mono	-0.620497	0.311207	9.8578	0.0745564	0.420919	NA	NA	NA	1.12751	0.620497	0.375801
sp|ETIF1_DROME|Q9VZS3	Q9VZS3	eIF1	Mutant_Mono-Ctrl_Mono	-0.57311	0.290454	10.8578	0.0744733	0.420919	NA	NA	NA	1.128	0.57311	0.375801
tr|Q7KNS5_DROME|Q7KNS5	Q7KNS5	qkr54B	Mutant_Mono-Ctrl_Mono	0.559531	0.28393	10.8578	0.0747891	0.421171	NA	NA	NA	1.12616	0.559531	0.375542
sp|ACH1_DROME|P09478	P09478	nAChRα1	Mutant_Mono-Ctrl_Mono	-0.558851	0.283508	10.8578	0.0747207	0.421171	NA	NA	NA	1.12656	0.558851	0.375542
sp|CYB5R_DROME|P19967	P19967	Cyt-b5-r	Mutant_Mono-Ctrl_Mono	0.576791	0.2928	10.8578	0.0748842	0.421177	NA	NA	NA	1.12561	0.576791	0.375536
tr|Q9VKE2_DROME|Q9VKE2	Q9VKE2	Crys	Mutant_Mono-Ctrl_Mono	0.841547	0.428061	10.8578	0.075391	0.422124	NA	NA	NA	1.12268	0.841547	0.37456
tr|Q9VT98_DROME|Q9VT98	Q9VT98	Rbfox1	Mutant_Mono-Ctrl_Mono	0.435305	0.221226	10.8578	0.0751674	0.422124	NA	NA	NA	1.12397	0.435305	0.37456
tr|O96607_DROME|O96607	O96607	homer	Mutant_Mono-Ctrl_Mono	0.294831	0.1499	10.8578	0.0752761	0.422124	NA	NA	NA	1.12334	0.294831	0.37456
tr|A1Z6G9_DROME|A1Z6G9	A1Z6G9	CG8245	Mutant_Mono-Ctrl_Mono	-0.277878	0.14142	10.8578	0.0755241	0.422124	NA	NA	NA	1.12191	0.277878	0.37456
tr|Q8SXX1_DROME|Q8SXX1	Q8SXX1	PIP4K	Mutant_Mono-Ctrl_Mono	-0.276395	0.140631	10.8578	0.0754634	0.422124	NA	NA	NA	1.12226	0.276395	0.37456
tr|Q8STG9_DROME|Q8STG9	Q8STG9	Sec61α	Mutant_Mono-Ctrl_Mono	-1.05758	0.539056	10.8578	0.07591	0.423752	NA	NA	NA	1.1197	1.05758	0.372888
tr|Q9VBU6_DROME|Q9VBU6	Q9VBU6	CG11857	Mutant_Mono-Ctrl_Mono	-0.239101	0.121932	10.8578	0.0760358	0.423926	NA	NA	NA	1.11898	0.239101	0.37271
sp|LSP1B_DROME|P11996	P11996	Lsp1β	Mutant_Mono-Ctrl_Mono	1.43698	0.733871	10.8578	0.0764067	0.424999	NA	NA	NA	1.11687	1.43698	0.371612
sp|RS10A_DROME|Q9VB14	Q9VB14	RpS10a	Mutant_Mono-Ctrl_Mono	-0.439849	0.224727	10.8578	0.0765132	0.424999	NA	NA	NA	1.11626	0.439849	0.371612
sp|NDUS1_DROME|Q94511	Q94511	ND-75	Mutant_Mono-Ctrl_Mono	-0.294928	0.150869	10.8578	0.0768257	0.426207	NA	NA	NA	1.11449	0.294928	0.37038
tr|Q9VMR6_DROME|Q9VMR6	Q9VMR6	Acsf2	Mutant_Mono-Ctrl_Mono	0.684859	0.350986	10.8578	0.077299	0.427489	NA	NA	NA	1.11183	0.684859	0.369075
tr|Q9W474_DROME|Q9W474	Q9W474	CG42699	Mutant_Mono-Ctrl_Mono	0.391905	0.200801	10.8578	0.077238	0.427489	NA	NA	NA	1.11217	0.391905	0.369075
tr|Q9W002_DROME|Q9W002	Q9W002	msn	Mutant_Mono-Ctrl_Mono	0.282139	0.14462	10.8578	0.0773434	0.427489	NA	NA	NA	1.11158	0.282139	0.369075
tr|Q9VIQ8_DROME|Q9VIQ8	Q9VIQ8	COX4	Mutant_Mono-Ctrl_Mono	-0.263308	0.135184	10.8578	0.0777547	0.428704	NA	NA	NA	1.10927	0.263308	0.367842
tr|Q2MGN0_DROME|Q2MGN0	Q2MGN0	CG3065	Mutant_Mono-Ctrl_Mono	-0.628656	0.323869	10.8578	0.078643	0.430421	NA	NA	NA	1.10434	0.628656	0.366106
tr|Q7JUS9_DROME|Q7JUS9	Q7JUS9	Mpcp1	Mutant_Mono-Ctrl_Mono	-0.534342	0.275281	10.8578	0.078643	0.430421	NA	NA	NA	1.10434	0.534342	0.366106
tr|Q8SX52_DROME|Q8SX52	Q8SX52	boi	Mutant_Mono-Ctrl_Mono	0.491427	0.253023	10.8578	0.0784907	0.430421	NA	NA	NA	1.10518	0.491427	0.366106
tr|Q9VH98_DROME|Q9VH98	Q9VH98	Dh44	Mutant_Mono-Ctrl_Mono	-0.431417	0.221881	10.8578	0.0782059	0.430421	NA	NA	NA	1.10676	0.431417	0.366106
tr|Q0KHR7_DROME|Q0KHR7	Q0KHR7	Septin4	Mutant_Mono-Ctrl_Mono	-0.371001	0.190932	10.8578	0.0783729	0.430421	NA	NA	NA	1.10583	0.371001	0.366106
sp|ATPB2_DROME|Q24048	Q24048	nrv2	Mutant_Mono-Ctrl_Mono	-0.27662	0.142314	10.8578	0.0782903	0.430421	NA	NA	NA	1.10629	0.27662	0.366106
tr|Q9W078_DROME|Q9W078	Q9W078	Cpr62Bb	Mutant_Mono-Ctrl_Mono	0.425966	0.21958	10.8578	0.0787983	0.430745	NA	NA	NA	1.10348	0.425966	0.36578
sp|OCAD1_DROME|Q9W1X9	Q9W1X9	asrij	Mutant_Mono-Ctrl_Mono	-0.385545	0.198855	10.8578	0.078944	0.431015	NA	NA	NA	1.10268	0.385545	0.365508
sp|GRPE_DROME|P48604	P48604	Roe1	Mutant_Mono-Ctrl_Mono	-0.504071	0.260291	10.8578	0.079247	0.431042	NA	NA	NA	1.10102	0.504071	0.365481
sp|PURA_DROME|Q9Y0Y2	Q9Y0Y2	AdSS	Mutant_Mono-Ctrl_Mono	-0.407644	0.210386	10.8578	0.0791078	0.431042	NA	NA	NA	1.10178	0.407644	0.365481
sp|NDUS4_DROME|Q9VWI0	Q9VWI0	ND-18	Mutant_Mono-Ctrl_Mono	-0.313483	0.16193	10.8578	0.079334	0.431042	NA	NA	NA	1.10054	0.313483	0.365481
tr|A1ZAB1_DROME|A1ZAB1	A1ZAB1	lbk	Mutant_Mono-Ctrl_Mono	0.272248	0.140601	10.8578	0.0792804	0.431042	NA	NA	NA	1.10083	0.272248	0.365481
sp|DYL1_DROME|Q24117	Q24117	ctp	Mutant_Mono-Ctrl_Mono	-0.26518	0.137045	10.8578	0.0794603	0.431205	NA	NA	NA	1.09985	0.26518	0.365316
tr|Q9V3Q4_DROME|Q9V3Q4	Q9V3Q4	Jafrac2	Mutant_Mono-Ctrl_Mono	0.356561	0.184344	10.8578	0.0795639	0.431244	NA	NA	NA	1.09928	0.356561	0.365277
sp|NOI_DROME|O46106	O46106	noi	Mutant_Mono-Ctrl_Mono	0.397845	0.205806	10.8578	0.0797126	0.431527	NA	NA	NA	1.09847	0.397845	0.364992
tr|Q7K0F7_DROME|Q7K0F7	Q7K0F7	CG11200	Mutant_Mono-Ctrl_Mono	0.290677	0.150475	10.8578	0.0798983	0.43201	NA	NA	NA	1.09746	0.290677	0.364506
sp|GRM_DROME|P91685	P91685	mGluR	Mutant_Mono-Ctrl_Mono	-0.209378	0.108473	10.8578	0.0801028	0.432594	NA	NA	NA	1.09635	0.209378	0.36392
tr|A1ZA73_DROME|A1ZA73	A1ZA73	Strn-Mlck	Mutant_Mono-Ctrl_Mono	-4.71176	2.35816	7.8578	0.0814042	0.432846	NA	NA	NA	1.08935	4.71176	0.363666
tr|Q9VEJ0_DROME|Q9VEJ0	Q9VEJ0	Prx3	Mutant_Mono-Ctrl_Mono	-1.29079	0.671652	10.8578	0.0812518	0.432846	NA	NA	NA	1.09017	1.29079	0.363666
sp|BSH_DROME|Q04787	Q04787	bsh	Mutant_Mono-Ctrl_Mono	0.627114	0.325117	10.8578	0.0802845	0.432846	NA	NA	NA	1.09537	0.627114	0.363666
tr|Q7K188_DROME|Q7K188	Q7K188	CG6329	Mutant_Mono-Ctrl_Mono	-0.567637	0.295602	10.8578	0.0814632	0.432846	NA	NA	NA	1.08904	0.567637	0.363666
tr|M9PHA0_DROME|M9PHA0	M9PHA0	bif	Mutant_Mono-Ctrl_Mono	0.497124	0.258236	10.8578	0.0808033	0.432846	NA	NA	NA	1.09257	0.497124	0.363666
tr|Q9VT99_DROME|Q9VT99	Q9VT99	Rbfox1	Mutant_Mono-Ctrl_Mono	0.450722	0.23478	10.8578	0.0815331	0.432846	NA	NA	NA	1.08867	0.450722	0.363666
sp|CBPD_DROME|P42787	P42787	svr	Mutant_Mono-Ctrl_Mono	-0.423141	0.219926	10.8578	0.0809486	0.432846	NA	NA	NA	1.09179	0.423141	0.363666
sp|TTY2_DROME|Q9W5A5	Q9W5A5	CG3638	Mutant_Mono-Ctrl_Mono	0.413341	0.214978	10.8578	0.0811279	0.432846	NA	NA	NA	1.09083	0.413341	0.363666
tr|Q7K148_DROME|Q7K148	Q7K148	Prosβ5	Mutant_Mono-Ctrl_Mono	-0.40165	0.208752	10.8578	0.0809439	0.432846	NA	NA	NA	1.09182	0.40165	0.363666
tr|Q7K0K1_DROME|Q7K0K1	Q7K0K1	CG2063	Mutant_Mono-Ctrl_Mono	0.388676	0.202479	10.8578	0.0815581	0.432846	NA	NA	NA	1.08853	0.388676	0.363666
tr|Q1RL19_DROME|Q1RL19	Q1RL19	Tlk	Mutant_Mono-Ctrl_Mono	0.302582	0.157248	10.8578	0.0809193	0.432846	NA	NA	NA	1.09195	0.302582	0.363666
tr|A1Z7P1_DROME|A1Z7P1	A1Z7P1	Pgm2a	Mutant_Mono-Ctrl_Mono	-0.278068	0.144262	10.8578	0.0804694	0.432846	NA	NA	NA	1.09437	0.278068	0.363666
tr|Q9NCP8_DROME|Q9NCP8	Q9NCP8	Ank2	Mutant_Mono-Ctrl_Mono	-0.274557	0.143052	10.8578	0.0815998	0.432846	NA	NA	NA	1.08831	0.274557	0.363666
sp|SLU7_DROME|Q9VAQ7	Q9VAQ7	Slu7	Mutant_Mono-Ctrl_Mono	-0.265677	0.138057	10.8578	0.0808962	0.432846	NA	NA	NA	1.09207	0.265677	0.363666
sp|EIF3I_DROME|O02195	O02195	eIF3i	Mutant_Mono-Ctrl_Mono	0.197703	0.102954	10.8578	0.0814576	0.432846	NA	NA	NA	1.08907	0.197703	0.363666
tr|Q8IPI3_DROME|Q8IPI3	Q8IPI3	Ndae1	Mutant_Mono-Ctrl_Mono	0.413439	0.21567	10.8578	0.0819155	0.432994	NA	NA	NA	1.08663	0.413439	0.363518
sp|ERKA_DROME|P40417	P40417	rl	Mutant_Mono-Ctrl_Mono	-0.367253	0.191616	10.8578	0.0819696	0.432994	NA	NA	NA	1.08635	0.367253	0.363518
sp|JANA_DROME|P20348	P20348	janA	Mutant_Mono-Ctrl_Mono	-0.366015	0.191003	10.8578	0.0820145	0.432994	NA	NA	NA	1.08611	0.366015	0.363518
tr|Q8I0A1_DROME|Q8I0A1	Q8I0A1	SNF4Aγ	Mutant_Mono-Ctrl_Mono	0.353688	0.184411	10.8578	0.0817862	0.432994	NA	NA	NA	1.08732	0.353688	0.363518
sp|RUVB2_DROME|Q9V3K3	Q9V3K3	rept	Mutant_Mono-Ctrl_Mono	-0.319151	0.166636	10.8578	0.0821567	0.433234	NA	NA	NA	1.08536	0.319151	0.363278
tr|Q9VUD7_DROME|Q9VUD7	Q9VUD7	nuf	Mutant_Mono-Ctrl_Mono	0.586454	0.306394	10.8578	0.0823239	0.433605	NA	NA	NA	1.08447	0.586454	0.362906
tr|B7Z0N0_DROME|B7Z0N0	B7Z0N0	CG5180	Mutant_Mono-Ctrl_Mono	0.70647	0.370866	10.8578	0.0836036	0.43646	NA	NA	NA	1.07777	0.70647	0.360056
tr|Q7KN61_DROME|Q7KN61	Q7KN61	Fpps	Mutant_Mono-Ctrl_Mono	-0.564258	0.295509	10.8578	0.0829675	0.43646	NA	NA	NA	1.08109	0.564258	0.360056
tr|Q7JVG6_DROME|Q7JVG6	Q7JVG6	TTLL12	Mutant_Mono-Ctrl_Mono	-0.539404	0.283158	10.8578	0.0835983	0.43646	NA	NA	NA	1.0778	0.539404	0.360056
tr|Q6NR39_DROME|Q6NR39	Q6NR39	Rgk1	Mutant_Mono-Ctrl_Mono	0.46987	0.246295	10.8578	0.083205	0.43646	NA	NA	NA	1.07985	0.46987	0.360056
tr|Q8MLQ5_DROME|Q8MLQ5	Q8MLQ5	kcc	Mutant_Mono-Ctrl_Mono	-0.460518	0.241264	10.8578	0.0830619	0.43646	NA	NA	NA	1.0806	0.460518	0.360056
tr|Q9VJ46_DROME|Q9VJ46	Q9VJ46	Ugt36D1	Mutant_Mono-Ctrl_Mono	-0.347363	0.182446	10.8578	0.0837433	0.43646	NA	NA	NA	1.07705	0.347363	0.360056
sp|AP2A_DROME|P91926	P91926	AP-2α	Mutant_Mono-Ctrl_Mono	-0.321014	0.168475	10.8578	0.0835345	0.43646	NA	NA	NA	1.07813	0.321014	0.360056
sp|GNAI_DROME|P20353	P20353	Gαi	Mutant_Mono-Ctrl_Mono	-0.292469	0.153581	10.8578	0.0836876	0.43646	NA	NA	NA	1.07734	0.292469	0.360056
tr|Q9VVY7_DROME|Q9VVY7	Q9VVY7	CG32206	Mutant_Mono-Ctrl_Mono	-0.288426	0.151335	10.8578	0.0834678	0.43646	NA	NA	NA	1.07848	0.288426	0.360056
tr|Q9VJA9_DROME|Q9VJA9	Q9VJA9	rdo	Mutant_Mono-Ctrl_Mono	0.493916	0.260169	10.8578	0.0845226	0.437466	NA	NA	NA	1.07303	0.493916	0.359056
tr|Q7JVK6_DROME|Q7JVK6	Q7JVK6	trsn	Mutant_Mono-Ctrl_Mono	-0.425381	0.223966	10.8578	0.0843983	0.437466	NA	NA	NA	1.07367	0.425381	0.359056
tr|Q9VEB1_DROME|Q9VEB1	Q9VEB1	Mdh2	Mutant_Mono-Ctrl_Mono	-0.361879	0.19058	10.8578	0.0844668	0.437466	NA	NA	NA	1.07331	0.361879	0.359056
sp|6PGL_DROME|Q9VZ64	Q9VZ64	Pgls	Mutant_Mono-Ctrl_Mono	-0.321667	0.169373	10.8578	0.0844192	0.437466	NA	NA	NA	1.07356	0.321667	0.359056
sp|INT6_DROME|Q9W485	Q9W485	IntS6	Mutant_Mono-Ctrl_Mono	0.317387	0.167162	10.8578	0.084488	0.437466	NA	NA	NA	1.0732	0.317387	0.359056
tr|Q9VZ58_DROME|Q9VZ58	Q9VZ58	CG1637	Mutant_Mono-Ctrl_Mono	-0.27042	0.142436	10.8578	0.0845084	0.437466	NA	NA	NA	1.0731	0.27042	0.359056
tr|Q9VV31_DROME|Q9VV31	Q9VV31	CG13059	Mutant_Mono-Ctrl_Mono	1.04476	0.550746	10.8578	0.0847285	0.437519	NA	NA	NA	1.07197	1.04476	0.359003
sp|FL2D_DROME|Q9Y091	Q9Y091	fl(2)d	Mutant_Mono-Ctrl_Mono	0.42876	0.226004	10.8578	0.0847081	0.437519	NA	NA	NA	1.07208	0.42876	0.359003
tr|M9ND74_DROME|M9ND74	M9ND74	Rbfox1	Mutant_Mono-Ctrl_Mono	0.408409	0.215782	10.8578	0.0853452	0.439659	NA	NA	NA	1.06882	0.408409	0.356884
tr|Q9W277_DROME|Q9W277	Q9W277	Vps35	Mutant_Mono-Ctrl_Mono	-0.291186	0.1539	10.8578	0.0854374	0.439659	NA	NA	NA	1.06835	0.291186	0.356884
tr|Q9W1J0_DROME|Q9W1J0	Q9W1J0	GlyT	Mutant_Mono-Ctrl_Mono	-0.295246	0.156129	10.8578	0.0855825	0.4399	NA	NA	NA	1.06762	0.295246	0.356646
tr|Q9VFK4_DROME|Q9VFK4	Q9VFK4	NK7.1	Mutant_Mono-Ctrl_Mono	0.388611	0.20579	10.8578	0.0859663	0.44004	NA	NA	NA	1.06567	0.388611	0.356508
tr|Q9VF85_DROME|Q9VF85	Q9VF85	SerRS-m	Mutant_Mono-Ctrl_Mono	0.332119	0.175898	10.8578	0.0860029	0.44004	NA	NA	NA	1.06549	0.332119	0.356508
sp|ARL1_DROME|P25160	P25160	Arl1	Mutant_Mono-Ctrl_Mono	-0.24146	0.127776	10.8578	0.085775	0.44004	NA	NA	NA	1.06664	0.24146	0.356508
tr|Q9W4C3_DROME|Q9W4C3	Q9W4C3	Usp16-45	Mutant_Mono-Ctrl_Mono	0.201178	0.106544	10.8578	0.0859927	0.44004	NA	NA	NA	1.06554	0.201178	0.356508
sp|DOA_DROME|P49762	P49762	Doa	Mutant_Mono-Ctrl_Mono	-0.781465	0.414494	10.8578	0.0864076	0.441102	NA	NA	NA	1.06345	0.781465	0.355461
tr|Q9VEQ0_DROME|Q9VEQ0	Q9VEQ0	CG3534	Mutant_Mono-Ctrl_Mono	-0.28927	0.15341	10.8578	0.0863718	0.441102	NA	NA	NA	1.06363	0.28927	0.355461
sp|TRBID_DROME|Q9VH90	Q9VH90	trbd	Mutant_Mono-Ctrl_Mono	0.430665	0.226244	9.8578	0.0865413	0.441282	NA	NA	NA	1.06278	0.430665	0.355284
tr|Q9VW35_DROME|Q9VW35	Q9VW35	Trpml	Mutant_Mono-Ctrl_Mono	-0.325606	0.172894	10.8578	0.08671	0.441639	NA	NA	NA	1.06193	0.325606	0.354933
tr|Q9VN01_DROME|Q9VN01	Q9VN01	Nepl11	Mutant_Mono-Ctrl_Mono	0.592529	0.314869	10.8578	0.0869216	0.441993	NA	NA	NA	1.06087	0.592529	0.354585
tr|Q9VS54_DROME|Q9VS54	Q9VS54	qm	Mutant_Mono-Ctrl_Mono	-0.58304	0.310253	10.8578	0.0872999	0.441993	NA	NA	NA	1.05899	0.58304	0.354585
tr|Q9W0F9_DROME|Q9W0F9	Q9W0F9	CG9166	Mutant_Mono-Ctrl_Mono	-0.4953	0.263543	10.8578	0.0872782	0.441993	NA	NA	NA	1.05909	0.4953	0.354585
tr|O76857_DROME|O76857	O76857	BCL7-like	Mutant_Mono-Ctrl_Mono	0.402167	0.213781	10.8578	0.0870117	0.441993	NA	NA	NA	1.06042	0.402167	0.354585
sp|GSTD1_DROME|P20432	P20432	GstD1	Mutant_Mono-Ctrl_Mono	-0.315852	0.167953	10.8578	0.0871015	0.441993	NA	NA	NA	1.05997	0.315852	0.354585
tr|Q9V9W3_DROME|Q9V9W3	Q9V9W3	RpL6	Mutant_Mono-Ctrl_Mono	0.293747	0.156378	10.8578	0.087418	0.441993	NA	NA	NA	1.0584	0.293747	0.354585
sp|PSA3_DROME|Q9V5C6	Q9V5C6	Prosα7	Mutant_Mono-Ctrl_Mono	-0.415104	0.221189	10.8578	0.0876758	0.44253	NA	NA	NA	1.05712	0.415104	0.354057
sp|RABEP_DROME|Q9V8W3	Q9V8W3	Rep	Mutant_Mono-Ctrl_Mono	0.250186	0.133397	10.8578	0.08785	0.44291	NA	NA	NA	1.05626	0.250186	0.353684
tr|Q9VIC9_DROME|Q9VIC9	Q9VIC9	CG8665	Mutant_Mono-Ctrl_Mono	0.316381	0.168773	10.8578	0.0879845	0.443089	NA	NA	NA	1.05559	0.316381	0.353509
tr|Q9W3H0_DROME|Q9W3H0	Q9W3H0	CG1632	Mutant_Mono-Ctrl_Mono	0.863421	0.460998	10.8578	0.0882302	0.443329	NA	NA	NA	1.05438	0.863421	0.353273
tr|Q9VS83_DROME|Q9VS83	Q9VS83	CG7546	Mutant_Mono-Ctrl_Mono	0.31506	0.168171	10.8578	0.0881542	0.443329	NA	NA	NA	1.05476	0.31506	0.353273
sp|NLP_DROME|Q27415	Q27415	Nlp	Mutant_Mono-Ctrl_Mono	-0.393368	0.210127	10.8578	0.0883619	0.443494	NA	NA	NA	1.05373	0.393368	0.353113
tr|Q9VXI6_DROME|Q9VXI6	Q9VXI6	UQCR-14	Mutant_Mono-Ctrl_Mono	-0.585598	0.31294	10.8578	0.0884768	0.443573	NA	NA	NA	1.05317	0.585598	0.353035
sp|TBWKD_DROME|Q9VGL8	Q9VGL8	wkd	Mutant_Mono-Ctrl_Mono	-0.427184	0.228518	10.8578	0.0887612	0.443828	NA	NA	NA	1.05178	0.427184	0.352785
tr|Q9VBA0_DROME|Q9VBA0	Q9VBA0	CG6330	Mutant_Mono-Ctrl_Mono	-0.333326	0.17835	10.8578	0.0888251	0.443828	NA	NA	NA	1.05146	0.333326	0.352785
tr|Q7JS69_DROME|Q7JS69	Q7JS69	nrv3	Mutant_Mono-Ctrl_Mono	-0.306899	0.164133	10.8578	0.0886932	0.443828	NA	NA	NA	1.05211	0.306899	0.352785
tr|Q9W080_DROME|Q9W080	Q9W080	GV1	Mutant_Mono-Ctrl_Mono	0.85662	0.458878	10.8578	0.0891489	0.443837	NA	NA	NA	1.04988	0.85662	0.352777
sp|COA8_DROME|Q9W549	Q9W549	Coa8	Mutant_Mono-Ctrl_Mono	-0.545981	0.292406	10.8578	0.0890846	0.443837	NA	NA	NA	1.0502	0.545981	0.352777
tr|Q7KVW1_DROME|Q7KVW1	Q7KVW1	spoon	Mutant_Mono-Ctrl_Mono	0.346339	0.185465	10.8578	0.0890538	0.443837	NA	NA	NA	1.05035	0.346339	0.352777
sp|FRY_DROME|Q9VT28	Q9VT28	fry	Mutant_Mono-Ctrl_Mono	-0.312174	0.167271	10.8578	0.0892234	0.443837	NA	NA	NA	1.04952	0.312174	0.352777
tr|Q9VU53_DROME|Q9VU53	Q9VU53	caps	Mutant_Mono-Ctrl_Mono	0.518162	0.277755	10.8578	0.0893343	0.443895	NA	NA	NA	1.04898	0.518162	0.352719
sp|ELF1_DROME|P13002	P13002	grh	Mutant_Mono-Ctrl_Mono	0.332213	0.178214	10.8578	0.0895465	0.444457	NA	NA	NA	1.04795	0.332213	0.352171
tr|A1Z833_DROME|A1Z833	A1Z833	CG1407	Mutant_Mono-Ctrl_Mono	-0.384937	0.207088	10.8578	0.0903476	0.44744	NA	NA	NA	1.04408	0.384937	0.349265
tr|Q9U6R9_DROME|Q9U6R9	Q9U6R9	γSnap1	Mutant_Mono-Ctrl_Mono	-0.269557	0.145002	10.8578	0.090321	0.44744	NA	NA	NA	1.04421	0.269557	0.349265
tr|B5RJS0_DROME|B5RJS0	B5RJS0	Nost	Mutant_Mono-Ctrl_Mono	0.395076	0.212647	10.8578	0.0904865	0.447633	NA	NA	NA	1.04342	0.395076	0.349078
tr|A0A0B4KFR5_DROME|A0A0B4KFR5	A0A0B4KFR5	Khc-73	Mutant_Mono-Ctrl_Mono	0.323049	0.174148	10.8578	0.0909235	0.449298	NA	NA	NA	1.04132	0.323049	0.347465
tr|Q7JQR3_DROME|Q7JQR3	Q7JQR3	Qsox1	Mutant_Mono-Ctrl_Mono	-0.494546	0.267128	10.8578	0.0914863	0.450587	NA	NA	NA	1.03864	0.494546	0.346221
tr|A0A0B4KGC5_DROME|A0A0B4KGC5	A0A0B4KGC5	P5cr-2	Mutant_Mono-Ctrl_Mono	-0.406835	0.219743	10.8578	0.0914758	0.450587	NA	NA	NA	1.03869	0.406835	0.346221
sp|EYS_DROME|A0A1F4	A0A1F4	eys	Mutant_Mono-Ctrl_Mono	0.400689	0.216289	10.8578	0.0913	0.450587	NA	NA	NA	1.03953	0.400689	0.346221
tr|Q7K1W8_DROME|Q7K1W8	Q7K1W8	CG31650	Mutant_Mono-Ctrl_Mono	0.562767	0.304206	10.8578	0.0917	0.451144	NA	NA	NA	1.03763	0.562767	0.345685
tr|Q9VCR4_DROME|Q9VCR4	Q9VCR4	CG17111	Mutant_Mono-Ctrl_Mono	0.449881	0.243473	10.8578	0.0920356	0.451277	NA	NA	NA	1.03604	0.449881	0.345557
tr|Q9XYZ9_DROME|Q9XYZ9	Q9XYZ9	GstE12	Mutant_Mono-Ctrl_Mono	-0.288851	0.156474	10.8578	0.0923094	0.451277	NA	NA	NA	1.03475	0.288851	0.345557
tr|Q9VHC3_DROME|Q9VHC3	Q9VHC3	by	Mutant_Mono-Ctrl_Mono	-0.274937	0.148905	10.8578	0.0922487	0.451277	NA	NA	NA	1.03504	0.274937	0.345557
sp|CSN2_DROME|Q94899	Q94899	alien	Mutant_Mono-Ctrl_Mono	-0.26661	0.144206	10.8578	0.0918749	0.451277	NA	NA	NA	1.0368	0.26661	0.345557
sp|ECSIT_DROME|Q9U6M0	Q9U6M0	ECSIT	Mutant_Mono-Ctrl_Mono	0.265783	0.143932	10.8578	0.0922183	0.451277	NA	NA	NA	1.03518	0.265783	0.345557
tr|Q7JXC4_DROME|Q7JXC4	Q7JXC4	P32	Mutant_Mono-Ctrl_Mono	-0.648192	0.352017	10.8578	0.0930273	0.45418	NA	NA	NA	1.03139	0.648192	0.342772
sp|FBP1_DROME|Q04691	Q04691	Fbp1	Mutant_Mono-Ctrl_Mono	2.5871	1.40634	10.8578	0.0933035	0.455032	NA	NA	NA	1.0301	2.5871	0.341958
tr|Q9W3X9_DROME|Q9W3X9	Q9W3X9	Ctr1A	Mutant_Mono-Ctrl_Mono	-0.570641	0.310615	10.8578	0.0936882	0.455583	NA	NA	NA	1.02832	0.570641	0.341433
sp|SLIT_DROME|P24014	P24014	sli	Mutant_Mono-Ctrl_Mono	0.421162	0.22926	10.8578	0.0937015	0.455583	NA	NA	NA	1.02825	0.421162	0.341433
sp|DORS_DROME|P15330	P15330	dl	Mutant_Mono-Ctrl_Mono	-0.274048	0.149189	10.8578	0.0937216	0.455583	NA	NA	NA	1.02816	0.274048	0.341433
sp|IDGF3_DROME|Q8MLZ7	Q8MLZ7	Idgf3	Mutant_Mono-Ctrl_Mono	0.60635	0.330291	10.8578	0.0938974	0.455942	NA	NA	NA	1.02735	0.60635	0.34109
tr|Q9VND3_DROME|Q9VND3	Q9VND3	Pi4KIIα	Mutant_Mono-Ctrl_Mono	0.22435	0.12237	10.8578	0.0942791	0.457299	NA	NA	NA	1.02558	0.22435	0.339799
tr|Q9W0S5_DROME|Q9W0S5	Q9W0S5	miple1	Mutant_Mono-Ctrl_Mono	-0.323677	0.176819	10.8578	0.0947244	0.457507	NA	NA	NA	1.02354	0.323677	0.339603
sp|DPM1_DROME|Q9VIU7	Q9VIU7	Dpm1	Mutant_Mono-Ctrl_Mono	-0.265015	0.144649	10.8578	0.094477	0.457507	NA	NA	NA	1.02467	0.265015	0.339603
tr|Q9VKC8_DROME|Q9VKC8	Q9VKC8	Tom70	Mutant_Mono-Ctrl_Mono	-0.254241	0.138829	10.8578	0.0946024	0.457507	NA	NA	NA	1.0241	0.254241	0.339603
sp|SDHA_DROME|Q94523	Q94523	SdhA	Mutant_Mono-Ctrl_Mono	-0.219978	0.120173	10.8578	0.0947305	0.457507	NA	NA	NA	1.02351	0.219978	0.339603
tr|Q8MR27_DROME|Q8MR27	Q8MR27	CG7173	Mutant_Mono-Ctrl_Mono	0.571634	0.312576	10.8578	0.095005	0.458338	NA	NA	NA	1.02225	0.571634	0.338814
tr|Q9VD58_DROME|Q9VD58	Q9VD58	Idh3b	Mutant_Mono-Ctrl_Mono	-0.341388	0.186999	10.8578	0.095509	0.460163	NA	NA	NA	1.01996	0.341388	0.337088
tr|Q9VDH5_DROME|Q9VDH5	Q9VDH5	KaiR1D	Mutant_Mono-Ctrl_Mono	-0.329632	0.180609	10.8578	0.095589	0.460163	NA	NA	NA	1.01959	0.329632	0.337088
sp|MICU1_DROME|A2VEI2	A2VEI2	MICU1	Mutant_Mono-Ctrl_Mono	-0.56181	0.308367	10.8578	0.0961057	0.460669	NA	NA	NA	1.01725	0.56181	0.336611
sp|LIG_DROME|Q86S05	Q86S05	lig	Mutant_Mono-Ctrl_Mono	0.489401	0.268583	10.8578	0.0960624	0.460669	NA	NA	NA	1.01745	0.489401	0.336611
tr|Q7K0W1_DROME|Q7K0W1	Q7K0W1	CG8531	Mutant_Mono-Ctrl_Mono	0.27748	0.152267	10.8578	0.0960342	0.460669	NA	NA	NA	1.01757	0.27748	0.336611
tr|Q9VX08_DROME|Q9VX08	Q9VX08	CG6769	Mutant_Mono-Ctrl_Mono	0.186819	0.102467	10.8578	0.0958913	0.460669	NA	NA	NA	1.01822	0.186819	0.336611
tr|Q9W5W8_DROME|Q9W5W8	Q9W5W8	Ech1	Mutant_Mono-Ctrl_Mono	-0.749803	0.412168	10.8578	0.0965421	0.461878	NA	NA	NA	1.01528	0.749803	0.335472
sp|RENT1_DROME|Q9VYS3	Q9VYS3	Upf1	Mutant_Mono-Ctrl_Mono	0.286502	0.157503	10.8578	0.0965642	0.461878	NA	NA	NA	1.01518	0.286502	0.335472
tr|F0JAM2_DROME|F0JAM2	F0JAM2	CG14995	Mutant_Mono-Ctrl_Mono	0.298651	0.164521	10.8578	0.0971712	0.463791	NA	NA	NA	1.01246	0.298651	0.333678
tr|Q9W0R0_DROME|Q9W0R0	Q9W0R0	Cdc5	Mutant_Mono-Ctrl_Mono	0.274184	0.151008	10.8578	0.0971041	0.463791	NA	NA	NA	1.01276	0.274184	0.333678
sp|FITM2_DROME|Q9VRJ2	Q9VRJ2	Fitm	Mutant_Mono-Ctrl_Mono	0.247828	0.136574	10.8578	0.0972804	0.463817	NA	NA	NA	1.01197	0.247828	0.333653
tr|Q6QU65_DROME|Q6QU65	Q6QU65	Meltrin	Mutant_Mono-Ctrl_Mono	0.669567	0.369804	10.8578	0.0979311	0.464561	NA	NA	NA	1.00908	0.669567	0.332958
sp|SIAS_DROME|Q9VG74	Q9VG74	NANS	Mutant_Mono-Ctrl_Mono	0.371394	0.204862	10.8578	0.0975571	0.464561	NA	NA	NA	1.01074	0.371394	0.332958
tr|Q9VTB3_DROME|Q9VTB3	Q9VTB3	CG11811	Mutant_Mono-Ctrl_Mono	-0.250233	0.138208	10.8578	0.0979398	0.464561	NA	NA	NA	1.00904	0.250233	0.332958
sp|RL10_DROME|O61231	O61231	RpL10	Mutant_Mono-Ctrl_Mono	0.208612	0.115226	10.8578	0.0979552	0.464561	NA	NA	NA	1.00897	0.208612	0.332958
tr|Q9W330_DROME|Q9W330	Q9W330	Hex-A	Mutant_Mono-Ctrl_Mono	-0.192161	0.106069	10.8578	0.0977581	0.464561	NA	NA	NA	1.00985	0.192161	0.332958
sp|EF1A2_DROME|P05303	P05303	eEF1α2	Mutant_Mono-Ctrl_Mono	-0.406886	0.225085	10.8578	0.0984055	0.466203	NA	NA	NA	1.00698	0.406886	0.331425
sp|TRXR1_DROME|P91938	P91938	Trxr-1	Mutant_Mono-Ctrl_Mono	-0.3457	0.19156	10.8578	0.0989052	0.466943	NA	NA	NA	1.00478	0.3457	0.330736
tr|Q7YZ99_DROME|Q7YZ99	Q7YZ99	Srrm234	Mutant_Mono-Ctrl_Mono	0.307579	0.170458	10.8578	0.0989435	0.466943	NA	NA	NA	1.00461	0.307579	0.330736
tr|A1Z6V5_DROME|A1Z6V5	A1Z6V5	Spn43Ab	Mutant_Mono-Ctrl_Mono	-0.302252	0.167441	10.8578	0.0988272	0.466943	NA	NA	NA	1.00512	0.302252	0.330736
sp|VP35L_DROME|Q9VHM2	Q9VHM2	CG8202	Mutant_Mono-Ctrl_Mono	-0.255456	0.141589	10.8578	0.098979	0.466943	NA	NA	NA	1.00446	0.255456	0.330736
tr|Q9VR62_DROME|Q9VR62	Q9VR62	CG17598	Mutant_Mono-Ctrl_Mono	0.505772	0.281293	10.8578	0.100002	0.467936	NA	NA	NA	0.999991	0.505772	0.329814
sp|PFD6_DROME|Q9VW56	Q9VW56	Pfdn6	Mutant_Mono-Ctrl_Mono	-0.497277	0.276489	10.8578	0.0999161	0.467936	NA	NA	NA	1.00036	0.497277	0.329814
sp|ZASP_DROME|A1ZA47	A1ZA47	Zasp52	Mutant_Mono-Ctrl_Mono	0.494202	0.274878	10.8578	0.100024	0.467936	NA	NA	NA	0.999897	0.494202	0.329814
sp|CPO_DROME|Q01617	Q01617	cpo	Mutant_Mono-Ctrl_Mono	0.412729	0.229701	10.8578	0.100204	0.467936	NA	NA	NA	0.999114	0.412729	0.329814
tr|Q9VBY2_DROME|Q9VBY2	Q9VBY2	CG11920	Mutant_Mono-Ctrl_Mono	0.399942	0.222373	10.8578	0.0999199	0.467936	NA	NA	NA	1.00035	0.399942	0.329814
tr|Q9W403_DROME|Q9W403	Q9W403	CG3847	Mutant_Mono-Ctrl_Mono	-0.317315	0.176508	10.8578	0.100051	0.467936	NA	NA	NA	0.99978	0.317315	0.329814
tr|A1ZAW0_DROME|A1ZAW0	A1ZAW0	Dcr-2	Mutant_Mono-Ctrl_Mono	0.277082	0.154084	10.8578	0.0999638	0.467936	NA	NA	NA	1.00016	0.277082	0.329814
sp|TCPA_DROME|P12613	P12613	CCT1	Mutant_Mono-Ctrl_Mono	-0.240909	0.13396	10.8578	0.0999466	0.467936	NA	NA	NA	1.00023	0.240909	0.329814
tr|B7YZH1_DROME|B7YZH1	B7YZH1	CG10151	Mutant_Mono-Ctrl_Mono	0.214722	0.119174	10.8578	0.0993837	0.467936	NA	NA	NA	1.00268	0.214722	0.329814
sp|CAND1_DROME|Q9VKY2	Q9VKY2	Cand1	Mutant_Mono-Ctrl_Mono	0.18254	0.101601	10.8578	0.100235	0.467936	NA	NA	NA	0.998982	0.18254	0.329814
sp|RM22_DROME|Q9VXB5	Q9VXB5	mRpL22	Mutant_Mono-Ctrl_Mono	-0.233556	0.130112	10.8578	0.100499	0.468194	NA	NA	NA	0.997838	0.233556	0.329574
tr|Q9VEN6_DROME|Q9VEN6	Q9VEN6	mRpS11	Mutant_Mono-Ctrl_Mono	0.231675	0.129054	10.8578	0.100476	0.468194	NA	NA	NA	0.997939	0.231675	0.329574
tr|Q9VEC8_DROME|Q9VEC8	Q9VEC8	CG7215	Mutant_Mono-Ctrl_Mono	0.366815	0.204773	10.8578	0.101122	0.469629	NA	NA	NA	0.995155	0.366815	0.328245
sp|RM09_DROME|Q9VF89	Q9VF89	mRpL9	Mutant_Mono-Ctrl_Mono	-0.303139	0.169172	10.8578	0.101027	0.469629	NA	NA	NA	0.995562	0.303139	0.328245
tr|Q9VB17_DROME|Q9VB17	Q9VB17	CG5611	Mutant_Mono-Ctrl_Mono	-0.254665	0.142096	10.8578	0.100974	0.469629	NA	NA	NA	0.99579	0.254665	0.328245
tr|Q9V4C4_DROME|Q9V4C4	Q9V4C4	Syt7	Mutant_Mono-Ctrl_Mono	-0.371557	0.207579	10.8578	0.101352	0.469723	NA	NA	NA	0.994168	0.371557	0.328158
sp|RAB3_DROME|P25228	P25228	Rab3	Mutant_Mono-Ctrl_Mono	-0.666625	0.373056	10.8578	0.101863	0.469776	NA	NA	NA	0.991985	0.666625	0.328109
tr|Q9XZ32_DROME|Q9XZ32	Q9XZ32	CG10254	Mutant_Mono-Ctrl_Mono	0.472247	0.263936	10.8578	0.101472	0.469776	NA	NA	NA	0.993654	0.472247	0.328109
sp|MYS9_DROME|Q01989	Q01989	jar	Mutant_Mono-Ctrl_Mono	0.308053	0.172396	10.8578	0.101869	0.469776	NA	NA	NA	0.991958	0.308053	0.328109
sp|RM28_DROME|Q9VMX0	Q9VMX0	mRpL28	Mutant_Mono-Ctrl_Mono	-0.254193	0.142144	10.8578	0.101634	0.469776	NA	NA	NA	0.992959	0.254193	0.328109
tr|Q9VU92_DROME|Q9VU92	Q9VU92	CG8757	Mutant_Mono-Ctrl_Mono	-0.879697	0.49287	10.8578	0.102216	0.469836	NA	NA	NA	0.990482	0.879697	0.328054
sp|DHE3_DROME|P54385	P54385	Gdh	Mutant_Mono-Ctrl_Mono	-0.832437	0.46626	10.8578	0.10213	0.469836	NA	NA	NA	0.990846	0.832437	0.328054
tr|Q9VTC1_DROME|Q9VTC1	Q9VTC1	CG6418	Mutant_Mono-Ctrl_Mono	-0.271399	0.152053	10.8578	0.102207	0.469836	NA	NA	NA	0.990518	0.271399	0.328054
sp|G6PI_DROME|P52029	P52029	Pgi	Mutant_Mono-Ctrl_Mono	-0.606266	0.340318	10.8578	0.10279	0.470064	NA	NA	NA	0.988048	0.606266	0.327843
sp|DCUP_DROME|Q9V595	Q9V595	Urod	Mutant_Mono-Ctrl_Mono	-0.432871	0.242981	10.8578	0.102785	0.470064	NA	NA	NA	0.988072	0.432871	0.327843
tr|M9MS14_DROME|M9MS14	M9MS14	moody	Mutant_Mono-Ctrl_Mono	0.275921	0.154764	10.8578	0.102555	0.470064	NA	NA	NA	0.989045	0.275921	0.327843
tr|Q9VSM4_DROME|Q9VSM4	Q9VSM4	CG5989	Mutant_Mono-Ctrl_Mono	-0.248683	0.139559	10.8578	0.102714	0.470064	NA	NA	NA	0.988371	0.248683	0.327843
sp|ARM_DROME|P18824	P18824	arm	Mutant_Mono-Ctrl_Mono	-0.219742	0.123321	10.8578	0.102723	0.470064	NA	NA	NA	0.988334	0.219742	0.327843
tr|Q9VA99_DROME|Q9VA99	Q9VA99	CG31028	Mutant_Mono-Ctrl_Mono	0.542176	0.304769	10.8578	0.103216	0.471525	NA	NA	NA	0.986253	0.542176	0.326496
sp|UMPS_DROME|Q01637	Q01637	r-l	Mutant_Mono-Ctrl_Mono	-0.420152	0.236339	10.8578	0.103426	0.471525	NA	NA	NA	0.985371	0.420152	0.326496
tr|Q8WR08_DROME|Q8WR08	Q8WR08	Dg	Mutant_Mono-Ctrl_Mono	0.352771	0.198403	10.8578	0.103374	0.471525	NA	NA	NA	0.98559	0.352771	0.326496
sp|RT12_DROME|P10735	P10735	tko	Mutant_Mono-Ctrl_Mono	-0.228672	0.128715	10.8578	0.103627	0.471961	NA	NA	NA	0.984527	0.228672	0.326094
tr|Q0KHN6_DROME|Q0KHN6	Q0KHN6	CG42346	Mutant_Mono-Ctrl_Mono	-0.180584	0.101706	10.8578	0.103805	0.472144	NA	NA	NA	0.98378	0.180584	0.325925
tr|M9PGU7_DROME|M9PGU7	M9PGU7	X11Lβ	Mutant_Mono-Ctrl_Mono	0.353271	0.199157	10.8578	0.1041	0.472673	NA	NA	NA	0.982549	0.353271	0.325439
tr|Q8SYH8_DROME|Q8SYH8	Q8SYH8	CG17162	Mutant_Mono-Ctrl_Mono	-0.271516	0.153296	10.8578	0.104557	0.473789	NA	NA	NA	0.980645	0.271516	0.324415
tr|Q7JVY0_DROME|Q7JVY0	Q7JVY0	coro	Mutant_Mono-Ctrl_Mono	0.18956	0.107017	10.8578	0.104537	0.473789	NA	NA	NA	0.980731	0.18956	0.324415
tr|Q8MKJ5_DROME|Q8MKJ5	Q8MKJ5	CG30197	Mutant_Mono-Ctrl_Mono	-0.462668	0.261506	10.8578	0.104894	0.474285	NA	NA	NA	0.979251	0.462668	0.32396
sp|ACH3_DROME|P04755	P04755	nAChRβ1	Mutant_Mono-Ctrl_Mono	-0.37521	0.212193	10.8578	0.105067	0.474285	NA	NA	NA	0.978535	0.37521	0.32396
sp|BOSS_DROME|P22815	P22815	boss	Mutant_Mono-Ctrl_Mono	-0.357591	0.202245	10.8578	0.105091	0.474285	NA	NA	NA	0.978436	0.357591	0.32396
sp|C3G_DROME|O77086	O77086	C3G	Mutant_Mono-Ctrl_Mono	-0.313044	0.176927	10.8578	0.104877	0.474285	NA	NA	NA	0.979318	0.313044	0.32396
tr|Q9VZL1_DROME|Q9VZL1	Q9VZL1	mge	Mutant_Mono-Ctrl_Mono	-0.300247	0.169884	10.8578	0.105221	0.474396	NA	NA	NA	0.977897	0.300247	0.323859
sp|MYO7A_DROME|Q9V3Z6	Q9V3Z6	ck	Mutant_Mono-Ctrl_Mono	0.578748	0.32844	10.8578	0.106138	0.474835	NA	NA	NA	0.974128	0.578748	0.323457
tr|Q8INW5_DROME|Q8INW5	Q8INW5	CG10237	Mutant_Mono-Ctrl_Mono	-0.562112	0.319775	10.8578	0.106892	0.474835	NA	NA	NA	0.971056	0.562112	0.323457
tr|B7Z026_DROME|B7Z026	B7Z026	PDZ-GEF	Mutant_Mono-Ctrl_Mono	0.526467	0.298091	10.8578	0.105436	0.474835	NA	NA	NA	0.97701	0.526467	0.323457
sp|SODM_DROME|Q00637	Q00637	Sod2	Mutant_Mono-Ctrl_Mono	-0.495013	0.281562	10.8578	0.106845	0.474835	NA	NA	NA	0.971244	0.495013	0.323457
tr|Q9VI13_DROME|Q9VI13	Q9VI13	Pak	Mutant_Mono-Ctrl_Mono	0.461323	0.262147	10.8578	0.106547	0.474835	NA	NA	NA	0.972459	0.461323	0.323457
tr|Q9W2S2_DROME|Q9W2S2	Q9W2S2	Atg8a	Mutant_Mono-Ctrl_Mono	-0.458271	0.26081	10.8578	0.107021	0.474835	NA	NA	NA	0.970532	0.458271	0.323457
tr|B7Z0E2_DROME|B7Z0E2	B7Z0E2	Unr	Mutant_Mono-Ctrl_Mono	0.414236	0.235853	10.8578	0.107158	0.474835	NA	NA	NA	0.969976	0.414236	0.323457
tr|Q9VJ19_DROME|Q9VJ19	Q9VJ19	RpL30	Mutant_Mono-Ctrl_Mono	-0.376645	0.214117	10.8578	0.106675	0.474835	NA	NA	NA	0.971936	0.376645	0.323457
sp|MOB4_DROME|Q7K0E3	Q7K0E3	Mob4	Mutant_Mono-Ctrl_Mono	-0.369132	0.20918	10.8578	0.105692	0.474835	NA	NA	NA	0.975958	0.369132	0.323457
tr|Q9W3C3_DROME|Q9W3C3	Q9W3C3	CG2004	Mutant_Mono-Ctrl_Mono	-0.358377	0.203016	10.8578	0.105588	0.474835	NA	NA	NA	0.976387	0.358377	0.323457
sp|GPDA_DROME|P13706	P13706	Gpdh1	Mutant_Mono-Ctrl_Mono	0.324818	0.184325	10.8578	0.106122	0.474835	NA	NA	NA	0.974194	0.324818	0.323457
tr|Q9VM47_DROME|Q9VM47	Q9VM47	Mnn1	Mutant_Mono-Ctrl_Mono	-0.314321	0.178977	10.8578	0.107179	0.474835	NA	NA	NA	0.969892	0.314321	0.323457
sp|WUN_DROME|Q9V576	Q9V576	wun	Mutant_Mono-Ctrl_Mono	0.312965	0.178233	10.8578	0.107228	0.474835	NA	NA	NA	0.969693	0.312965	0.323457
tr|Q9VY78_DROME|Q9VY78	Q9VY78	Clic	Mutant_Mono-Ctrl_Mono	-0.280067	0.159071	10.8578	0.106397	0.474835	NA	NA	NA	0.973069	0.280067	0.323457
tr|Q9VJD4_DROME|Q9VJD4	Q9VJD4	Sgt	Mutant_Mono-Ctrl_Mono	-0.265997	0.151344	10.8578	0.10694	0.474835	NA	NA	NA	0.97086	0.265997	0.323457
sp|UBL5_DROME|Q9V998	Q9V998	ubl	Mutant_Mono-Ctrl_Mono	-0.23572	0.134162	10.8578	0.107044	0.474835	NA	NA	NA	0.970438	0.23572	0.323457
sp|RS3A_DROME|P55830	P55830	RpS3A	Mutant_Mono-Ctrl_Mono	0.225376	0.127895	10.8578	0.106124	0.474835	NA	NA	NA	0.974185	0.225376	0.323457
sp|RL11_DROME|P46222	P46222	RpL11	Mutant_Mono-Ctrl_Mono	0.193558	0.110184	10.8578	0.107096	0.474835	NA	NA	NA	0.970226	0.193558	0.323457
sp|G3P2_DROME|P07487	P07487	Gapdh2	Mutant_Mono-Ctrl_Mono	-0.214383	0.122162	10.8578	0.107409	0.475167	NA	NA	NA	0.968961	0.214383	0.323154
tr|Q95SJ4_DROME|Q95SJ4	Q95SJ4	CG3330	Mutant_Mono-Ctrl_Mono	0.328602	0.187487	10.8578	0.107809	0.476055	NA	NA	NA	0.967347	0.328602	0.322343
tr|Q7KV70_DROME|Q7KV70	Q7KV70	kst	Mutant_Mono-Ctrl_Mono	-0.297913	0.170347	10.8578	0.108488	0.478053	NA	NA	NA	0.964618	0.297913	0.320524
tr|Q9VZ07_DROME|Q9VZ07	Q9VZ07	Kap3	Mutant_Mono-Ctrl_Mono	-0.215297	0.12309	10.8578	0.108446	0.478053	NA	NA	NA	0.964787	0.215297	0.320524
sp|SEPIA_DROME|Q9VSL3	Q9VSL3	se	Mutant_Mono-Ctrl_Mono	-0.532881	0.304828	10.8578	0.108617	0.47815	NA	NA	NA	0.964102	0.532881	0.320436
tr|Q9V430_DROME|Q9V430	Q9V430	kek3	Mutant_Mono-Ctrl_Mono	0.311181	0.178145	10.8578	0.10886	0.478254	NA	NA	NA	0.963131	0.311181	0.320341
tr|Q9Y165_DROME|Q9Y165	Q9Y165	morgue	Mutant_Mono-Ctrl_Mono	0.250422	0.143345	10.8578	0.108822	0.478254	NA	NA	NA	0.963282	0.250422	0.320341
sp|NCKX_DROME|Q9U6A0	Q9U6A0	Nckx30C	Mutant_Mono-Ctrl_Mono	-0.225371	0.129062	10.8578	0.108961	0.478254	NA	NA	NA	0.962728	0.225371	0.320341
tr|Q7PLP4_DROME|Q7PLP4	Q7PLP4	CG41099	Mutant_Mono-Ctrl_Mono	-0.332485	0.190676	10.8578	0.109412	0.479763	NA	NA	NA	0.960934	0.332485	0.318973
tr|Q9VIJ3_DROME|Q9VIJ3	Q9VIJ3	CG9328	Mutant_Mono-Ctrl_Mono	-0.788945	0.448752	9.8578	0.109679	0.480461	NA	NA	NA	0.959878	0.788945	0.318342
tr|A0A0B4K698_DROME|A0A0B4K698	A0A0B4K698	cic	Mutant_Mono-Ctrl_Mono	0.388334	0.223002	10.8578	0.109833	0.480665	NA	NA	NA	0.959269	0.388334	0.318158
tr|Q9V3Z9_DROME|Q9V3Z9	Q9V3Z9	Vajk3	Mutant_Mono-Ctrl_Mono	-1.03754	0.59607	10.8578	0.109969	0.480716	NA	NA	NA	0.958729	1.03754	0.318112
sp|VATC_DROME|Q9V7N5	Q9V7N5	Vha44	Mutant_Mono-Ctrl_Mono	-0.185503	0.106602	10.8578	0.110059	0.480716	NA	NA	NA	0.958375	0.185503	0.318112
sp|ACT1_DROME|P10987	P10987	Act5C	Mutant_Mono-Ctrl_Mono	-0.192942	0.110944	10.8578	0.11025	0.481082	NA	NA	NA	0.95762	0.192942	0.317781
tr|Q24098_DROME|Q24098	Q24098	SMC3	Mutant_Mono-Ctrl_Mono	-1.16369	0.656356	8.8578	0.110529	0.48183	NA	NA	NA	0.956523	1.16369	0.317106
tr|Q9W335_DROME|Q9W335	Q9W335	l(1)G0320	Mutant_Mono-Ctrl_Mono	0.557523	0.321864	10.8578	0.111514	0.483414	NA	NA	NA	0.952671	0.557523	0.315681
tr|Q9VUM3_DROME|Q9VUM3	Q9VUM3	CG7011	Mutant_Mono-Ctrl_Mono	-0.460687	0.266072	10.8578	0.111648	0.483414	NA	NA	NA	0.952148	0.460687	0.315681
tr|Q0E8F2_DROME|Q0E8F2	Q0E8F2	SCaMC	Mutant_Mono-Ctrl_Mono	-0.328355	0.189605	10.8578	0.111584	0.483414	NA	NA	NA	0.952399	0.328355	0.315681
sp|SUDX_DROME|Q9Y0H4	Q9Y0H4	Su(dx)	Mutant_Mono-Ctrl_Mono	0.293765	0.169636	10.8578	0.111593	0.483414	NA	NA	NA	0.952365	0.293765	0.315681
sp|CSN3_DROME|Q8SYG2	Q8SYG2	CSN3	Mutant_Mono-Ctrl_Mono	-0.271012	0.156379	10.8578	0.111352	0.483414	NA	NA	NA	0.9533	0.271012	0.315681
tr|Q8MSS7_DROME|Q8MSS7	Q8MSS7	mRpS2	Mutant_Mono-Ctrl_Mono	-0.269626	0.155617	10.8578	0.111429	0.483414	NA	NA	NA	0.953	0.269626	0.315681
tr|B5X533_DROME|B5X533	B5X533	Lrp4	Mutant_Mono-Ctrl_Mono	-0.191572	0.110566	10.8578	0.111426	0.483414	NA	NA	NA	0.953015	0.191572	0.315681
tr|Q9VZ55_DROME|Q9VZ55	Q9VZ55	CG1582	Mutant_Mono-Ctrl_Mono	0.382909	0.221241	10.8578	0.111777	0.483504	NA	NA	NA	0.951646	0.382909	0.3156
tr|Q9VW40_DROME|Q9VW40	Q9VW40	TORIP	Mutant_Mono-Ctrl_Mono	-0.512919	0.296518	10.8578	0.111948	0.483774	NA	NA	NA	0.950984	0.512919	0.315357
tr|A1ZB95_DROME|A1ZB95	A1ZB95	CG43066	Mutant_Mono-Ctrl_Mono	-0.247859	0.143453	10.8578	0.112318	0.484904	NA	NA	NA	0.949552	0.247859	0.314344
tr|Q9Y1A7_DROME|Q9Y1A7	Q9Y1A7	mnd	Mutant_Mono-Ctrl_Mono	0.289709	0.167889	10.8578	0.112725	0.486193	NA	NA	NA	0.947981	0.289709	0.313191
tr|Q8IQV5_DROME|Q8IQV5	Q8IQV5	CG17233	Mutant_Mono-Ctrl_Mono	0.347873	0.201714	10.8578	0.112913	0.486535	NA	NA	NA	0.947257	0.347873	0.312886
tr|A0A0B4LHR2_DROME|A0A0B4LHR2	A0A0B4LHR2	CG31064	Mutant_Mono-Ctrl_Mono	-0.228322	0.132473	10.8578	0.113109	0.486912	NA	NA	NA	0.946503	0.228322	0.312549
sp|Y9705_DROME|Q9VVA0	Q9VVA0	CG9705	Mutant_Mono-Ctrl_Mono	0.500399	0.290543	10.8578	0.113341	0.487442	NA	NA	NA	0.945613	0.500399	0.312077
tr|M9PB59_DROME|M9PB59	M9PB59	Ndae1	Mutant_Mono-Ctrl_Mono	0.421355	0.244892	10.8578	0.113659	0.487617	NA	NA	NA	0.944396	0.421355	0.311921
sp|ELP1_DROME|Q9VGK7	Q9VGK7	Elp1	Mutant_Mono-Ctrl_Mono	-0.240974	0.140123	10.8578	0.113817	0.487617	NA	NA	NA	0.943792	0.240974	0.311921
tr|Q9VJH2_DROME|Q9VJH2	Q9VJH2	AspRS-m	Mutant_Mono-Ctrl_Mono	-0.211265	0.12284	10.8578	0.113798	0.487617	NA	NA	NA	0.943867	0.211265	0.311921
tr|Q9VYG5_DROME|Q9VYG5	Q9VYG5	CG32645	Mutant_Mono-Ctrl_Mono	0.582404	0.338785	10.8578	0.113936	0.487661	NA	NA	NA	0.943338	0.582404	0.311882
tr|Q2PDT4_DROME|Q2PDT4	Q2PDT4	Pax	Mutant_Mono-Ctrl_Mono	0.368317	0.214333	10.8578	0.114061	0.487727	NA	NA	NA	0.942863	0.368317	0.311823
tr|Q9VFY2_DROME|Q9VFY2	Q9VFY2	CG8483	Mutant_Mono-Ctrl_Mono	1.0899	0.622335	8.8578	0.114349	0.487913	NA	NA	NA	0.941766	1.0899	0.311658
sp|TIS11_DROME|P47980	P47980	Tis11	Mutant_Mono-Ctrl_Mono	0.463587	0.270172	10.8578	0.114537	0.487913	NA	NA	NA	0.941056	0.463587	0.311658
tr|A0A0B4KG12_DROME|A0A0B4KG12	A0A0B4KG12	Rbp	Mutant_Mono-Ctrl_Mono	0.456844	0.266245	10.8578	0.11454	0.487913	NA	NA	NA	0.941042	0.456844	0.311658
tr|A8DYR2_DROME|A8DYR2	A8DYR2	smal	Mutant_Mono-Ctrl_Mono	-0.296038	0.172364	10.8578	0.114232	0.487913	NA	NA	NA	0.942211	0.296038	0.311658
tr|Q400N1_DROME|Q400N1	Q400N1	Plp	Mutant_Mono-Ctrl_Mono	0.371392	0.216535	10.8578	0.114676	0.488027	NA	NA	NA	0.940528	0.371392	0.311556
tr|Q9VC93_DROME|Q9VC93	Q9VC93	Dis3	Mutant_Mono-Ctrl_Mono	-0.214168	0.125096	10.8578	0.115264	0.490062	NA	NA	NA	0.938308	0.214168	0.309749
tr|Q9VPB3_DROME|Q9VPB3	Q9VPB3	tzn	Mutant_Mono-Ctrl_Mono	-0.206195	0.120558	10.8578	0.115584	0.490959	NA	NA	NA	0.937101	0.206195	0.308955
sp|PREP_DROME|Q9V9E3	Q9V9E3	CG3107	Mutant_Mono-Ctrl_Mono	-0.544126	0.318575	10.8578	0.11603	0.492384	NA	NA	NA	0.935431	0.544126	0.307696
tr|Q9V3D1_DROME|Q9V3D1	Q9V3D1	CG9008	Mutant_Mono-Ctrl_Mono	-0.291974	0.171004	10.8578	0.116143	0.492396	NA	NA	NA	0.935009	0.291974	0.307685
tr|M9PEB5_DROME|M9PEB5	M9PEB5	CG10226	Mutant_Mono-Ctrl_Mono	0.272114	0.159464	10.8578	0.116329	0.49272	NA	NA	NA	0.934312	0.272114	0.3074
tr|Q9VRN1_DROME|Q9VRN1	Q9VRN1	TM9SF3	Mutant_Mono-Ctrl_Mono	-0.47666	0.279698	10.8578	0.116755	0.492951	NA	NA	NA	0.932725	0.47666	0.307196
tr|Q9XZ19_DROME|Q9XZ19	Q9XZ19	CG3909	Mutant_Mono-Ctrl_Mono	-0.314185	0.184346	10.8578	0.11673	0.492951	NA	NA	NA	0.932818	0.314185	0.307196
tr|Q9VEC2_DROME|Q9VEC2	Q9VEC2	CG12321	Mutant_Mono-Ctrl_Mono	-0.304922	0.179022	10.8578	0.116934	0.492951	NA	NA	NA	0.932059	0.304922	0.307196
tr|Q8IQK1_DROME|Q8IQK1	Q8IQK1	CG10089	Mutant_Mono-Ctrl_Mono	0.294132	0.172628	10.8578	0.116821	0.492951	NA	NA	NA	0.93248	0.294132	0.307196
sp|PAIN_DROME|Q9W0Y6	Q9W0Y6	pain	Mutant_Mono-Ctrl_Mono	-0.254112	0.149169	10.8578	0.116884	0.492951	NA	NA	NA	0.932244	0.254112	0.307196
tr|C8VV76_DROME|C8VV76	C8VV76	CG18659	Mutant_Mono-Ctrl_Mono	-0.592458	0.348067	10.8578	0.117149	0.493392	NA	NA	NA	0.931262	0.592458	0.306808
tr|Q86PA0_DROME|Q86PA0	Q86PA0	CG17816	Mutant_Mono-Ctrl_Mono	-0.246108	0.144641	10.8578	0.11727	0.493437	NA	NA	NA	0.930814	0.246108	0.306768
tr|A8DZ09_DROME|A8DZ09	A8DZ09	BuGZ	Mutant_Mono-Ctrl_Mono	0.463018	0.272307	10.8578	0.117492	0.493446	NA	NA	NA	0.92999	0.463018	0.30676
tr|Q9VTB4_DROME|Q9VTB4	Q9VTB4	ND-13B	Mutant_Mono-Ctrl_Mono	-0.265512	0.156125	10.8578	0.117438	0.493446	NA	NA	NA	0.930192	0.265512	0.30676
tr|Q7KTW5_DROME|Q7KTW5	Q7KTW5	CG9391	Mutant_Mono-Ctrl_Mono	-0.607927	0.358515	10.8578	0.118394	0.493522	NA	NA	NA	0.926672	0.607927	0.306693
tr|Q9VN88_DROME|Q9VN88	Q9VN88	Vps37B	Mutant_Mono-Ctrl_Mono	0.522157	0.26032	3.8578	0.11794	0.493522	NA	NA	NA	0.928338	0.522157	0.306693
tr|Q9VDT8_DROME|Q9VDT8	Q9VDT8	MICU3	Mutant_Mono-Ctrl_Mono	-0.507576	0.29935	10.8578	0.118411	0.493522	NA	NA	NA	0.92661	0.507576	0.306693
tr|M9PBM2_DROME|M9PBM2	M9PBM2	enc	Mutant_Mono-Ctrl_Mono	0.388224	0.228689	10.8578	0.118021	0.493522	NA	NA	NA	0.928041	0.388224	0.306693
tr|A8DY95_DROME|A8DY95	A8DY95	CG11883	Mutant_Mono-Ctrl_Mono	-0.299779	0.176666	10.8578	0.118165	0.493522	NA	NA	NA	0.927512	0.299779	0.306693
tr|Q9VVA6_DROME|Q9VVA6	Q9VVA6	nudC	Mutant_Mono-Ctrl_Mono	-0.250694	0.147664	10.8578	0.117996	0.493522	NA	NA	NA	0.928132	0.250694	0.306693
tr|A4V4D2_DROME|A4V4D2	A4V4D2	Tomosyn	Mutant_Mono-Ctrl_Mono	-0.220259	0.129912	10.8578	0.118438	0.493522	NA	NA	NA	0.926507	0.220259	0.306693
tr|Q9VH72_DROME|Q9VH72	Q9VH72	CG9471	Mutant_Mono-Ctrl_Mono	-0.213193	0.125594	10.8578	0.118047	0.493522	NA	NA	NA	0.927945	0.213193	0.306693
tr|Q9VCH7_DROME|Q9VCH7	Q9VCH7	CG10208	Mutant_Mono-Ctrl_Mono	-0.31894	0.188296	10.8578	0.118754	0.494111	NA	NA	NA	0.92535	0.31894	0.306175
tr|Q9VXU3_DROME|Q9VXU3	Q9VXU3	CG6340	Mutant_Mono-Ctrl_Mono	0.560721	0.331152	10.8578	0.118867	0.494119	NA	NA	NA	0.92494	0.560721	0.306169
tr|Q9VY05_DROME|Q9VY05	Q9VY05	CG9512	Mutant_Mono-Ctrl_Mono	-0.543779	0.3214	10.8578	0.119127	0.494284	NA	NA	NA	0.923989	0.543779	0.306023
tr|Q9VYD9_DROME|Q9VYD9	Q9VYD9	CG1640	Mutant_Mono-Ctrl_Mono	-0.219903	0.129958	10.8578	0.119089	0.494284	NA	NA	NA	0.924129	0.219903	0.306023
tr|Q9VDI1_DROME|Q9VDI1	Q9VDI1	Synd	Mutant_Mono-Ctrl_Mono	-0.580679	0.343657	10.8578	0.119556	0.49531	NA	NA	NA	0.922428	0.580679	0.305123
tr|Q9VF23_DROME|Q9VF23	Q9VF23	CG4546	Mutant_Mono-Ctrl_Mono	-0.538702	0.318959	10.8578	0.119706	0.49531	NA	NA	NA	0.921883	0.538702	0.305123
sp|CADF_DROME|P45594	P45594	tsr	Mutant_Mono-Ctrl_Mono	-0.222981	0.131987	10.8578	0.119613	0.49531	NA	NA	NA	0.922223	0.222981	0.305123
tr|Q9VH09_DROME|Q9VH09	Q9VH09	CG3999	Mutant_Mono-Ctrl_Mono	0.870911	0.51617	10.8578	0.120036	0.495899	NA	NA	NA	0.92069	0.870911	0.304607
tr|Q9VID4_DROME|Q9VID4	Q9VID4	Mondo	Mutant_Mono-Ctrl_Mono	-0.442728	0.262423	10.8578	0.12007	0.495899	NA	NA	NA	0.920565	0.442728	0.304607
tr|Q9VC14_DROME|Q9VC14	Q9VC14	CG13643	Mutant_Mono-Ctrl_Mono	0.805101	0.477988	10.8578	0.120606	0.496093	NA	NA	NA	0.918631	0.805101	0.304437
tr|M9PCF0_DROME|M9PCF0	M9PCF0	Ndae1	Mutant_Mono-Ctrl_Mono	0.419895	0.249269	10.8578	0.120576	0.496093	NA	NA	NA	0.918738	0.419895	0.304437
tr|Q7YU08_DROME|Q7YU08	Q7YU08	Rbfox1	Mutant_Mono-Ctrl_Mono	0.38442	0.228275	10.8578	0.120671	0.496093	NA	NA	NA	0.918396	0.38442	0.304437
tr|Q7K519_DROME|Q7K519	Q7K519	RagC-D	Mutant_Mono-Ctrl_Mono	-0.292904	0.173769	10.8578	0.120362	0.496093	NA	NA	NA	0.91951	0.292904	0.304437
sp|ATNA_DROME|P13607	P13607	Atpα	Mutant_Mono-Ctrl_Mono	-0.199888	0.118749	10.8578	0.120818	0.49624	NA	NA	NA	0.917869	0.199888	0.304309
tr|Q9VD48_DROME|Q9VD48	Q9VD48	BomBc3	Mutant_Mono-Ctrl_Mono	-0.931867	0.555667	10.8578	0.122057	0.497701	NA	NA	NA	0.913439	0.931867	0.303031
tr|Q9VMD2_DROME|Q9VMD2	Q9VMD2	CG9536	Mutant_Mono-Ctrl_Mono	0.492415	0.293897	10.8578	0.122367	0.497701	NA	NA	NA	0.912336	0.492415	0.303031
tr|P91941_DROME|P91941	P91941	Acp65Aa	Mutant_Mono-Ctrl_Mono	0.405201	0.241312	10.8578	0.121633	0.497701	NA	NA	NA	0.914949	0.405201	0.303031
tr|Q59DX2_DROME|Q59DX2	Q59DX2	btsz	Mutant_Mono-Ctrl_Mono	0.3653	0.218105	10.8578	0.122484	0.497701	NA	NA	NA	0.911919	0.3653	0.303031
tr|Q0E9N0_DROME|Q0E9N0	Q0E9N0	CG15236	Mutant_Mono-Ctrl_Mono	0.354117	0.211141	10.8578	0.12203	0.497701	NA	NA	NA	0.913533	0.354117	0.303031
tr|Q7KLE5_DROME|Q7KLE5	Q7KLE5	Amph	Mutant_Mono-Ctrl_Mono	-0.34563	0.205872	10.8578	0.121691	0.497701	NA	NA	NA	0.91474	0.34563	0.303031
sp|OPS3_DROME|P04950	P04950	Rh3	Mutant_Mono-Ctrl_Mono	-0.338795	0.202137	10.8578	0.122246	0.497701	NA	NA	NA	0.912765	0.338795	0.303031
sp|SMN_DROME|Q9VV74	Q9VV74	Smn	Mutant_Mono-Ctrl_Mono	-0.286972	0.171351	10.8578	0.122508	0.497701	NA	NA	NA	0.911837	0.286972	0.303031
sp|SKY_DROME|Q9VIH7	Q9VIH7	sky	Mutant_Mono-Ctrl_Mono	-0.271052	0.161749	10.8578	0.12231	0.497701	NA	NA	NA	0.912539	0.271052	0.303031
tr|Q9VND7_DROME|Q9VND7	Q9VND7	CG2931	Mutant_Mono-Ctrl_Mono	0.269702	0.160573	10.8578	0.121542	0.497701	NA	NA	NA	0.915275	0.269702	0.303031
sp|FAU_DROME|C0HK95	C0HK95	fau	Mutant_Mono-Ctrl_Mono	0.199432	0.118733	10.8578	0.121531	0.497701	NA	NA	NA	0.915312	0.199432	0.303031
tr|A1Z814_DROME|A1Z814	A1Z814	CG1513	Mutant_Mono-Ctrl_Mono	-0.171413	0.102254	10.8578	0.122192	0.497701	NA	NA	NA	0.912957	0.171413	0.303031
sp|DA_DROME|P11420	P11420	da	Mutant_Mono-Ctrl_Mono	0.474612	0.283663	10.8578	0.122829	0.498102	NA	NA	NA	0.9107	0.474612	0.302682
sp|AFFL_DROME|Q9VQI9	Q9VQI9	lilli	Mutant_Mono-Ctrl_Mono	0.263536	0.157469	10.8578	0.122743	0.498102	NA	NA	NA	0.911002	0.263536	0.302682
tr|Q7KTB0_DROME|Q7KTB0	Q7KTB0	CG18507	Mutant_Mono-Ctrl_Mono	0.236548	0.141463	10.8578	0.123029	0.498463	NA	NA	NA	0.909992	0.236548	0.302367
sp|PGAM5_DROME|O46084	O46084	Pgam5	Mutant_Mono-Ctrl_Mono	-0.397068	0.23779	10.8578	0.123496	0.499451	NA	NA	NA	0.908346	0.397068	0.301507
sp|PUM_DROME|P25822	P25822	pum	Mutant_Mono-Ctrl_Mono	0.330907	0.198149	10.8578	0.123464	0.499451	NA	NA	NA	0.908459	0.330907	0.301507
tr|Q8IPL8_DROME|Q8IPL8	Q8IPL8	CG31522	Mutant_Mono-Ctrl_Mono	0.367788	0.220397	10.8578	0.123712	0.499873	NA	NA	NA	0.907587	0.367788	0.30114
tr|Q9VIX1_DROME|Q9VIX1	Q9VIX1	Lectin-galC1	Mutant_Mono-Ctrl_Mono	-0.457877	0.274641	10.8578	0.124029	0.5007	NA	NA	NA	0.906478	0.457877	0.300422
tr|Q7KV94_DROME|Q7KV94	Q7KV94	CG16758	Mutant_Mono-Ctrl_Mono	0.549927	0.33028	10.8578	0.124464	0.501568	NA	NA	NA	0.904957	0.549927	0.29967
tr|Q9VCW6_DROME|Q9VCW6	Q9VCW6	Gclm	Mutant_Mono-Ctrl_Mono	-0.361008	0.21682	10.8578	0.124468	0.501568	NA	NA	NA	0.904943	0.361008	0.29967
tr|Q9VA34_DROME|Q9VA34	Q9VA34	CG15544	Mutant_Mono-Ctrl_Mono	0.356475	0.214263	10.8578	0.124728	0.502034	NA	NA	NA	0.904035	0.356475	0.299267
tr|Q8MT33_DROME|Q8MT33	Q8MT33	GAPcenA	Mutant_Mono-Ctrl_Mono	-0.200119	0.120312	10.8578	0.124808	0.502034	NA	NA	NA	0.903759	0.200119	0.299267
tr|Q9VM18_DROME|Q9VM18	Q9VM18	CG5177	Mutant_Mono-Ctrl_Mono	-0.228736	0.137576	10.8578	0.124955	0.502176	NA	NA	NA	0.903246	0.228736	0.299144
sp|Y9776_DROME|Q9V468	Q9V468	CG9776	Mutant_Mono-Ctrl_Mono	0.25973	0.156341	10.8578	0.12522	0.502791	NA	NA	NA	0.902325	0.25973	0.298613
tr|Q9VMD5_DROME|Q9VMD5	Q9VMD5	frj	Mutant_Mono-Ctrl_Mono	0.294175	0.177158	10.8578	0.12538	0.502979	NA	NA	NA	0.901773	0.294175	0.29845
sp|FAS1_DROME|P10674	P10674	Fas1	Mutant_Mono-Ctrl_Mono	-0.360547	0.217247	10.8578	0.125565	0.503273	NA	NA	NA	0.90113	0.360547	0.298196
tr|Q9VUC4_DROME|Q9VUC4	Q9VUC4	CG13484	Mutant_Mono-Ctrl_Mono	0.350691	0.211382	10.8578	0.125683	0.503294	NA	NA	NA	0.900724	0.350691	0.298178
tr|Q9VTE6_DROME|Q9VTE6	Q9VTE6	CG7839	Mutant_Mono-Ctrl_Mono	-0.506371	0.305636	10.8578	0.126145	0.503483	NA	NA	NA	0.89913	0.506371	0.298016
sp|KCC2A_DROME|Q00168	Q00168	CaMKII	Mutant_Mono-Ctrl_Mono	0.29351	0.177198	10.8578	0.126224	0.503483	NA	NA	NA	0.898858	0.29351	0.298016
sp|DYLT_DROME|Q94524	Q94524	Dlc90F	Mutant_Mono-Ctrl_Mono	-0.232135	0.140076	10.8578	0.126058	0.503483	NA	NA	NA	0.899429	0.232135	0.298016
tr|Q9W427_DROME|Q9W427	Q9W427	dtn	Mutant_Mono-Ctrl_Mono	0.23213	0.140211	10.8578	0.126391	0.503483	NA	NA	NA	0.898284	0.23213	0.298016
tr|Q9VFW4_DROME|Q9VFW4	Q9VFW4	poly	Mutant_Mono-Ctrl_Mono	-0.188686	0.113974	10.8578	0.126405	0.503483	NA	NA	NA	0.898236	0.188686	0.298016
sp|GLCTK_DROME|Q9VQC4	Q9VQC4	CG9886	Mutant_Mono-Ctrl_Mono	-0.502814	0.304317	10.8578	0.127072	0.504376	NA	NA	NA	0.89595	0.502814	0.297246
tr|Q95RE4_DROME|Q95RE4	Q95RE4	yps	Mutant_Mono-Ctrl_Mono	0.423811	0.256508	10.8578	0.12708	0.504376	NA	NA	NA	0.895924	0.423811	0.297246
tr|M9MRN1_DROME|M9MRN1	M9MRN1	Svil	Mutant_Mono-Ctrl_Mono	0.327046	0.19794	10.8578	0.127078	0.504376	NA	NA	NA	0.895931	0.327046	0.297246
tr|Q9VBZ9_DROME|Q9VBZ9	Q9VBZ9	β4GalT7	Mutant_Mono-Ctrl_Mono	0.251053	0.151821	10.8578	0.126797	0.504376	NA	NA	NA	0.896892	0.251053	0.297246
tr|Q9VYT3_DROME|Q9VYT3	Q9VYT3	Nrd1	Mutant_Mono-Ctrl_Mono	0.223696	0.135491	10.8578	0.127333	0.504933	NA	NA	NA	0.89506	0.223696	0.296767
sp|CDC42_DROME|P40793	P40793	Cdc42	Mutant_Mono-Ctrl_Mono	-0.209118	0.126746	10.8578	0.127561	0.505391	NA	NA	NA	0.894281	0.209118	0.296372
tr|Q9VG81_DROME|Q9VG81	Q9VG81	Sccpdh2	Mutant_Mono-Ctrl_Mono	-0.379012	0.229798	10.8578	0.127681	0.505416	NA	NA	NA	0.893875	0.379012	0.296351
tr|Q9VJ70_DROME|Q9VJ70	Q9VJ70	MESR3	Mutant_Mono-Ctrl_Mono	0.48642	0.295471	10.8578	0.128319	0.505968	NA	NA	NA	0.891708	0.48642	0.295877
sp|PSA5_DROME|Q95083	Q95083	Prosα5	Mutant_Mono-Ctrl_Mono	-0.353513	0.214622	10.8578	0.128133	0.505968	NA	NA	NA	0.892338	0.353513	0.295877
sp|BUN1_DROME|Q24522	Q24522	bun	Mutant_Mono-Ctrl_Mono	0.291638	0.177133	10.8578	0.128281	0.505968	NA	NA	NA	0.891836	0.291638	0.295877
tr|Q9W2I2_DROME|Q9W2I2	Q9W2I2	CG9752	Mutant_Mono-Ctrl_Mono	-0.212185	0.128908	10.8578	0.128366	0.505968	NA	NA	NA	0.891549	0.212185	0.295877
tr|Q7K0G4_DROME|Q7K0G4	Q7K0G4	Spred	Mutant_Mono-Ctrl_Mono	-0.201701	0.122545	10.8578	0.128385	0.505968	NA	NA	NA	0.891485	0.201701	0.295877
sp|ATTA_DROME|P45884	P45884	AttA	Mutant_Mono-Ctrl_Mono	0.691866	0.420713	10.8578	0.128682	0.506336	NA	NA	NA	0.890482	0.691866	0.295561
tr|Q9VHJ4_DROME|Q9VHJ4	Q9VHJ4	RagA-B	Mutant_Mono-Ctrl_Mono	-0.401137	0.244105	10.8578	0.128935	0.506336	NA	NA	NA	0.88963	0.401137	0.295561
sp|WARTS_DROME|Q9VA38	Q9VA38	wts	Mutant_Mono-Ctrl_Mono	0.367475	0.223885	10.8578	0.12934	0.506336	NA	NA	NA	0.888266	0.367475	0.295561
tr|Q59DP3_DROME|Q59DP3	Q59DP3	CG33521	Mutant_Mono-Ctrl_Mono	0.360126	0.219283	10.8578	0.129145	0.506336	NA	NA	NA	0.888921	0.360126	0.295561
tr|Q9VLX6_DROME|Q9VLX6	Q9VLX6	CG7191	Mutant_Mono-Ctrl_Mono	-0.35897	0.218585	10.8578	0.129156	0.506336	NA	NA	NA	0.888886	0.35897	0.295561
tr|Q9V490_DROME|Q9V490	Q9V490	toy	Mutant_Mono-Ctrl_Mono	0.345136	0.210165	10.8578	0.129162	0.506336	NA	NA	NA	0.888866	0.345136	0.295561
tr|X2JG15_DROME|X2JG15	X2JG15	CG34120	Mutant_Mono-Ctrl_Mono	0.322492	0.196258	10.8578	0.128954	0.506336	NA	NA	NA	0.889564	0.322492	0.295561
tr|Q7K0B6_DROME|Q7K0B6	Q7K0B6	GstT1	Mutant_Mono-Ctrl_Mono	-0.175758	0.107094	10.8578	0.129383	0.506336	NA	NA	NA	0.888122	0.175758	0.295561
sp|CYB5_DROME|Q9V4N3	Q9V4N3	Cyt-b5	Mutant_Mono-Ctrl_Mono	-0.508243	0.309972	10.8578	0.129701	0.506736	NA	NA	NA	0.887056	0.508243	0.295218
tr|Q0KI92_DROME|Q0KI92	Q0KI92	CG12814	Mutant_Mono-Ctrl_Mono	0.426628	0.260204	10.8578	0.129712	0.506736	NA	NA	NA	0.887021	0.426628	0.295218
tr|A8DYL2_DROME|A8DYL2	A8DYL2	CG34370	Mutant_Mono-Ctrl_Mono	-0.380107	0.231945	10.8578	0.129882	0.506959	NA	NA	NA	0.88645	0.380107	0.295027
sp|TNNC2_DROME|P47948	P47948	TpnC47D	Mutant_Mono-Ctrl_Mono	0.313379	0.185472	7.8578	0.130253	0.50794	NA	NA	NA	0.885211	0.313379	0.294187
tr|Q7JUF8_DROME|Q7JUF8	Q7JUF8	Edem1	Mutant_Mono-Ctrl_Mono	0.226797	0.138586	10.8578	0.13036	0.50794	NA	NA	NA	0.884854	0.226797	0.294187
sp|IF4A_DROME|Q02748	Q02748	eIF4A	Mutant_Mono-Ctrl_Mono	-0.482094	0.295566	10.8578	0.131509	0.508874	NA	NA	NA	0.881043	0.482094	0.293389
sp|RCOR_DROME|Q59E36	Q59E36	CoRest	Mutant_Mono-Ctrl_Mono	-0.449735	0.275353	10.8578	0.131039	0.508874	NA	NA	NA	0.882599	0.449735	0.293389
sp|G6PD_DROME|P12646	P12646	Zw	Mutant_Mono-Ctrl_Mono	-0.437521	0.267792	10.8578	0.130932	0.508874	NA	NA	NA	0.882956	0.437521	0.293389
sp|ATX2_DROME|Q8SWR8	Q8SWR8	Atx2	Mutant_Mono-Ctrl_Mono	0.346838	0.212463	10.8578	0.131217	0.508874	NA	NA	NA	0.882011	0.346838	0.293389
tr|Q9W4Q7_DROME|Q9W4Q7	Q9W4Q7	Mnt	Mutant_Mono-Ctrl_Mono	0.342196	0.209691	10.8578	0.131335	0.508874	NA	NA	NA	0.881619	0.342196	0.293389
sp|RS26_DROME|P13008	P13008	RpS26	Mutant_Mono-Ctrl_Mono	-0.296739	0.181635	10.8578	0.130953	0.508874	NA	NA	NA	0.882886	0.296739	0.293389
tr|Q9VIX4_DROME|Q9VIX4	Q9VIX4	CG17544	Mutant_Mono-Ctrl_Mono	0.270695	0.165948	10.8578	0.131485	0.508874	NA	NA	NA	0.881125	0.270695	0.293389
sp|USO1_DROME|Q9W3N6	Q9W3N6	p115	Mutant_Mono-Ctrl_Mono	-0.202113	0.123766	10.8578	0.131096	0.508874	NA	NA	NA	0.882409	0.202113	0.293389
tr|O76928_DROME|O76928	O76928	cm	Mutant_Mono-Ctrl_Mono	0.20992	0.129002	10.8578	0.132324	0.511582	NA	NA	NA	0.878363	0.20992	0.291084
tr|Q9VDP9_DROME|Q9VDP9	Q9VDP9	CG4390	Mutant_Mono-Ctrl_Mono	-0.576887	0.354791	10.8578	0.132596	0.511618	NA	NA	NA	0.87747	0.576887	0.291054
sp|C3390_DROME|Q7KT91	Q7KT91	CG33090	Mutant_Mono-Ctrl_Mono	-0.324557	0.199651	10.8578	0.132676	0.511618	NA	NA	NA	0.877209	0.324557	0.291054
tr|Q7JWI7_DROME|Q7JWI7	Q7JWI7	hrm	Mutant_Mono-Ctrl_Mono	0.250437	0.154049	10.8578	0.132659	0.511618	NA	NA	NA	0.877265	0.250437	0.291054
sp|TUTL_DROME|Q967D7	Q967D7	tutl	Mutant_Mono-Ctrl_Mono	-0.410271	0.252784	10.8578	0.133236	0.512628	NA	NA	NA	0.875379	0.410271	0.290198
tr|Q9VF51_DROME|Q9VF51	Q9VF51	AOX3	Mutant_Mono-Ctrl_Mono	0.35543	0.218959	10.8578	0.13318	0.512628	NA	NA	NA	0.875562	0.35543	0.290198
tr|Q7K209_DROME|Q7K209	Q7K209	Dera	Mutant_Mono-Ctrl_Mono	-0.294949	0.182043	10.8578	0.133839	0.513893	NA	NA	NA	0.873416	0.294949	0.289128
tr|Q9V405_DROME|Q9V405	Q9V405	Rpt3	Mutant_Mono-Ctrl_Mono	0.167341	0.103272	10.8578	0.133802	0.513893	NA	NA	NA	0.873537	0.167341	0.289128
tr|Q8I0S6_DROME|Q8I0S6	Q8I0S6	fbl	Mutant_Mono-Ctrl_Mono	-0.379866	0.234844	10.8578	0.13442	0.51568	NA	NA	NA	0.871536	0.379866	0.28762
tr|A0A1Z1CN86_DROME|A0A1Z1CN86	A0A1Z1CN86	CG8369	Mutant_Mono-Ctrl_Mono	-0.574502	0.355355	10.8578	0.1346	0.515928	NA	NA	NA	0.870955	0.574502	0.287411
tr|Q9W2L2_DROME|Q9W2L2	Q9W2L2	Magi	Mutant_Mono-Ctrl_Mono	0.435063	0.269357	10.8578	0.134928	0.516584	NA	NA	NA	0.869899	0.435063	0.286859
tr|Q7JWD6_DROME|Q7JWD6	Q7JWD6	EloC	Mutant_Mono-Ctrl_Mono	-0.247876	0.153498	10.8578	0.135002	0.516584	NA	NA	NA	0.86966	0.247876	0.286859
tr|Q7KN99_DROME|Q7KN99	Q7KN99	Ppcs	Mutant_Mono-Ctrl_Mono	0.328657	0.203706	10.8578	0.13532	0.517063	NA	NA	NA	0.868639	0.328657	0.286457
tr|Q95RR1_DROME|Q95RR1	Q95RR1	Atox1	Mutant_Mono-Ctrl_Mono	-0.29965	0.185808	10.8578	0.135473	0.517063	NA	NA	NA	0.868146	0.29965	0.286457
tr|A1Z9E3_DROME|A1Z9E3	A1Z9E3	mEFTu1	Mutant_Mono-Ctrl_Mono	-0.246964	0.153112	10.8578	0.135413	0.517063	NA	NA	NA	0.868341	0.246964	0.286457
tr|Q9VGF7_DROME|Q9VGF7	Q9VGF7	GC1	Mutant_Mono-Ctrl_Mono	-0.34726	0.215738	10.8578	0.136141	0.518903	NA	NA	NA	0.866012	0.34726	0.284914
tr|A8DZ19_DROME|A8DZ19	A8DZ19	RtGEF	Mutant_Mono-Ctrl_Mono	0.240544	0.149459	10.8578	0.136187	0.518903	NA	NA	NA	0.865863	0.240544	0.284914
sp|TIM8_DROME|Q9Y1A3	Q9Y1A3	Tim8	Mutant_Mono-Ctrl_Mono	-0.479321	0.29797	10.8578	0.136363	0.51913	NA	NA	NA	0.865304	0.479321	0.284724
sp|CISY_DROME|Q9W401	Q9W401	kdn	Mutant_Mono-Ctrl_Mono	-0.697176	0.433577	10.8578	0.136508	0.519241	NA	NA	NA	0.864842	0.697176	0.284631
tr|Q7KM03_DROME|Q7KM03	Q7KM03	Eip63E	Mutant_Mono-Ctrl_Mono	-0.702263	0.437493	10.8578	0.137117	0.519552	NA	NA	NA	0.862908	0.702263	0.284371
sp|ARI1_DROME|Q94981	Q94981	ari-1	Mutant_Mono-Ctrl_Mono	0.27605	0.171999	10.8578	0.13717	0.519552	NA	NA	NA	0.862741	0.27605	0.284371
tr|Q9VJ75_DROME|Q9VJ75	Q9VJ75	CG10413	Mutant_Mono-Ctrl_Mono	-0.233983	0.145774	10.8578	0.137138	0.519552	NA	NA	NA	0.862842	0.233983	0.284371
sp|GNAQ_DROME|P23625	P23625	Gαq	Mutant_Mono-Ctrl_Mono	-0.228028	0.142049	10.8578	0.137099	0.519552	NA	NA	NA	0.862967	0.228028	0.284371
tr|Q9V3K7_DROME|Q9V3K7	Q9V3K7	CG3793	Mutant_Mono-Ctrl_Mono	-0.224573	0.139868	10.8578	0.137028	0.519552	NA	NA	NA	0.86319	0.224573	0.284371
tr|Q8IHH3_DROME|Q8IHH3	Q8IHH3	sm	Mutant_Mono-Ctrl_Mono	-0.242911	0.151553	10.8578	0.137643	0.520903	NA	NA	NA	0.861245	0.242911	0.283243
tr|Q9VDK7_DROME|Q9VDK7	Q9VDK7	Srp72	Mutant_Mono-Ctrl_Mono	0.165404	0.103286	10.8578	0.137952	0.521189	NA	NA	NA	0.860273	0.165404	0.283005
tr|Q9W494_DROME|Q9W494	Q9W494	cv	Mutant_Mono-Ctrl_Mono	0.364096	0.227531	10.8578	0.138222	0.521771	NA	NA	NA	0.859423	0.364096	0.28252
sp|DIA_DROME|P48608	P48608	dia	Mutant_Mono-Ctrl_Mono	0.231916	0.145202	10.8578	0.138892	0.523418	NA	NA	NA	0.857322	0.231916	0.281152
tr|Q9W1R0_DROME|Q9W1R0	Q9W1R0	yellow-d2	Mutant_Mono-Ctrl_Mono	-0.655468	0.411221	10.8578	0.139617	0.525707	NA	NA	NA	0.855062	0.655468	0.279256
tr|Q9XZ21_DROME|Q9XZ21	Q9XZ21	snama	Mutant_Mono-Ctrl_Mono	0.265709	0.166827	10.8578	0.139894	0.526309	NA	NA	NA	0.8542	0.265709	0.278759
sp|SAP47_DROME|Q960T2	Q960T2	Sap47	Mutant_Mono-Ctrl_Mono	-1.05972	0.666245	10.8578	0.140376	0.526792	NA	NA	NA	0.852708	1.05972	0.278361
tr|Q9VAQ0_DROME|Q9VAQ0	Q9VAQ0	Cul5	Mutant_Mono-Ctrl_Mono	-0.298625	0.187707	10.8578	0.140301	0.526792	NA	NA	NA	0.852938	0.298625	0.278361
sp|CP4G1_DROME|Q9V3S0	Q9V3S0	Cyp4g1	Mutant_Mono-Ctrl_Mono	-3.91652	2.39341	7.8578	0.141081	0.527199	NA	NA	NA	0.850532	3.91652	0.278025
tr|Q9VS39_DROME|Q9VS39	Q9VS39	CG14830	Mutant_Mono-Ctrl_Mono	0.453869	0.286201	10.8578	0.141447	0.527199	NA	NA	NA	0.849405	0.453869	0.278025
tr|Q7KSE4_DROME|Q7KSE4	Q7KSE4	repo	Mutant_Mono-Ctrl_Mono	0.431226	0.271604	10.8578	0.141026	0.527199	NA	NA	NA	0.850701	0.431226	0.278025
tr|C0PDF4_DROME|C0PDF4	C0PDF4	Apt1	Mutant_Mono-Ctrl_Mono	-0.378837	0.239338	10.8578	0.142125	0.527199	NA	NA	NA	0.84733	0.378837	0.278025
tr|Q9VVB7_DROME|Q9VVB7	Q9VVB7	Lmpt	Mutant_Mono-Ctrl_Mono	-0.314094	0.197611	10.8578	0.140629	0.527199	NA	NA	NA	0.851924	0.314094	0.278025
tr|A1Z9G1_DROME|A1Z9G1	A1Z9G1	CG6191	Mutant_Mono-Ctrl_Mono	0.308351	0.194777	10.8578	0.142069	0.527199	NA	NA	NA	0.847499	0.308351	0.278025
tr|A0A0B4KF15_DROME|A0A0B4KF15	A0A0B4KF15	mtt	Mutant_Mono-Ctrl_Mono	-0.276904	0.174329	10.8578	0.140866	0.527199	NA	NA	NA	0.851193	0.276904	0.278025
tr|Q7K137_DROME|Q7K137	Q7K137	Lnk	Mutant_Mono-Ctrl_Mono	-0.263858	0.16643	10.8578	0.141547	0.527199	NA	NA	NA	0.849099	0.263858	0.278025
tr|Q9VM12_DROME|Q9VM12	Q9VM12	CG5958	Mutant_Mono-Ctrl_Mono	0.249522	0.157612	10.8578	0.14206	0.527199	NA	NA	NA	0.847529	0.249522	0.278025
sp|PUR6_DROME|Q9I7S8	Q9I7S8	Paics	Mutant_Mono-Ctrl_Mono	0.240722	0.151679	10.8578	0.141173	0.527199	NA	NA	NA	0.850248	0.240722	0.278025
tr|Q5BI67_DROME|Q5BI67	Q5BI67	Sec16	Mutant_Mono-Ctrl_Mono	0.236213	0.148879	10.8578	0.141272	0.527199	NA	NA	NA	0.849943	0.236213	0.278025
tr|Q0KIF1_DROME|Q0KIF1	Q0KIF1	PlexA	Mutant_Mono-Ctrl_Mono	-0.234066	0.147873	10.8578	0.142119	0.527199	NA	NA	NA	0.847349	0.234066	0.278025
tr|Q9VBK2_DROME|Q9VBK2	Q9VBK2	kumpel	Mutant_Mono-Ctrl_Mono	0.193392	0.122121	10.8578	0.141954	0.527199	NA	NA	NA	0.847852	0.193392	0.278025
tr|Q86BM8_DROME|Q86BM8	Q86BM8	mRpL27	Mutant_Mono-Ctrl_Mono	-0.219726	0.138868	10.8578	0.142259	0.527229	NA	NA	NA	0.846921	0.219726	0.278001
tr|Q9VTH8_DROME|Q9VTH8	Q9VTH8	CG6163	Mutant_Mono-Ctrl_Mono	-0.840221	0.53146	10.8578	0.142555	0.527796	NA	NA	NA	0.846017	0.840221	0.277534
tr|Q9NCC3_DROME|Q9NCC3	Q9NCC3	SH3PX1	Mutant_Mono-Ctrl_Mono	0.237929	0.150534	10.8578	0.142648	0.527796	NA	NA	NA	0.845736	0.237929	0.277534
sp|PIP1_DROME|P25455	P25455	Plc21C	Mutant_Mono-Ctrl_Mono	0.409807	0.259504	10.8578	0.14296	0.528517	NA	NA	NA	0.844784	0.409807	0.276941
tr|Q9I7W4_DROME|Q9I7W4	Q9I7W4	CG11369	Mutant_Mono-Ctrl_Mono	-0.459347	0.291464	10.8578	0.143693	0.530788	NA	NA	NA	0.842563	0.459347	0.275079
tr|Q9VPY4_DROME|Q9VPY4	Q9VPY4	CG4887	Mutant_Mono-Ctrl_Mono	0.345301	0.21918	10.8578	0.143826	0.530841	NA	NA	NA	0.842162	0.345301	0.275035
sp|CRAG_DROME|Q9W3D3	Q9W3D3	Crag	Mutant_Mono-Ctrl_Mono	0.382503	0.24333	10.8578	0.144626	0.533354	NA	NA	NA	0.839753	0.382503	0.272985
tr|D1YSG8_DROME|D1YSG8	D1YSG8	CaMKII	Mutant_Mono-Ctrl_Mono	-0.522017	0.332441	10.8578	0.145019	0.533667	NA	NA	NA	0.838575	0.522017	0.27273
sp|EIF3L_DROME|Q9VTU4	Q9VTU4	eIF3l	Mutant_Mono-Ctrl_Mono	-0.464565	0.296069	10.8578	0.145285	0.533667	NA	NA	NA	0.837779	0.464565	0.27273
sp|AGT_DROME|Q9W3Z3	Q9W3Z3	Agxt	Mutant_Mono-Ctrl_Mono	-0.409823	0.261281	10.8578	0.145424	0.533667	NA	NA	NA	0.837363	0.409823	0.27273
sp|MED23_DROME|Q9W1X7	Q9W1X7	MED23	Mutant_Mono-Ctrl_Mono	0.297624	0.189751	10.8578	0.145426	0.533667	NA	NA	NA	0.837357	0.297624	0.27273
sp|PABP2_DROME|Q7KNF2	Q7KNF2	Pabp2	Mutant_Mono-Ctrl_Mono	-0.243064	0.154909	10.8578	0.145294	0.533667	NA	NA	NA	0.837754	0.243064	0.27273
tr|A1Z9J6_DROME|A1Z9J6	A1Z9J6	mRpL53	Mutant_Mono-Ctrl_Mono	-0.19982	0.127291	10.8578	0.145127	0.533667	NA	NA	NA	0.83825	0.19982	0.27273
sp|C28A5_DROME|Q9V419	Q9V419	Cyp28a5	Mutant_Mono-Ctrl_Mono	0.301437	0.192246	10.8578	0.145549	0.533678	NA	NA	NA	0.836992	0.301437	0.27272
sp|EWG_DROME|Q24312	Q24312	ewg	Mutant_Mono-Ctrl_Mono	0.302572	0.193036	10.8578	0.145675	0.533704	NA	NA	NA	0.836615	0.302572	0.2727
sp|CYHR1_DROME|Q9VZV5	Q9VZV5	CG32486	Mutant_Mono-Ctrl_Mono	-0.270321	0.172638	10.8578	0.146049	0.534636	NA	NA	NA	0.835503	0.270321	0.271942
tr|Q9VD55_DROME|Q9VD55	Q9VD55	Cchl	Mutant_Mono-Ctrl_Mono	-0.738473	0.472419	10.8578	0.146668	0.535154	NA	NA	NA	0.833664	0.738473	0.271521
sp|LOLA4_DROME|Q867Z4	Q867Z4	lola	Mutant_Mono-Ctrl_Mono	0.438271	0.280219	10.8578	0.146468	0.535154	NA	NA	NA	0.834256	0.438271	0.271521
tr|Q0E924_DROME|Q0E924	Q0E924	Phb2	Mutant_Mono-Ctrl_Mono	-0.260558	0.166547	10.8578	0.146366	0.535154	NA	NA	NA	0.834561	0.260558	0.271521
tr|Q9W3C4_DROME|Q9W3C4	Q9W3C4	Hexo2	Mutant_Mono-Ctrl_Mono	-0.226162	0.144639	10.8578	0.146562	0.535154	NA	NA	NA	0.833977	0.226162	0.271521
tr|Q9VYE9_DROME|Q9VYE9	Q9VYE9	CG1622	Mutant_Mono-Ctrl_Mono	0.561279	0.360292	10.8578	0.147921	0.537246	NA	NA	NA	0.829971	0.561279	0.269827
sp|TALDO_DROME|Q9W1G0	Q9W1G0	Taldo	Mutant_Mono-Ctrl_Mono	-0.467356	0.299989	10.8578	0.147905	0.537246	NA	NA	NA	0.830018	0.467356	0.269827
sp|CANB1_DROME|P48451	P48451	CanB	Mutant_Mono-Ctrl_Mono	-0.328765	0.211062	10.8578	0.147962	0.537246	NA	NA	NA	0.829851	0.328765	0.269827
sp|CLAT_DROME|P07668	P07668	ChAT	Mutant_Mono-Ctrl_Mono	-0.256331	0.164411	10.8578	0.147626	0.537246	NA	NA	NA	0.830836	0.256331	0.269827
sp|GGYF1_DROME|Q7KQM6	Q7KQM6	Gyf	Mutant_Mono-Ctrl_Mono	0.250361	0.160693	10.8578	0.147882	0.537246	NA	NA	NA	0.830085	0.250361	0.269827
tr|X2JDY2_DROME|X2JDY2	X2JDY2	HUWE1	Mutant_Mono-Ctrl_Mono	0.197493	0.126747	10.8578	0.147844	0.537246	NA	NA	NA	0.830195	0.197493	0.269827
tr|Q9W3R9_DROME|Q9W3R9	Q9W3R9	CG1677	Mutant_Mono-Ctrl_Mono	0.213139	0.136934	10.8578	0.148236	0.537805	NA	NA	NA	0.829047	0.213139	0.269376
tr|M9PE86_DROME|M9PE86	M9PE86	CG43347	Mutant_Mono-Ctrl_Mono	-0.519414	0.334206	10.8578	0.148789	0.538774	NA	NA	NA	0.82743	0.519414	0.268593
tr|Q9W2F3_DROME|Q9W2F3	Q9W2F3	PTP-ER	Mutant_Mono-Ctrl_Mono	-0.35812	0.230472	10.8578	0.148864	0.538774	NA	NA	NA	0.827211	0.35812	0.268593
tr|Q7JQT8_DROME|Q7JQT8	Q7JQT8	CG17002	Mutant_Mono-Ctrl_Mono	0.331357	0.213241	10.8578	0.148852	0.538774	NA	NA	NA	0.827244	0.331357	0.268593
tr|Q9VWP2_DROME|Q9VWP2	Q9VWP2	CG7322	Mutant_Mono-Ctrl_Mono	-0.371727	0.239429	10.8578	0.149173	0.539457	NA	NA	NA	0.826309	0.371727	0.268043
tr|B7Z0R2_DROME|B7Z0R2	B7Z0R2	spg	Mutant_Mono-Ctrl_Mono	0.412966	0.266111	10.8578	0.149338	0.539618	NA	NA	NA	0.825829	0.412966	0.267913
tr|O96299_DROME|O96299	O96299	Sodh-2	Mutant_Mono-Ctrl_Mono	-0.653726	0.422482	10.8578	0.150414	0.540148	NA	NA	NA	0.822712	0.653726	0.267487
tr|M9PEQ6_DROME|M9PEQ6	M9PEQ6	CG13676	Mutant_Mono-Ctrl_Mono	0.646463	0.417513	10.8578	0.15017	0.540148	NA	NA	NA	0.823416	0.646463	0.267487
tr|Q9VJU8_DROME|Q9VJU8	Q9VJU8	NimB4	Mutant_Mono-Ctrl_Mono	-0.550905	0.355524	10.8578	0.149885	0.540148	NA	NA	NA	0.82424	0.550905	0.267487
tr|Q7KTI5_DROME|Q7KTI5	Q7KTI5	CG8086	Mutant_Mono-Ctrl_Mono	0.449273	0.290321	10.8578	0.150376	0.540148	NA	NA	NA	0.822822	0.449273	0.267487
sp|PGM_DROME|Q9VUY9	Q9VUY9	Pgm1	Mutant_Mono-Ctrl_Mono	-0.412969	0.26692	10.8578	0.150458	0.540148	NA	NA	NA	0.822586	0.412969	0.267487
sp|NU205_DROME|Q8IQV9	Q8IQV9	Nup205	Mutant_Mono-Ctrl_Mono	-0.372381	0.240593	10.8578	0.150315	0.540148	NA	NA	NA	0.822998	0.372381	0.267487
tr|Q9W158_DROME|Q9W158	Q9W158	CG4612	Mutant_Mono-Ctrl_Mono	0.364318	0.2357	10.8578	0.150812	0.540148	NA	NA	NA	0.821564	0.364318	0.267487
sp|GOE_DROME|Q9XZ14	Q9XZ14	goe	Mutant_Mono-Ctrl_Mono	-0.239663	0.155029	10.8578	0.150756	0.540148	NA	NA	NA	0.821726	0.239663	0.267487
sp|CSN6_DROME|Q9VCY3	Q9VCY3	CSN6	Mutant_Mono-Ctrl_Mono	-0.213902	0.137942	10.8578	0.149622	0.540148	NA	NA	NA	0.825006	0.213902	0.267487
tr|Q9VTQ9_DROME|Q9VTQ9	Q9VTQ9	Rpt4R	Mutant_Mono-Ctrl_Mono	-0.188545	0.121917	10.8578	0.150616	0.540148	NA	NA	NA	0.822128	0.188545	0.267487
sp|IRU_DROME|Q9VHI7	Q9VHI7	Iru	Mutant_Mono-Ctrl_Mono	0.187849	0.121321	10.8578	0.15017	0.540148	NA	NA	NA	0.823417	0.187849	0.267487
sp|GSTS1_DROME|P41043	P41043	GstS1	Mutant_Mono-Ctrl_Mono	-0.643949	0.4172	10.8578	0.151336	0.541591	NA	NA	NA	0.820058	0.643949	0.266328
tr|C3KGL5_DROME|C3KGL5	C3KGL5	RtGEF	Mutant_Mono-Ctrl_Mono	0.294776	0.191065	10.8578	0.151505	0.541763	NA	NA	NA	0.819573	0.294776	0.26619
tr|Q8IH57_DROME|Q8IH57	Q8IH57	Vmat	Mutant_Mono-Ctrl_Mono	-0.308842	0.200343	10.8578	0.151802	0.541961	NA	NA	NA	0.818722	0.308842	0.266032
sp|RS5A_DROME|Q24186	Q24186	RpS5a	Mutant_Mono-Ctrl_Mono	0.15318	0.0993548	10.8578	0.151758	0.541961	NA	NA	NA	0.818849	0.15318	0.266032
sp|ENY2_DROME|Q9VYX1	Q9VYX1	e(y)2	Mutant_Mono-Ctrl_Mono	0.517973	0.336556	10.8578	0.152412	0.542163	NA	NA	NA	0.816979	0.517973	0.26587
tr|A1ZAK7_DROME|A1ZAK7	A1ZAK7	Psi	Mutant_Mono-Ctrl_Mono	-0.387237	0.251626	10.8578	0.152438	0.542163	NA	NA	NA	0.816907	0.387237	0.26587
tr|Q9VQ29_DROME|Q9VQ29	Q9VQ29	RFeSP	Mutant_Mono-Ctrl_Mono	-0.313106	0.203471	10.8578	0.152465	0.542163	NA	NA	NA	0.816831	0.313106	0.26587
sp|BIP_DROME|P29844	P29844	Hsc70-3	Mutant_Mono-Ctrl_Mono	0.300433	0.195121	10.8578	0.152247	0.542163	NA	NA	NA	0.817451	0.300433	0.26587
sp|UBCD1_DROME|P25867	P25867	eff	Mutant_Mono-Ctrl_Mono	0.278637	0.180924	10.8578	0.152161	0.542163	NA	NA	NA	0.817698	0.278637	0.26587
tr|Q7PLL3_DROME|Q7PLL3	Q7PLL3	eIF4B	Mutant_Mono-Ctrl_Mono	-0.467372	0.30419	10.8578	0.153042	0.543783	NA	NA	NA	0.815191	0.467372	0.264574
tr|Q8T389_DROME|Q8T389	Q8T389	EndoB	Mutant_Mono-Ctrl_Mono	-0.893869	0.584009	10.8578	0.154474	0.547461	NA	NA	NA	0.811145	0.893869	0.261646
tr|A8JR03_DROME|A8JR03	A8JR03	kmr	Mutant_Mono-Ctrl_Mono	-0.410773	0.268191	10.8578	0.154212	0.547461	NA	NA	NA	0.811881	0.410773	0.261646
tr|Q9VKF0_DROME|Q9VKF0	Q9VKF0	CycY	Mutant_Mono-Ctrl_Mono	0.397724	0.260001	10.8578	0.154688	0.547461	NA	NA	NA	0.810543	0.397724	0.261646
sp|SWM_DROME|Q9VIV2	Q9VIV2	swm	Mutant_Mono-Ctrl_Mono	0.386659	0.252723	10.8578	0.154622	0.547461	NA	NA	NA	0.810729	0.386659	0.261646
tr|Q7JYX5_DROME|Q7JYX5	Q7JYX5	Vamp7	Mutant_Mono-Ctrl_Mono	0.169428	0.110703	10.8578	0.154499	0.547461	NA	NA	NA	0.811074	0.169428	0.261646
tr|Q9VV60_DROME|Q9VV60	Q9VV60	TyrRS	Mutant_Mono-Ctrl_Mono	-0.250346	0.164041	10.8578	0.155568	0.549274	NA	NA	NA	0.808079	0.250346	0.260211
tr|Q9VEB2_DROME|Q9VEB2	Q9VEB2	CG7168	Mutant_Mono-Ctrl_Mono	-0.171988	0.112647	10.8578	0.155404	0.549274	NA	NA	NA	0.808538	0.171988	0.260211
tr|Q9VP77_DROME|Q9VP77	Q9VP77	CG10565	Mutant_Mono-Ctrl_Mono	0.161422	0.105759	10.8578	0.155521	0.549274	NA	NA	NA	0.808212	0.161422	0.260211
tr|Q9VSN3_DROME|Q9VSN3	Q9VSN3	Cpr66D	Mutant_Mono-Ctrl_Mono	-0.654452	0.429299	10.8578	0.155976	0.549838	NA	NA	NA	0.806943	0.654452	0.259765
sp|EAF_DROME|Q7JRJ1	Q7JRJ1	Eaf	Mutant_Mono-Ctrl_Mono	0.428123	0.280925	10.8578	0.156097	0.549838	NA	NA	NA	0.806606	0.428123	0.259765
sp|MA1A1_DROME|P53624	P53624	α-Man-Ia	Mutant_Mono-Ctrl_Mono	-0.212167	0.139198	10.8578	0.156039	0.549838	NA	NA	NA	0.806767	0.212167	0.259765
tr|Q9VKB8_DROME|Q9VKB8	Q9VKB8	firl	Mutant_Mono-Ctrl_Mono	0.609184	0.400081	10.8578	0.156424	0.550126	NA	NA	NA	0.805697	0.609184	0.259538
tr|Q9W321_DROME|Q9W321	Q9W321	nej	Mutant_Mono-Ctrl_Mono	0.328345	0.215582	10.8578	0.156322	0.550126	NA	NA	NA	0.805979	0.328345	0.259538
tr|A0A0B4JDG2_DROME|A0A0B4JDG2	A0A0B4JDG2	Orp8	Mutant_Mono-Ctrl_Mono	0.489491	0.32198	10.8578	0.157019	0.551785	NA	NA	NA	0.804048	0.489491	0.25823
sp|GUAD_DROME|Q9VMY9	Q9VMY9	DhpD	Mutant_Mono-Ctrl_Mono	-0.437536	0.286175	9.8578	0.157717	0.55207	NA	NA	NA	0.802122	0.437536	0.258006
tr|O97468_DROME|O97468	O97468	TBPH	Mutant_Mono-Ctrl_Mono	0.363589	0.239402	10.8578	0.157395	0.55207	NA	NA	NA	0.80301	0.363589	0.258006
tr|Q9VY24_DROME|Q9VY24	Q9VY24	CG5321	Mutant_Mono-Ctrl_Mono	-0.330219	0.217393	10.8578	0.157331	0.55207	NA	NA	NA	0.803185	0.330219	0.258006
sp|RL17_DROME|Q9W3W8	Q9W3W8	RpL17	Mutant_Mono-Ctrl_Mono	-0.247244	0.162875	10.8578	0.15758	0.55207	NA	NA	NA	0.8025	0.247244	0.258006
tr|Q9VCE0_DROME|Q9VCE0	Q9VCE0	Pisd	Mutant_Mono-Ctrl_Mono	-0.37517	0.24741	10.8578	0.157981	0.552562	NA	NA	NA	0.801396	0.37517	0.257619
tr|Q9W3N0_DROME|Q9W3N0	Q9W3N0	snz	Mutant_Mono-Ctrl_Mono	0.439288	0.289824	10.8578	0.158152	0.552728	NA	NA	NA	0.800927	0.439288	0.257489
sp|RIC8_DROME|Q9W358	Q9W358	ric8a	Mutant_Mono-Ctrl_Mono	-0.347602	0.229522	10.8578	0.158464	0.553387	NA	NA	NA	0.80007	0.347602	0.256971
tr|Q9VAD1_DROME|Q9VAD1	Q9VAD1	CG7896	Mutant_Mono-Ctrl_Mono	0.677329	0.447848	10.8578	0.158977	0.554251	NA	NA	NA	0.798665	0.677329	0.256294
tr|D8FT19_DROME|D8FT19	D8FT19	CG7115	Mutant_Mono-Ctrl_Mono	0.285592	0.188857	10.8578	0.159026	0.554251	NA	NA	NA	0.798533	0.285592	0.256294
tr|X2JEM2_DROME|X2JEM2	X2JEM2	Sec16	Mutant_Mono-Ctrl_Mono	0.210952	0.13952	10.8578	0.159083	0.554251	NA	NA	NA	0.798378	0.210952	0.256294
sp|VATG_DROME|Q9XZH6	Q9XZH6	Vha13	Mutant_Mono-Ctrl_Mono	-0.417282	0.276863	10.8578	0.160295	0.555019	NA	NA	NA	0.795081	0.417282	0.255692
sp|WDR26_DROME|Q7K0L4	Q7K0L4	CG7611	Mutant_Mono-Ctrl_Mono	-0.273891	0.181624	10.8578	0.160085	0.555019	NA	NA	NA	0.79565	0.273891	0.255692
tr|Q9VHR5_DROME|Q9VHR5	Q9VHR5	CG9684	Mutant_Mono-Ctrl_Mono	-0.245192	0.162385	10.8578	0.159596	0.555019	NA	NA	NA	0.796978	0.245192	0.255692
tr|Q7JRI6_DROME|Q7JRI6	Q7JRI6	CG5174	Mutant_Mono-Ctrl_Mono	-0.222874	0.147745	10.8578	0.159959	0.555019	NA	NA	NA	0.795992	0.222874	0.255692
sp|TBA1_DROME|P06603	P06603	αTub84B	Mutant_Mono-Ctrl_Mono	-0.208352	0.138225	10.8578	0.160254	0.555019	NA	NA	NA	0.795192	0.208352	0.255692
sp|PIEZO_DROME|M9MSG8	M9MSG8	Piezo	Mutant_Mono-Ctrl_Mono	0.201455	0.133614	10.8578	0.160152	0.555019	NA	NA	NA	0.795468	0.201455	0.255692
tr|Q9W404_DROME|Q9W404	Q9W404	CG3842	Mutant_Mono-Ctrl_Mono	0.187181	0.124154	10.8578	0.160174	0.555019	NA	NA	NA	0.795407	0.187181	0.255692
tr|Q7KMQ0_DROME|Q7KMQ0	Q7KMQ0	Rpt1	Mutant_Mono-Ctrl_Mono	0.154367	0.102236	10.8578	0.159608	0.555019	NA	NA	NA	0.796945	0.154367	0.255692
tr|Q7K2X5_DROME|Q7K2X5	Q7K2X5	CG14762	Mutant_Mono-Ctrl_Mono	-0.532648	0.353676	10.8578	0.160584	0.555591	NA	NA	NA	0.794297	0.532648	0.255245
tr|Q7KTA1_DROME|Q7KTA1	Q7KTA1	NimB2	Mutant_Mono-Ctrl_Mono	-0.549642	0.365354	10.8578	0.160996	0.556585	NA	NA	NA	0.793186	0.549642	0.254469
tr|M9PEZ9_DROME|M9PEZ9	M9PEZ9	CG43658	Mutant_Mono-Ctrl_Mono	0.367722	0.244576	10.8578	0.161225	0.556638	NA	NA	NA	0.792567	0.367722	0.254427
tr|Q9VJU6_DROME|Q9VJU6	Q9VJU6	NimB5	Mutant_Mono-Ctrl_Mono	0.573288	0.381628	10.8578	0.161553	0.557221	NA	NA	NA	0.791685	0.573288	0.253972
sp|GAP2_DROME|Q8T498	Q8T498	raskol	Mutant_Mono-Ctrl_Mono	0.321834	0.21468	10.8578	0.162339	0.5595	NA	NA	NA	0.789578	0.321834	0.2522
sp|KPBA_DROME|Q9W391	Q9W391	CG7766	Mutant_Mono-Ctrl_Mono	-0.527495	0.352015	10.8578	0.162501	0.559504	NA	NA	NA	0.789143	0.527495	0.252197
tr|Q9VK06_DROME|Q9VK06	Q9VK06	CG31729	Mutant_Mono-Ctrl_Mono	0.252041	0.168234	10.8578	0.16259	0.559504	NA	NA	NA	0.788907	0.252041	0.252197
tr|Q8SX50_DROME|Q8SX50	Q8SX50	CG9018	Mutant_Mono-Ctrl_Mono	0.302467	0.202228	10.8578	0.163226	0.560414	NA	NA	NA	0.787209	0.302467	0.251491
tr|Q95TK5_DROME|Q95TK5	Q95TK5	CG1635	Mutant_Mono-Ctrl_Mono	-0.294429	0.196822	10.8578	0.163163	0.560414	NA	NA	NA	0.787378	0.294429	0.251491
sp|PGPLB_DROME|Q8INK6	Q8INK6	PGRP-LB	Mutant_Mono-Ctrl_Mono	0.273314	0.182738	10.8578	0.16323	0.560414	NA	NA	NA	0.787201	0.273314	0.251491
tr|Q6IDF5_DROME|Q6IDF5	Q6IDF5	ND-B15	Mutant_Mono-Ctrl_Mono	-0.4984	0.333535	10.8578	0.16358	0.561187	NA	NA	NA	0.786269	0.4984	0.250892
sp|1433E_DROME|P92177	P92177	14-3-3ε	Mutant_Mono-Ctrl_Mono	-0.266705	0.178575	10.8578	0.163782	0.561447	NA	NA	NA	0.785735	0.266705	0.250691
sp|GAR1_DROME|Q7KVQ0	Q7KVQ0	CG4038	Mutant_Mono-Ctrl_Mono	-0.312469	0.20939	10.8578	0.164099	0.561677	NA	NA	NA	0.784893	0.312469	0.250514
tr|O18338_DROME|O18338	O18338	Rab8	Mutant_Mono-Ctrl_Mono	-0.288872	0.193553	10.8578	0.164051	0.561677	NA	NA	NA	0.785021	0.288872	0.250514
tr|Q8T0P4_DROME|Q8T0P4	Q8T0P4	CG31706	Mutant_Mono-Ctrl_Mono	-0.590562	0.396426	10.8578	0.164763	0.562365	NA	NA	NA	0.783141	0.590562	0.249982
tr|Q9VQI6_DROME|Q9VQI6	Q9VQI6	CG8814	Mutant_Mono-Ctrl_Mono	0.366589	0.246091	10.8578	0.16478	0.562365	NA	NA	NA	0.783096	0.366589	0.249982
sp|SHRM_DROME|A1Z9P3	A1Z9P3	Shrm	Mutant_Mono-Ctrl_Mono	0.219258	0.147197	10.8578	0.164803	0.562365	NA	NA	NA	0.783035	0.219258	0.249982
tr|Q9VRZ7_DROME|Q9VRZ7	Q9VRZ7	CG10075	Mutant_Mono-Ctrl_Mono	-0.182847	0.123004	10.8578	0.165593	0.56463	NA	NA	NA	0.780958	0.182847	0.248236
sp|LMLN_DROME|Q9VH19	Q9VH19	Invadolysin	Mutant_Mono-Ctrl_Mono	0.375378	0.252633	10.8578	0.165763	0.564781	NA	NA	NA	0.780512	0.375378	0.24812
sp|VATA2_DROME|Q27331	Q27331	Vha68-2	Mutant_Mono-Ctrl_Mono	-0.191022	0.128967	10.8578	0.166989	0.568092	NA	NA	NA	0.777313	0.191022	0.245581
tr|Q9VHA1_DROME|Q9VHA1	Q9VHA1	SpdS	Mutant_Mono-Ctrl_Mono	-0.512769	0.346354	10.8578	0.167169	0.568275	NA	NA	NA	0.776843	0.512769	0.245442
tr|Q7K1I4_DROME|Q7K1I4	Q7K1I4	Tsp42Ea	Mutant_Mono-Ctrl_Mono	-0.390248	0.263699	10.8578	0.167321	0.568359	NA	NA	NA	0.776449	0.390248	0.245377
sp|DHTK1_DROME|Q9VA02	Q9VA02	CG1544	Mutant_Mono-Ctrl_Mono	0.756091	0.511086	10.8578	0.167457	0.568388	NA	NA	NA	0.776097	0.756091	0.245355
tr|M9PCE5_DROME|M9PCE5	M9PCE5	Hml	Mutant_Mono-Ctrl_Mono	-0.407844	0.27595	10.8578	0.16783	0.568791	NA	NA	NA	0.775131	0.407844	0.245047
tr|Q9VNY2_DROME|Q9VNY2	Q9VNY2	Syn1	Mutant_Mono-Ctrl_Mono	-0.209494	0.141731	10.8578	0.167789	0.568791	NA	NA	NA	0.775235	0.209494	0.245047
tr|Q9VPX6_DROME|Q9VPX6	Q9VPX6	capt	Mutant_Mono-Ctrl_Mono	-0.349371	0.236654	10.8578	0.168268	0.569416	NA	NA	NA	0.773998	0.349371	0.24457
tr|Q00IN0_DROME|Q00IN0	Q00IN0	RhoGAP18B	Mutant_Mono-Ctrl_Mono	0.310877	0.210563	10.8578	0.168238	0.569416	NA	NA	NA	0.774075	0.310877	0.24457
sp|TCPG_DROME|P48605	P48605	CCT3	Mutant_Mono-Ctrl_Mono	-0.152385	0.103409	10.8578	0.168977	0.571383	NA	NA	NA	0.772171	0.152385	0.243072
tr|Q9W3X6_DROME|Q9W3X6	Q9W3X6	Fum1	Mutant_Mono-Ctrl_Mono	-0.718852	0.488424	10.8578	0.169463	0.571982	NA	NA	NA	0.770926	0.718852	0.242617
sp|SODE_DROME|Q7JR71	Q7JR71	Sod3	Mutant_Mono-Ctrl_Mono	0.328159	0.222995	10.8578	0.169511	0.571982	NA	NA	NA	0.770803	0.328159	0.242617
tr|Q9TVM9_DROME|Q9TVM9	Q9TVM9	Unc-76	Mutant_Mono-Ctrl_Mono	-0.227328	0.154488	10.8578	0.169538	0.571982	NA	NA	NA	0.770734	0.227328	0.242617
tr|A0A0B4K7L4_DROME|A0A0B4K7L4	A0A0B4K7L4	Mvl	Mutant_Mono-Ctrl_Mono	0.329458	0.224026	10.8578	0.16977	0.572333	NA	NA	NA	0.77014	0.329458	0.242351
tr|Q7KTW9_DROME|Q7KTW9	Q7KTW9	AsnS	Mutant_Mono-Ctrl_Mono	0.614825	0.418388	10.8578	0.170066	0.572446	NA	NA	NA	0.769383	0.614825	0.242265
tr|Q9VVW6_DROME|Q9VVW6	Q9VVW6	MESR6	Mutant_Mono-Ctrl_Mono	-0.322686	0.219656	10.8578	0.170187	0.572446	NA	NA	NA	0.769074	0.322686	0.242265
sp|GET4_DROME|Q9VN19	Q9VN19	CG9853	Mutant_Mono-Ctrl_Mono	0.1822	0.123962	10.8578	0.169986	0.572446	NA	NA	NA	0.769586	0.1822	0.242265
tr|Q9VJI1_DROME|Q9VJI1	Q9VJI1	CG17928	Mutant_Mono-Ctrl_Mono	0.396565	0.270039	10.8578	0.170322	0.57247	NA	NA	NA	0.76873	0.396565	0.242247
sp|CAD99_DROME|Q9VAF5	Q9VAF5	Cad99C	Mutant_Mono-Ctrl_Mono	0.43701	0.297838	10.8578	0.170661	0.572831	NA	NA	NA	0.767865	0.43701	0.241973
sp|ONEC_DROME|Q9NJB5	Q9NJB5	onecut	Mutant_Mono-Ctrl_Mono	0.3442	0.234599	10.8578	0.170685	0.572831	NA	NA	NA	0.767805	0.3442	0.241973
sp|ELOA1_DROME|Q9VCP0	Q9VCP0	EloA	Mutant_Mono-Ctrl_Mono	0.230282	0.157258	10.8578	0.17144	0.574746	NA	NA	NA	0.765889	0.230282	0.240524
sp|SAN_DROME|Q9NHD5	Q9NHD5	san	Mutant_Mono-Ctrl_Mono	0.193025	0.131839	10.8578	0.171512	0.574746	NA	NA	NA	0.765705	0.193025	0.240524
tr|A8JPQ1_DROME|A8JPQ1	A8JPQ1	CG34353	Mutant_Mono-Ctrl_Mono	-0.378047	0.258415	10.8578	0.17182	0.575096	NA	NA	NA	0.764926	0.378047	0.24026
tr|A1ZA52_DROME|A1ZA52	A1ZA52	CG8249	Mutant_Mono-Ctrl_Mono	0.341376	0.233381	10.8578	0.171874	0.575096	NA	NA	NA	0.764791	0.341376	0.24026
sp|EI3F1_DROME|Q9VN50	Q9VN50	eIF3f1	Mutant_Mono-Ctrl_Mono	-0.596714	0.408134	10.8578	0.172058	0.575132	NA	NA	NA	0.764325	0.596714	0.240233
tr|Q9VM31_DROME|Q9VM31	Q9VM31	Ndae1	Mutant_Mono-Ctrl_Mono	0.300553	0.205612	10.8578	0.172141	0.575132	NA	NA	NA	0.764115	0.300553	0.240233
tr|Q9NIW0_DROME|Q9NIW0	Q9NIW0	Men	Mutant_Mono-Ctrl_Mono	-0.522694	0.35772	10.8578	0.172293	0.57521	NA	NA	NA	0.763732	0.522694	0.240173
sp|LUBEL_DROME|Q8IPJ3	Q8IPJ3	LUBEL	Mutant_Mono-Ctrl_Mono	0.732392	0.501714	10.8578	0.172671	0.575247	NA	NA	NA	0.762781	0.732392	0.240146
sp|CATIN_DROME|Q9VR99	Q9VR99	cactin	Mutant_Mono-Ctrl_Mono	0.440464	0.301846	10.8578	0.172818	0.575247	NA	NA	NA	0.762411	0.440464	0.240146
sp|MIGA_DROME|Q9W3F7	Q9W3F7	Miga	Mutant_Mono-Ctrl_Mono	0.263628	0.180614	10.8578	0.172714	0.575247	NA	NA	NA	0.762674	0.263628	0.240146
sp|PP2B2_DROME|Q27889	Q27889	Pp2B-14D	Mutant_Mono-Ctrl_Mono	-0.185477	0.127028	10.8578	0.172577	0.575247	NA	NA	NA	0.763016	0.185477	0.240146
tr|Q8MT58_DROME|Q8MT58	Q8MT58	Cndp2	Mutant_Mono-Ctrl_Mono	-0.503573	0.345484	10.8578	0.173262	0.576294	NA	NA	NA	0.761298	0.503573	0.239356
sp|JRA_DROME|P18289	P18289	Jra	Mutant_Mono-Ctrl_Mono	0.262687	0.180372	10.8578	0.173593	0.576968	NA	NA	NA	0.760468	0.262687	0.238848
tr|Q7KHE2_DROME|Q7KHE2	Q7KHE2	Asph	Mutant_Mono-Ctrl_Mono	-0.385005	0.264492	10.8578	0.173789	0.577173	NA	NA	NA	0.759978	0.385005	0.238694
sp|A4_DROME|P14599	P14599	Appl	Mutant_Mono-Ctrl_Mono	0.318555	0.218982	10.8578	0.174041	0.577173	NA	NA	NA	0.759347	0.318555	0.238694
tr|O44226_DROME|O44226	O44226	EloB	Mutant_Mono-Ctrl_Mono	0.222597	0.15298	10.8578	0.173943	0.577173	NA	NA	NA	0.759593	0.222597	0.238694
tr|Q9VAU3_DROME|Q9VAU3	Q9VAU3	CG14062	Mutant_Mono-Ctrl_Mono	-0.351497	0.241867	10.8578	0.174434	0.577192	NA	NA	NA	0.758369	0.351497	0.23868
tr|Q7K3N1_DROME|Q7K3N1	Q7K3N1	HPS1	Mutant_Mono-Ctrl_Mono	-0.200761	0.138062	10.8578	0.174196	0.577192	NA	NA	NA	0.758961	0.200761	0.23868
tr|Q8IPZ3_DROME|Q8IPZ3	Q8IPZ3	CG17221	Mutant_Mono-Ctrl_Mono	0.193408	0.13306	10.8578	0.17436	0.577192	NA	NA	NA	0.758554	0.193408	0.23868
tr|Q7YU80_DROME|Q7YU80	Q7YU80	par-1	Mutant_Mono-Ctrl_Mono	0.329255	0.226722	10.8578	0.174712	0.577686	NA	NA	NA	0.757677	0.329255	0.238308
tr|A0A0B4KHP4_DROME|A0A0B4KHP4	A0A0B4KHP4	cpo	Mutant_Mono-Ctrl_Mono	-0.84279	0.577596	9.8578	0.175645	0.578014	NA	NA	NA	0.755364	0.84279	0.238062
sp|FRU_DROME|Q8IN81	Q8IN81	fru	Mutant_Mono-Ctrl_Mono	0.467176	0.322557	10.8578	0.175774	0.578014	NA	NA	NA	0.755046	0.467176	0.238062
tr|B7Z0W0_DROME|B7Z0W0	B7Z0W0	Pak	Mutant_Mono-Ctrl_Mono	0.456465	0.315313	10.8578	0.175964	0.578014	NA	NA	NA	0.754577	0.456465	0.238062
tr|Q8MM49_DROME|Q8MM49	Q8MM49	Spn42Da	Mutant_Mono-Ctrl_Mono	-0.364337	0.251534	10.8578	0.175744	0.578014	NA	NA	NA	0.75512	0.364337	0.238062
tr|Q9NFP0_DROME|Q9NFP0	Q9NFP0	GM130	Mutant_Mono-Ctrl_Mono	0.329659	0.227873	10.8578	0.176232	0.578014	NA	NA	NA	0.753916	0.329659	0.238062
tr|O46100_DROME|O46100	O46100	CG12773	Mutant_Mono-Ctrl_Mono	0.307958	0.211366	9.8578	0.176224	0.578014	NA	NA	NA	0.753935	0.307958	0.238062
tr|Q9VX75_DROME|Q9VX75	Q9VX75	baz	Mutant_Mono-Ctrl_Mono	0.284807	0.196785	10.8578	0.176063	0.578014	NA	NA	NA	0.754332	0.284807	0.238062
tr|Q7JY99_DROME|Q7JY99	Q7JY99	CG8298	Mutant_Mono-Ctrl_Mono	-0.275785	0.190067	10.8578	0.175054	0.578014	NA	NA	NA	0.756828	0.275785	0.238062
tr|A0A0B4KEJ7_DROME|A0A0B4KEJ7	A0A0B4KEJ7	coro	Mutant_Mono-Ctrl_Mono	0.215124	0.148567	10.8578	0.17587	0.578014	NA	NA	NA	0.754808	0.215124	0.238062
sp|RL7A_DROME|P46223	P46223	RpL7A	Mutant_Mono-Ctrl_Mono	0.209665	0.144609	10.8578	0.175358	0.578014	NA	NA	NA	0.756076	0.209665	0.238062
tr|Q8SX89_DROME|Q8SX89	Q8SX89	kuk	Mutant_Mono-Ctrl_Mono	-0.20218	0.139428	10.8578	0.175305	0.578014	NA	NA	NA	0.756205	0.20218	0.238062
sp|TXND5_DROME|Q9VYV3	Q9VYV3	prtp	Mutant_Mono-Ctrl_Mono	-0.567931	0.393028	10.8578	0.176689	0.578215	NA	NA	NA	0.752791	0.567931	0.237911
tr|Q7KMP8_DROME|Q7KMP8	Q7KMP8	Rpn9	Mutant_Mono-Ctrl_Mono	-0.528297	0.366658	10.8578	0.177838	0.578215	NA	NA	NA	0.749974	0.528297	0.237911
tr|Q8I0D5_DROME|Q8I0D5	Q8I0D5	CG33523	Mutant_Mono-Ctrl_Mono	-0.377302	0.261942	10.8578	0.17796	0.578215	NA	NA	NA	0.749677	0.377302	0.237911
tr|A1ZBJ2_DROME|A1ZBJ2	A1ZBJ2	CG7461	Mutant_Mono-Ctrl_Mono	-0.372662	0.258729	10.8578	0.177972	0.578215	NA	NA	NA	0.749649	0.372662	0.237911
sp|PEP_DROME|P41073	P41073	Pep	Mutant_Mono-Ctrl_Mono	-0.236355	0.163862	10.8578	0.177408	0.578215	NA	NA	NA	0.751027	0.236355	0.237911
tr|Q9VD52_DROME|Q9VD52	Q9VD52	CG6015	Mutant_Mono-Ctrl_Mono	0.22133	0.153467	10.8578	0.177463	0.578215	NA	NA	NA	0.750893	0.22133	0.237911
tr|Q8IR23_DROME|Q8IR23	Q8IR23	vap	Mutant_Mono-Ctrl_Mono	0.21956	0.152244	10.8578	0.177475	0.578215	NA	NA	NA	0.750862	0.21956	0.237911
tr|A1Z934_DROME|A1Z934	A1Z934	CG8778	Mutant_Mono-Ctrl_Mono	-0.209583	0.145415	10.8578	0.177719	0.578215	NA	NA	NA	0.750266	0.209583	0.237911
tr|Q9VQE0_DROME|Q9VQE0	Q9VQE0	Drp1	Mutant_Mono-Ctrl_Mono	-0.190078	0.131965	10.8578	0.177969	0.578215	NA	NA	NA	0.749655	0.190078	0.237911
sp|SRP68_DROME|Q9VSS2	Q9VSS2	Srp68	Mutant_Mono-Ctrl_Mono	0.175526	0.12152	10.8578	0.176853	0.578215	NA	NA	NA	0.752387	0.175526	0.237911
tr|Q9VH76_DROME|Q9VH76	Q9VH76	Snap24	Mutant_Mono-Ctrl_Mono	-0.175481	0.121519	10.8578	0.176951	0.578215	NA	NA	NA	0.752148	0.175481	0.237911
sp|RS23_DROME|Q8T3U2	Q8T3U2	RpS23	Mutant_Mono-Ctrl_Mono	-0.159763	0.110672	10.8578	0.177085	0.578215	NA	NA	NA	0.751819	0.159763	0.237911
tr|Q9VUL8_DROME|Q9VUL8	Q9VUL8	Pex3	Mutant_Mono-Ctrl_Mono	-0.155308	0.107795	10.8578	0.177858	0.578215	NA	NA	NA	0.749926	0.155308	0.237911
tr|Q9V9Z3_DROME|Q9V9Z3	Q9V9Z3	qless	Mutant_Mono-Ctrl_Mono	0.429456	0.298673	10.8578	0.178658	0.579711	NA	NA	NA	0.747977	0.429456	0.236789
tr|Q9VQR9_DROME|Q9VQR9	Q9VQR9	CG17593	Mutant_Mono-Ctrl_Mono	-0.36504	0.253894	10.8578	0.178691	0.579711	NA	NA	NA	0.747897	0.36504	0.236789
sp|MNB_DROME|P49657	P49657	mnb	Mutant_Mono-Ctrl_Mono	0.322188	0.224311	10.8578	0.179085	0.580568	NA	NA	NA	0.74694	0.322188	0.236147
tr|A0AVV3_DROME|A0AVV3	A0AVV3	Drgx	Mutant_Mono-Ctrl_Mono	0.265096	0.184656	10.8578	0.179286	0.580799	NA	NA	NA	0.746453	0.265096	0.235974
sp|KPYK_DROME|O62619	O62619	PyK	Mutant_Mono-Ctrl_Mono	-0.231679	0.161468	10.8578	0.179508	0.581098	NA	NA	NA	0.745915	0.231679	0.23575
tr|M9PEA8_DROME|M9PEA8	M9PEA8	CG44422	Mutant_Mono-Ctrl_Mono	0.465885	0.325957	10.8578	0.181057	0.583578	NA	NA	NA	0.742186	0.465885	0.233901
sp|EIF3M_DROME|Q7JVI3	Q7JVI3	eIF3m	Mutant_Mono-Ctrl_Mono	-0.39012	0.272691	10.8578	0.180679	0.583578	NA	NA	NA	0.743091	0.39012	0.233901
tr|Q8IQP1_DROME|Q8IQP1	Q8IQP1	ζCOP	Mutant_Mono-Ctrl_Mono	-0.299499	0.209264	10.8578	0.180519	0.583578	NA	NA	NA	0.743478	0.299499	0.233901
tr|Q8IPH0_DROME|Q8IPH0	Q8IPH0	Tg	Mutant_Mono-Ctrl_Mono	0.239619	0.167601	10.8578	0.18094	0.583578	NA	NA	NA	0.742466	0.239619	0.233901
tr|Q9VGG9_DROME|Q9VGG9	Q9VGG9	CG31368	Mutant_Mono-Ctrl_Mono	0.208879	0.145979	10.8578	0.18061	0.583578	NA	NA	NA	0.743259	0.208879	0.233901
tr|Q9W1W0_DROME|Q9W1W0	Q9W1W0	Fatp2	Mutant_Mono-Ctrl_Mono	0.190989	0.133563	10.8578	0.18087	0.583578	NA	NA	NA	0.742634	0.190989	0.233901
sp|DDX19_DROME|O61305	O61305	Dbp80	Mutant_Mono-Ctrl_Mono	-0.288918	0.202427	10.8578	0.181622	0.584559	NA	NA	NA	0.740831	0.288918	0.233171
sp|NUP50_DROME|Q7K0D8	Q7K0D8	Nup50	Mutant_Mono-Ctrl_Mono	0.186589	0.130701	10.8578	0.181529	0.584559	NA	NA	NA	0.741055	0.186589	0.233171
sp|HMPB_DROME|P31264	P31264	pb	Mutant_Mono-Ctrl_Mono	0.486488	0.341171	10.8578	0.181999	0.585203	NA	NA	NA	0.739932	0.486488	0.232693
sp|KPC3_DROME|P13678	P13678	Pkc98E	Mutant_Mono-Ctrl_Mono	-0.240249	0.168521	10.8578	0.182084	0.585203	NA	NA	NA	0.739729	0.240249	0.232693
sp|ATF3_DROME|Q9XZS8	Q9XZS8	Atf3	Mutant_Mono-Ctrl_Mono	0.470514	0.330514	10.8578	0.182662	0.585382	NA	NA	NA	0.738352	0.470514	0.232561
tr|A8JUZ7_DROME|A8JUZ7	A8JUZ7	CG15894	Mutant_Mono-Ctrl_Mono	0.322506	0.226492	10.8578	0.182567	0.585382	NA	NA	NA	0.738577	0.322506	0.232561
tr|Q8T9A8_DROME|Q8T9A8	Q8T9A8	Msp300	Mutant_Mono-Ctrl_Mono	0.266658	0.187228	10.8578	0.182476	0.585382	NA	NA	NA	0.738794	0.266658	0.232561
tr|Q8IML6_DROME|Q8IML6	Q8IML6	Pdhb	Mutant_Mono-Ctrl_Mono	-0.232216	0.163055	10.8578	0.1825	0.585382	NA	NA	NA	0.738738	0.232216	0.232561
tr|Q9VAI8_DROME|Q9VAI8	Q9VAI8	dmrt99B	Mutant_Mono-Ctrl_Mono	0.460636	0.321596	9.8578	0.182983	0.585844	NA	NA	NA	0.73759	0.460636	0.232218
tr|M9NEZ2_DROME|M9NEZ2	M9NEZ2	sdt	Mutant_Mono-Ctrl_Mono	0.282259	0.198538	10.8578	0.183198	0.585844	NA	NA	NA	0.737079	0.282259	0.232218
sp|HSP7D_DROME|P11147	P11147	Hsc70-4	Mutant_Mono-Ctrl_Mono	-0.185077	0.130181	10.8578	0.183199	0.585844	NA	NA	NA	0.737077	0.185077	0.232218
tr|Q9VMY8_DROME|Q9VMY8	Q9VMY8	aux	Mutant_Mono-Ctrl_Mono	0.306476	0.215946	10.8578	0.183898	0.587208	NA	NA	NA	0.735422	0.306476	0.231208
tr|Q7KV33_DROME|Q7KV33	Q7KV33	hwt	Mutant_Mono-Ctrl_Mono	0.271316	0.191292	10.8578	0.184152	0.587208	NA	NA	NA	0.734823	0.271316	0.231208
tr|M9NF47_DROME|M9NF47	M9NF47	CG43078	Mutant_Mono-Ctrl_Mono	0.259574	0.183061	10.8578	0.184257	0.587208	NA	NA	NA	0.734577	0.259574	0.231208
sp|UNK_DROME|Q86B79	Q86B79	unk	Mutant_Mono-Ctrl_Mono	0.256358	0.180804	10.8578	0.184281	0.587208	NA	NA	NA	0.734519	0.256358	0.231208
sp|SCRIB_DROME|Q7KRY7	Q7KRY7	scrib	Mutant_Mono-Ctrl_Mono	-0.168472	0.118682	10.8578	0.183813	0.587208	NA	NA	NA	0.735623	0.168472	0.231208
tr|Q0E901_DROME|Q0E901	Q0E901	CG30389	Mutant_Mono-Ctrl_Mono	0.36418	0.257146	10.8578	0.184749	0.587445	NA	NA	NA	0.733417	0.36418	0.231033
tr|Q6NN22_DROME|Q6NN22	Q6NN22	Rgk2	Mutant_Mono-Ctrl_Mono	0.304131	0.214679	10.8578	0.184623	0.587445	NA	NA	NA	0.733715	0.304131	0.231033
tr|Q7KLX3_DROME|Q7KLX3	Q7KLX3	Tapδ	Mutant_Mono-Ctrl_Mono	0.161006	0.113677	10.8578	0.184719	0.587445	NA	NA	NA	0.733489	0.161006	0.231033
sp|MYSA_DROME|P05661	P05661	Mhc	Mutant_Mono-Ctrl_Mono	0.622826	0.440092	10.8578	0.18504	0.587535	NA	NA	NA	0.732734	0.622826	0.230966
tr|Q8IR99_DROME|Q8IR99	Q8IR99	Imp	Mutant_Mono-Ctrl_Mono	-0.236829	0.167324	10.8578	0.184992	0.587535	NA	NA	NA	0.732847	0.236829	0.230966
sp|PDIA6_DROME|Q9V438	Q9V438	CaBP1	Mutant_Mono-Ctrl_Mono	-1.08618	0.768844	10.8578	0.185748	0.588169	NA	NA	NA	0.731076	1.08618	0.230498
tr|Q9VWH7_DROME|Q9VWH7	Q9VWH7	Pfrx	Mutant_Mono-Ctrl_Mono	-0.515942	0.365205	10.8578	0.185748	0.588169	NA	NA	NA	0.731077	0.515942	0.230498
tr|X2JCS0_DROME|X2JCS0	X2JCS0	CG15894	Mutant_Mono-Ctrl_Mono	0.321387	0.227575	10.8578	0.185897	0.588169	NA	NA	NA	0.730729	0.321387	0.230498
tr|Q9I7M6_DROME|Q9I7M6	Q9I7M6	Sytα	Mutant_Mono-Ctrl_Mono	-0.198494	0.140497	10.8578	0.185732	0.588169	NA	NA	NA	0.731113	0.198494	0.230498
sp|FKB59_DROME|Q9VL78	Q9VL78	Fkbp59	Mutant_Mono-Ctrl_Mono	-0.170899	0.12098	10.8578	0.185785	0.588169	NA	NA	NA	0.730989	0.170899	0.230498
sp|RL14_DROME|P55841	P55841	RpL14	Mutant_Mono-Ctrl_Mono	0.21722	0.153915	10.8578	0.186162	0.588593	NA	NA	NA	0.730109	0.21722	0.230185
tr|A1Z8Z7_DROME|A1Z8Z7	A1Z8Z7	Cpr49Ah	Mutant_Mono-Ctrl_Mono	-0.756442	0.538622	10.8578	0.188153	0.589029	NA	NA	NA	0.725488	0.756442	0.229863
sp|RL40_DROME|P18101	P18101	RpL40	Mutant_Mono-Ctrl_Mono	-0.585108	0.417166	10.8578	0.188683	0.589029	NA	NA	NA	0.724267	0.585108	0.229863
tr|O18335_DROME|O18335	O18335	Rab11	Mutant_Mono-Ctrl_Mono	-0.528079	0.378797	10.8578	0.191161	0.589029	NA	NA	NA	0.718601	0.528079	0.229863
tr|Q9W461_DROME|Q9W461	Q9W461	CG16721	Mutant_Mono-Ctrl_Mono	-0.436638	0.311104	10.8578	0.188411	0.589029	NA	NA	NA	0.724893	0.436638	0.229863
tr|Q9W3Q5_DROME|Q9W3Q5	Q9W3Q5	CHES-1-like	Mutant_Mono-Ctrl_Mono	0.428261	0.304193	10.8578	0.187153	0.589029	NA	NA	NA	0.727803	0.428261	0.229863
tr|Q9VMN6_DROME|Q9VMN6	Q9VMN6	DIP-θ	Mutant_Mono-Ctrl_Mono	0.393861	0.281737	10.8578	0.190024	0.589029	NA	NA	NA	0.721191	0.393861	0.229863
sp|H4_DROME|P84040	P84040	His4	Mutant_Mono-Ctrl_Mono	0.370419	0.265127	10.8578	0.19027	0.589029	NA	NA	NA	0.72063	0.370419	0.229863
tr|Q9VR53_DROME|Q9VR53	Q9VR53	wap	Mutant_Mono-Ctrl_Mono	0.353945	0.253879	10.8578	0.191145	0.589029	NA	NA	NA	0.718637	0.353945	0.229863
tr|Q9VH46_DROME|Q9VH46	Q9VH46	Spn85F	Mutant_Mono-Ctrl_Mono	0.35267	0.250901	10.8578	0.187802	0.589029	NA	NA	NA	0.726299	0.35267	0.229863
sp|FSH_DROME|P13709	P13709	fs(1)h	Mutant_Mono-Ctrl_Mono	0.343524	0.24622	10.8578	0.190839	0.589029	NA	NA	NA	0.719333	0.343524	0.229863
sp|NFKB1_DROME|Q94527	Q94527	Rel	Mutant_Mono-Ctrl_Mono	0.320031	0.228353	10.8578	0.189004	0.589029	NA	NA	NA	0.723529	0.320031	0.229863
sp|DDX41_DROME|Q9V3C0	Q9V3C0	abs	Mutant_Mono-Ctrl_Mono	0.318858	0.22842	10.8578	0.190623	0.589029	NA	NA	NA	0.719825	0.318858	0.229863
tr|Q9VU45_DROME|Q9VU45	Q9VU45	Syx13	Mutant_Mono-Ctrl_Mono	-0.289785	0.207782	10.8578	0.190996	0.589029	NA	NA	NA	0.718977	0.289785	0.229863
tr|Q9V3E7_DROME|Q9V3E7	Q9V3E7	Ref1	Mutant_Mono-Ctrl_Mono	0.273039	0.195768	10.8578	0.190981	0.589029	NA	NA	NA	0.719011	0.273039	0.229863
tr|M9MRY3_DROME|M9MRY3	M9MRY3	Pka-R1	Mutant_Mono-Ctrl_Mono	-0.27077	0.193798	10.8578	0.190258	0.589029	NA	NA	NA	0.720658	0.27077	0.229863
sp|DUSK3_DROME|Q9VVW5	Q9VVW5	Mkp3	Mutant_Mono-Ctrl_Mono	0.270456	0.193365	10.8578	0.189818	0.589029	NA	NA	NA	0.721662	0.270456	0.229863
sp|KEN_DROME|O77459	O77459	ken	Mutant_Mono-Ctrl_Mono	0.260634	0.185561	10.8578	0.188105	0.589029	NA	NA	NA	0.7256	0.260634	0.229863
sp|RRP1_DROME|P27864	P27864	Rrp1	Mutant_Mono-Ctrl_Mono	-0.257085	0.183623	10.8578	0.189412	0.589029	NA	NA	NA	0.722593	0.257085	0.229863
sp|FDL_DROME|Q8WSF3	Q8WSF3	fdl	Mutant_Mono-Ctrl_Mono	0.255883	0.182261	10.8578	0.188287	0.589029	NA	NA	NA	0.725181	0.255883	0.229863
tr|B7Z0J4_DROME|B7Z0J4	B7Z0J4	CG42375	Mutant_Mono-Ctrl_Mono	-0.249675	0.179098	10.8578	0.191168	0.589029	NA	NA	NA	0.718585	0.249675	0.229863
sp|SAHH_DROME|Q27580	Q27580	Ahcy	Mutant_Mono-Ctrl_Mono	-0.232856	0.16539	10.8578	0.187135	0.589029	NA	NA	NA	0.727845	0.232856	0.229863
tr|Q9W379_DROME|Q9W379	Q9W379	Zpr1	Mutant_Mono-Ctrl_Mono	-0.229294	0.164386	10.8578	0.19094	0.589029	NA	NA	NA	0.719103	0.229294	0.229863
tr|Q9W2V9_DROME|Q9W2V9	Q9W2V9	l(1)G0289	Mutant_Mono-Ctrl_Mono	-0.22613	0.162018	10.8578	0.190687	0.589029	NA	NA	NA	0.71968	0.22613	0.229863
tr|Q9VKC9_DROME|Q9VKC9	Q9VKC9	dmGlut	Mutant_Mono-Ctrl_Mono	0.208228	0.148006	10.8578	0.187436	0.589029	NA	NA	NA	0.727148	0.208228	0.229863
tr|A4IJ59_DROME|A4IJ59	A4IJ59	mub	Mutant_Mono-Ctrl_Mono	-0.197686	0.141465	10.8578	0.190184	0.589029	NA	NA	NA	0.720825	0.197686	0.229863
tr|Q0E8J1_DROME|Q0E8J1	Q0E8J1	Svil	Mutant_Mono-Ctrl_Mono	0.195649	0.139819	10.8578	0.189636	0.589029	NA	NA	NA	0.722079	0.195649	0.229863
tr|Q9BKJ2_DROME|Q9BKJ2	Q9BKJ2	fwd	Mutant_Mono-Ctrl_Mono	0.190115	0.135734	10.8578	0.189246	0.589029	NA	NA	NA	0.722973	0.190115	0.229863
tr|Q7JQL5_DROME|Q7JQL5	Q7JQL5	Atg9	Mutant_Mono-Ctrl_Mono	0.183716	0.131334	10.8578	0.18977	0.589029	NA	NA	NA	0.721773	0.183716	0.229863
tr|Q960R0_DROME|Q960R0	Q960R0	Gpat4	Mutant_Mono-Ctrl_Mono	-0.181697	0.129372	10.8578	0.188138	0.589029	NA	NA	NA	0.725523	0.181697	0.229863
tr|Q9VDT3_DROME|Q9VDT3	Q9VDT3	CG4562	Mutant_Mono-Ctrl_Mono	0.17435	0.124295	10.8578	0.188644	0.589029	NA	NA	NA	0.724357	0.17435	0.229863
sp|COPB2_DROME|O62621	O62621	β'COP	Mutant_Mono-Ctrl_Mono	0.162902	0.115623	10.8578	0.186851	0.589029	NA	NA	NA	0.728506	0.162902	0.229863
tr|Q9W0L6_DROME|Q9W0L6	Q9W0L6	CG13907	Mutant_Mono-Ctrl_Mono	0.154079	0.10981	10.8578	0.188521	0.589029	NA	NA	NA	0.724641	0.154079	0.229863
sp|PTP69_DROME|P16620	P16620	Ptp69D	Mutant_Mono-Ctrl_Mono	-0.14535	0.103903	10.8578	0.189752	0.589029	NA	NA	NA	0.721813	0.14535	0.229863
tr|Q9VW68_DROME|Q9VW68	Q9VW68	Gabat	Mutant_Mono-Ctrl_Mono	-0.430033	0.308784	10.8578	0.191581	0.5898	NA	NA	NA	0.717648	0.430033	0.229295
tr|Q8IR86_DROME|Q8IR86	Q8IR86	bif	Mutant_Mono-Ctrl_Mono	0.323111	0.232066	10.8578	0.191682	0.5898	NA	NA	NA	0.717419	0.323111	0.229295
tr|Q9VCY5_DROME|Q9VCY5	Q9VCY5	CG33110	Mutant_Mono-Ctrl_Mono	0.372086	0.267391	10.8578	0.191911	0.590101	NA	NA	NA	0.716899	0.372086	0.229074
tr|Q9W0R3_DROME|Q9W0R3	Q9W0R3	Ptpmeg	Mutant_Mono-Ctrl_Mono	-0.290759	0.209029	10.8578	0.192071	0.590187	NA	NA	NA	0.716538	0.290759	0.229011
tr|Q95U20_DROME|Q95U20	Q95U20	Opa1	Mutant_Mono-Ctrl_Mono	0.165886	0.119392	10.8578	0.192538	0.591215	NA	NA	NA	0.715484	0.165886	0.228255
tr|Q94880_DROME|Q94880	Q94880	pyd	Mutant_Mono-Ctrl_Mono	0.295747	0.212939	10.8578	0.192698	0.591301	NA	NA	NA	0.715123	0.295747	0.228191
tr|Q7K3H0_DROME|Q7K3H0	Q7K3H0	Pi3K68D	Mutant_Mono-Ctrl_Mono	0.417789	0.30115	10.8578	0.193162	0.59151	NA	NA	NA	0.714077	0.417789	0.228038
tr|Q9W229_DROME|Q9W229	Q9W229	RpS24	Mutant_Mono-Ctrl_Mono	-0.337128	0.242959	10.8578	0.193078	0.59151	NA	NA	NA	0.714267	0.337128	0.228038
tr|Q95TL8_DROME|Q95TL8	Q95TL8	ERp44	Mutant_Mono-Ctrl_Mono	0.270571	0.194944	10.8578	0.192977	0.59151	NA	NA	NA	0.714495	0.270571	0.228038
sp|H2B_DROME|P02283	P02283	His2B	Mutant_Mono-Ctrl_Mono	0.325241	0.234521	10.8578	0.193305	0.591542	NA	NA	NA	0.713757	0.325241	0.228014
sp|RETIN_DROME|Q9VV36	Q9VV36	retinin	Mutant_Mono-Ctrl_Mono	0.458254	0.330658	10.8578	0.193585	0.591592	NA	NA	NA	0.713127	0.458254	0.227978
tr|Q9VE52_DROME|Q9VE52	Q9VE52	CstF64	Mutant_Mono-Ctrl_Mono	0.349398	0.252099	10.8578	0.193565	0.591592	NA	NA	NA	0.713174	0.349398	0.227978
sp|DSOR1_DROME|Q24324	Q24324	Dsor1	Mutant_Mono-Ctrl_Mono	0.22189	0.160223	10.8578	0.193885	0.592102	NA	NA	NA	0.712456	0.22189	0.227603
tr|Q9VCG8_DROME|Q9VCG8	Q9VCG8	CG34355	Mutant_Mono-Ctrl_Mono	-0.363841	0.263304	10.8578	0.194792	0.593821	NA	NA	NA	0.710429	0.363841	0.226344
sp|RL38_DROME|Q9W5N2	Q9W5N2	RpL38	Mutant_Mono-Ctrl_Mono	0.166065	0.120232	10.8578	0.194978	0.593821	NA	NA	NA	0.710014	0.166065	0.226344
tr|Q24253_DROME|Q24253	Q24253	AP-1-2β	Mutant_Mono-Ctrl_Mono	-0.153037	0.110782	10.8578	0.194913	0.593821	NA	NA	NA	0.710159	0.153037	0.226344
tr|Q9VPX5_DROME|Q9VPX5	Q9VPX5	Vps29	Mutant_Mono-Ctrl_Mono	-0.346598	0.251373	10.8578	0.195693	0.594047	NA	NA	NA	0.708425	0.346598	0.226179
sp|CIC_DROME|Q9U1H0	Q9U1H0	cic	Mutant_Mono-Ctrl_Mono	0.34419	0.249623	10.8578	0.195686	0.594047	NA	NA	NA	0.708441	0.34419	0.226179
tr|Q29QQ9_DROME|Q29QQ9	Q29QQ9	Rrp42	Mutant_Mono-Ctrl_Mono	-0.240308	0.174092	10.8578	0.195233	0.594047	NA	NA	NA	0.709446	0.240308	0.226179
sp|INX1_DROME|P27716	P27716	ogre	Mutant_Mono-Ctrl_Mono	-0.230978	0.167439	10.8578	0.195496	0.594047	NA	NA	NA	0.708863	0.230978	0.226179
tr|Q7JUP3_DROME|Q7JUP3	Q7JUP3	casp	Mutant_Mono-Ctrl_Mono	0.165316	0.119903	10.8578	0.195716	0.594047	NA	NA	NA	0.708374	0.165316	0.226179
sp|KP58_DROME|Q9VPC0	Q9VPC0	Pitslre	Mutant_Mono-Ctrl_Mono	0.344999	0.250734	10.8578	0.196552	0.594972	NA	NA	NA	0.706523	0.344999	0.225504
sp|STX4_DROME|Q7KVY7	Q7KVY7	Syx4	Mutant_Mono-Ctrl_Mono	0.30494	0.221532	10.8578	0.196387	0.594972	NA	NA	NA	0.706887	0.30494	0.225504
tr|Q9VWD9_DROME|Q9VWD9	Q9VWD9	Ubqn	Mutant_Mono-Ctrl_Mono	-0.257256	0.186951	10.8578	0.196519	0.594972	NA	NA	NA	0.706595	0.257256	0.225504
tr|Q9VPJ0_DROME|Q9VPJ0	Q9VPJ0	CG11377	Mutant_Mono-Ctrl_Mono	0.192581	0.139894	10.8578	0.196353	0.594972	NA	NA	NA	0.706963	0.192581	0.225504
tr|Q9W531_DROME|Q9W531	Q9W531	CG4281	Mutant_Mono-Ctrl_Mono	0.501637	0.364818	10.8578	0.19683	0.595008	NA	NA	NA	0.705909	0.501637	0.225477
sp|VATB_DROME|P31409	P31409	Vha55	Mutant_Mono-Ctrl_Mono	-0.220826	0.160596	10.8578	0.196827	0.595008	NA	NA	NA	0.705916	0.220826	0.225477
tr|Q32KC6_DROME|Q32KC6	Q32KC6	jus	Mutant_Mono-Ctrl_Mono	0.323578	0.235654	10.8578	0.19741	0.59636	NA	NA	NA	0.70463	0.323578	0.224491
tr|O97111_DROME|O97111	O97111	par-6	Mutant_Mono-Ctrl_Mono	0.265118	0.19329	10.8578	0.197862	0.597321	NA	NA	NA	0.703638	0.265118	0.223792
sp|LSP2_DROME|Q24388	Q24388	Lsp2	Mutant_Mono-Ctrl_Mono	0.413257	0.301395	10.8578	0.198002	0.597342	NA	NA	NA	0.70333	0.413257	0.223777
sp|GBGE_DROME|Q9NFZ3	Q9NFZ3	Gγ30A	Mutant_Mono-Ctrl_Mono	-0.594254	0.4341	10.8578	0.198673	0.598961	NA	NA	NA	0.701862	0.594254	0.222601
tr|M9PGL8_DROME|M9PGL8	M9PGL8	CG42541	Mutant_Mono-Ctrl_Mono	0.463314	0.33878	10.8578	0.199079	0.599782	NA	NA	NA	0.700975	0.463314	0.222006
tr|Q961A8_DROME|Q961A8	Q961A8	Papss	Mutant_Mono-Ctrl_Mono	-0.28764	0.210533	10.8578	0.199488	0.600207	NA	NA	NA	0.700083	0.28764	0.221699
sp|7LESS_DROME|P13368	P13368	sev	Mutant_Mono-Ctrl_Mono	0.252334	0.184677	10.8578	0.199457	0.600207	NA	NA	NA	0.700152	0.252334	0.221699
sp|FOSLA_DROME|P21525	P21525	kay	Mutant_Mono-Ctrl_Mono	0.219525	0.160779	10.8578	0.199753	0.600601	NA	NA	NA	0.699506	0.219525	0.221414
tr|Q8I0B7_DROME|Q8I0B7	Q8I0B7	Pi4KIIα	Mutant_Mono-Ctrl_Mono	-0.216601	0.15873	10.8578	0.199995	0.600924	NA	NA	NA	0.698981	0.216601	0.22118
tr|Q8T0U2_DROME|Q8T0U2	Q8T0U2	CG5089	Mutant_Mono-Ctrl_Mono	-3.56359	2.55401	7.8578	0.201098	0.600927	NA	NA	NA	0.696593	3.56359	0.221178
tr|A1Z8R0_DROME|A1Z8R0	A1Z8R0	exp	Mutant_Mono-Ctrl_Mono	-0.604025	0.443786	10.8578	0.20107	0.600927	NA	NA	NA	0.696653	0.604025	0.221178
tr|Q9VQ25_DROME|Q9VQ25	Q9VQ25	haf	Mutant_Mono-Ctrl_Mono	0.545868	0.401272	10.8578	0.201292	0.600927	NA	NA	NA	0.696172	0.545868	0.221178
tr|Q0E8X8_DROME|Q0E8X8	Q0E8X8	CG13551	Mutant_Mono-Ctrl_Mono	-0.486439	0.357104	10.8578	0.200731	0.600927	NA	NA	NA	0.697386	0.486439	0.221178
tr|G4LU05_DROME|G4LU05	G4LU05	Neto	Mutant_Mono-Ctrl_Mono	0.427494	0.313818	10.8578	0.200713	0.600927	NA	NA	NA	0.697423	0.427494	0.221178
tr|Q95RR5_DROME|Q95RR5	Q95RR5	Pi3K68D	Mutant_Mono-Ctrl_Mono	0.420124	0.30836	10.8578	0.200648	0.600927	NA	NA	NA	0.697564	0.420124	0.221178
sp|RM23_DROME|Q9W021	Q9W021	mRpL23	Mutant_Mono-Ctrl_Mono	-0.262474	0.192801	10.8578	0.200977	0.600927	NA	NA	NA	0.696853	0.262474	0.221178
sp|CAD87_DROME|Q9VGG5	Q9VGG5	Cad87A	Mutant_Mono-Ctrl_Mono	0.206789	0.151763	10.8578	0.200608	0.600927	NA	NA	NA	0.697651	0.206789	0.221178
sp|Y9801_DROME|Q0KIA2	Q0KIA2	CG9801	Mutant_Mono-Ctrl_Mono	0.177507	0.130501	10.8578	0.201338	0.600927	NA	NA	NA	0.696074	0.177507	0.221178
tr|Q9VB13_DROME|Q9VB13	Q9VB13	tau	Mutant_Mono-Ctrl_Mono	-0.546611	0.40285	10.8578	0.202364	0.601799	NA	NA	NA	0.693867	0.546611	0.220548
tr|Q9VY91_DROME|Q9VY91	Q9VY91	Pdcd4	Mutant_Mono-Ctrl_Mono	-0.437056	0.322342	10.8578	0.202667	0.601799	NA	NA	NA	0.693216	0.437056	0.220548
tr|A1Z6R7_DROME|A1Z6R7	A1Z6R7	CG30158	Mutant_Mono-Ctrl_Mono	-0.345605	0.254817	10.8578	0.20254	0.601799	NA	NA	NA	0.693489	0.345605	0.220548
tr|Q8T4A9_DROME|Q8T4A9	Q8T4A9	Rrp45	Mutant_Mono-Ctrl_Mono	-0.31958	0.235873	10.8578	0.202975	0.601799	NA	NA	NA	0.692558	0.31958	0.220548
tr|Q9VSZ1_DROME|Q9VSZ1	Q9VSZ1	CG3529	Mutant_Mono-Ctrl_Mono	-0.289563	0.213381	10.8578	0.202313	0.601799	NA	NA	NA	0.693976	0.289563	0.220548
tr|Q9VJX3_DROME|Q9VJX3	Q9VJX3	B4	Mutant_Mono-Ctrl_Mono	0.269276	0.198645	10.8578	0.202762	0.601799	NA	NA	NA	0.693013	0.269276	0.220548
tr|Q9W2X2_DROME|Q9W2X2	Q9W2X2	CG34408	Mutant_Mono-Ctrl_Mono	0.250572	0.184906	10.8578	0.202896	0.601799	NA	NA	NA	0.692726	0.250572	0.220548
tr|Q9VC47_DROME|Q9VC47	Q9VC47	tok	Mutant_Mono-Ctrl_Mono	0.249305	0.183592	10.8578	0.202035	0.601799	NA	NA	NA	0.694572	0.249305	0.220548
tr|Q9VA09_DROME|Q9VA09	Q9VA09	Gycβ100B	Mutant_Mono-Ctrl_Mono	-0.188966	0.139352	10.8578	0.202621	0.601799	NA	NA	NA	0.693316	0.188966	0.220548
sp|EXOC7_DROME|Q9VSJ8	Q9VSJ8	Exo70	Mutant_Mono-Ctrl_Mono	-0.150894	0.111297	10.8578	0.202699	0.601799	NA	NA	NA	0.693149	0.150894	0.220548
tr|Q9VLX2_DROME|Q9VLX2	Q9VLX2	Brd7-9	Mutant_Mono-Ctrl_Mono	0.465023	0.343944	10.8578	0.203856	0.602293	NA	NA	NA	0.690675	0.465023	0.220192
tr|A1ZBL5_DROME|A1ZBL5	A1ZBL5	par-1	Mutant_Mono-Ctrl_Mono	0.370948	0.27436	10.8578	0.203851	0.602293	NA	NA	NA	0.690688	0.370948	0.220192
sp|NU153_DROME|Q9VXE6	Q9VXE6	Nup153	Mutant_Mono-Ctrl_Mono	0.258731	0.191407	10.8578	0.203948	0.602293	NA	NA	NA	0.69048	0.258731	0.220192
sp|ZC3HF_DROME|Q7JWR9	Q7JWR9	CG8635	Mutant_Mono-Ctrl_Mono	0.179192	0.132495	10.8578	0.20373	0.602293	NA	NA	NA	0.690945	0.179192	0.220192
sp|RS4_DROME|P41042	P41042	RpS4	Mutant_Mono-Ctrl_Mono	-0.154756	0.114391	10.8578	0.203595	0.602293	NA	NA	NA	0.691233	0.154756	0.220192
tr|Q9VK90_DROME|Q9VK90	Q9VK90	CG5446	Mutant_Mono-Ctrl_Mono	-0.383268	0.284529	10.8578	0.205412	0.602933	NA	NA	NA	0.687374	0.383268	0.219731
tr|Q9W147_DROME|Q9W147	Q9W147	Fcp1	Mutant_Mono-Ctrl_Mono	-0.365079	0.270812	10.8578	0.205081	0.602933	NA	NA	NA	0.688075	0.365079	0.219731
sp|Y1161_DROME|Q9VNA4	Q9VNA4	CG1161	Mutant_Mono-Ctrl_Mono	-0.276699	0.205406	10.8578	0.205394	0.602933	NA	NA	NA	0.687412	0.276699	0.219731
tr|A1ZA87_DROME|A1ZA87	A1ZA87	SP2353	Mutant_Mono-Ctrl_Mono	0.274372	0.203564	10.8578	0.20516	0.602933	NA	NA	NA	0.687908	0.274372	0.219731
sp|EGFR_DROME|P04412	P04412	Egfr	Mutant_Mono-Ctrl_Mono	0.269474	0.200099	10.8578	0.205512	0.602933	NA	NA	NA	0.687163	0.269474	0.219731
sp|Y34F_DROME|Q9W5D0	Q9W5D0	CG43867	Mutant_Mono-Ctrl_Mono	0.237261	0.176098	10.8578	0.205319	0.602933	NA	NA	NA	0.687571	0.237261	0.219731
tr|Q9VNC9_DROME|Q9VNC9	Q9VNC9	CG2519	Mutant_Mono-Ctrl_Mono	-0.235149	0.174352	10.8578	0.204888	0.602933	NA	NA	NA	0.688483	0.235149	0.219731
sp|Y3556_DROME|Q9W4K2	Q9W4K2	CG3556	Mutant_Mono-Ctrl_Mono	0.223858	0.166061	10.8578	0.205095	0.602933	NA	NA	NA	0.688045	0.223858	0.219731
sp|EIF3A_DROME|Q9VN25	Q9VN25	eIF3a	Mutant_Mono-Ctrl_Mono	0.14168	0.105182	10.8578	0.205423	0.602933	NA	NA	NA	0.687351	0.14168	0.219731
sp|TOLL7_DROME|Q7KIN0	Q7KIN0	Toll-7	Mutant_Mono-Ctrl_Mono	0.236193	0.175479	10.8578	0.205737	0.603197	NA	NA	NA	0.686689	0.236193	0.21954
sp|RL5_DROME|Q9W5R8	Q9W5R8	RpL5	Mutant_Mono-Ctrl_Mono	0.235885	0.175358	10.8578	0.205994	0.603556	NA	NA	NA	0.686146	0.235885	0.219282
tr|Q7KUW6_DROME|Q7KUW6	Q7KUW6	chas	Mutant_Mono-Ctrl_Mono	-0.341518	0.254442	10.8578	0.206915	0.60399	NA	NA	NA	0.684208	0.341518	0.21897
tr|Q9VNF3_DROME|Q9VNF3	Q9VNF3	CG12171	Mutant_Mono-Ctrl_Mono	-0.336933	0.250736	10.8578	0.206428	0.60399	NA	NA	NA	0.68523	0.336933	0.21897
tr|Q9VZX6_DROME|Q9VZX6	Q9VZX6	mRpS35	Mutant_Mono-Ctrl_Mono	-0.199617	0.148744	10.8578	0.206979	0.60399	NA	NA	NA	0.684074	0.199617	0.21897
sp|PROS_DROME|P29617	P29617	pros	Mutant_Mono-Ctrl_Mono	0.191486	0.142475	10.8578	0.206359	0.60399	NA	NA	NA	0.685377	0.191486	0.21897
sp|CAPZA_DROME|Q9W2N0	Q9W2N0	cpa	Mutant_Mono-Ctrl_Mono	-0.190436	0.141919	10.8578	0.207027	0.60399	NA	NA	NA	0.683974	0.190436	0.21897
tr|Q9W2M0_DROME|Q9W2M0	Q9W2M0	Rbpn-5	Mutant_Mono-Ctrl_Mono	0.187603	0.139761	10.8578	0.206888	0.60399	NA	NA	NA	0.684265	0.187603	0.21897
tr|A0A4D6K2Q0_DROME|A0A4D6K2Q0	A0A4D6K2Q0	CG33096	Mutant_Mono-Ctrl_Mono	-0.178571	0.133095	10.8578	0.207086	0.60399	NA	NA	NA	0.683849	0.178571	0.21897
sp|ARPC2_DROME|Q9VIM5	Q9VIM5	Arpc2	Mutant_Mono-Ctrl_Mono	-0.298574	0.223064	10.8578	0.208082	0.6065	NA	NA	NA	0.681765	0.298574	0.217169
sp|CYC2_DROME|P84029	P84029	Cyt-c-p	Mutant_Mono-Ctrl_Mono	-0.920971	0.689705	10.8578	0.209094	0.606683	NA	NA	NA	0.679659	0.920971	0.217038
tr|Q9VVU2_DROME|Q9VVU2	Q9VVU2	RpL26	Mutant_Mono-Ctrl_Mono	0.292912	0.21912	10.8578	0.208634	0.606683	NA	NA	NA	0.680614	0.292912	0.217038
tr|Q9VXI1_DROME|Q9VXI1	Q9VXI1	Had1	Mutant_Mono-Ctrl_Mono	-0.258492	0.193582	10.8578	0.209093	0.606683	NA	NA	NA	0.67966	0.258492	0.217038
tr|Q8SY34_DROME|Q8SY34	Q8SY34	MYPT-75D	Mutant_Mono-Ctrl_Mono	0.215441	0.161301	10.8578	0.208988	0.606683	NA	NA	NA	0.679878	0.215441	0.217038
sp|WAT_DROME|Q8MS59	Q8MS59	wat	Mutant_Mono-Ctrl_Mono	-0.19624	0.14678	10.8578	0.208569	0.606683	NA	NA	NA	0.68075	0.19624	0.217038
tr|Q9VY22_DROME|Q9VY22	Q9VY22	CG15890	Mutant_Mono-Ctrl_Mono	0.194508	0.145641	10.8578	0.209024	0.606683	NA	NA	NA	0.679805	0.194508	0.217038
tr|Q9VB23_DROME|Q9VB23	Q9VB23	wdb	Mutant_Mono-Ctrl_Mono	-0.176139	0.131961	10.8578	0.209261	0.606776	NA	NA	NA	0.679311	0.176139	0.216972
tr|A1ZAF5_DROME|A1ZAF5	A1ZAF5	Sema2b	Mutant_Mono-Ctrl_Mono	0.294604	0.220789	10.8578	0.209406	0.606804	NA	NA	NA	0.67901	0.294604	0.216951
sp|APT_DROME|P12426	P12426	Aprt	Mutant_Mono-Ctrl_Mono	-0.287104	0.215244	10.8578	0.209554	0.606839	NA	NA	NA	0.678704	0.287104	0.216926
tr|E1JJ78_DROME|E1JJ78	E1JJ78	lap	Mutant_Mono-Ctrl_Mono	0.352295	0.264455	10.8578	0.210094	0.60736	NA	NA	NA	0.677586	0.352295	0.216554
tr|Q6XK20_DROME|Q6XK20	Q6XK20	btsz	Mutant_Mono-Ctrl_Mono	0.236968	0.17796	10.8578	0.210276	0.60736	NA	NA	NA	0.677209	0.236968	0.216554
tr|Q8MRS6_DROME|Q8MRS6	Q8MRS6	TBC1D23	Mutant_Mono-Ctrl_Mono	0.182684	0.13708	10.8578	0.209926	0.60736	NA	NA	NA	0.677933	0.182684	0.216554
tr|Q9VXH4_DROME|Q9VXH4	Q9VXH4	CG9921	Mutant_Mono-Ctrl_Mono	-0.175354	0.131674	10.8578	0.210233	0.60736	NA	NA	NA	0.6773	0.175354	0.216554
sp|SPZ_DROME|P48607	P48607	spz	Mutant_Mono-Ctrl_Mono	0.251894	0.189233	10.8578	0.21042	0.607383	NA	NA	NA	0.676913	0.251894	0.216538
tr|Q7JZZ3_DROME|Q7JZZ3	Q7JZZ3	CG13321	Mutant_Mono-Ctrl_Mono	-1.03239	0.776328	10.8578	0.210831	0.607395	NA	NA	NA	0.676065	1.03239	0.216529
tr|Q4LDP7_DROME|Q4LDP7	Q4LDP7	CG5946	Mutant_Mono-Ctrl_Mono	-0.23729	0.17839	10.8578	0.210726	0.607395	NA	NA	NA	0.676282	0.23729	0.216529
sp|PDPK1_DROME|Q9W0V1	Q9W0V1	Pdk1	Mutant_Mono-Ctrl_Mono	0.217418	0.163459	10.8578	0.210745	0.607395	NA	NA	NA	0.676243	0.217418	0.216529
sp|GALT_DROME|Q9VMA2	Q9VMA2	Galt	Mutant_Mono-Ctrl_Mono	-0.739003	0.556808	10.8578	0.21167	0.6075	NA	NA	NA	0.67434	0.739003	0.216454
tr|Q7KTY3_DROME|Q7KTY3	Q7KTY3	isoQC	Mutant_Mono-Ctrl_Mono	0.34829	0.262125	10.8578	0.21119	0.6075	NA	NA	NA	0.675328	0.34829	0.216454
tr|Q9VL66_DROME|Q9VL66	Q9VL66	CG4592	Mutant_Mono-Ctrl_Mono	0.300803	0.226939	10.8578	0.212225	0.6075	NA	NA	NA	0.673204	0.300803	0.216454
sp|AJUBA_DROME|Q9VY77	Q9VY77	jub	Mutant_Mono-Ctrl_Mono	-0.300727	0.226603	10.8578	0.211703	0.6075	NA	NA	NA	0.674274	0.300727	0.216454
tr|Q7JRQ1_DROME|Q7JRQ1	Q7JRQ1	CG33140	Mutant_Mono-Ctrl_Mono	0.273465	0.206154	10.8578	0.211896	0.6075	NA	NA	NA	0.673877	0.273465	0.216454
tr|Q9VYK8_DROME|Q9VYK8	Q9VYK8	Aven	Mutant_Mono-Ctrl_Mono	-0.239163	0.180075	10.8578	0.211378	0.6075	NA	NA	NA	0.674941	0.239163	0.216454
sp|NARF_DROME|Q8SYS7	Q8SYS7	CG17683	Mutant_Mono-Ctrl_Mono	-0.221772	0.167068	10.8578	0.2116	0.6075	NA	NA	NA	0.674485	0.221772	0.216454
sp|PIPA_DROME|P13217	P13217	norpA	Mutant_Mono-Ctrl_Mono	-0.219523	0.165472	10.8578	0.211852	0.6075	NA	NA	NA	0.673968	0.219523	0.216454
sp|MFRN_DROME|Q9VAY3	Q9VAY3	mfrn	Mutant_Mono-Ctrl_Mono	-0.196948	0.148549	10.8578	0.212119	0.6075	NA	NA	NA	0.67342	0.196948	0.216454
tr|Q9W023_DROME|Q9W023	Q9W023	CG1317	Mutant_Mono-Ctrl_Mono	0.185653	0.140029	10.8578	0.212117	0.6075	NA	NA	NA	0.673424	0.185653	0.216454
tr|Q9VD29_DROME|Q9VD29	Q9VD29	Sar1	Mutant_Mono-Ctrl_Mono	-0.588446	0.445734	10.8578	0.213931	0.607769	NA	NA	NA	0.669726	0.588446	0.216261
tr|Q8T0D9_DROME|Q8T0D9	Q8T0D9	Regnase-1	Mutant_Mono-Ctrl_Mono	0.492718	0.373237	10.8578	0.213948	0.607769	NA	NA	NA	0.669692	0.492718	0.216261
tr|A0A0B4KGI5_DROME|A0A0B4KGI5	A0A0B4KGI5	Ace	Mutant_Mono-Ctrl_Mono	-0.475893	0.359798	10.8578	0.213128	0.607769	NA	NA	NA	0.67136	0.475893	0.216261
tr|A1ZBT6_DROME|A1ZBT6	A1ZBT6	CG8929	Mutant_Mono-Ctrl_Mono	0.434403	0.328729	10.8578	0.213516	0.607769	NA	NA	NA	0.670569	0.434403	0.216261
tr|Q7K5J8_DROME|Q7K5J8	Q7K5J8	Cpr57A	Mutant_Mono-Ctrl_Mono	0.392233	0.29623	10.8578	0.212673	0.607769	NA	NA	NA	0.672288	0.392233	0.216261
tr|Q9VW76_DROME|Q9VW76	Q9VW76	CG14186	Mutant_Mono-Ctrl_Mono	-0.389992	0.295235	10.8578	0.21368	0.607769	NA	NA	NA	0.670235	0.389992	0.216261
tr|Q9W402_DROME|Q9W402	Q9W402	ND-B16.6	Mutant_Mono-Ctrl_Mono	-0.267814	0.202505	10.8578	0.21318	0.607769	NA	NA	NA	0.671254	0.267814	0.216261
sp|ZER1_DROME|Q9W0E8	Q9W0E8	CG12084	Mutant_Mono-Ctrl_Mono	-0.238852	0.180614	10.8578	0.2132	0.607769	NA	NA	NA	0.671213	0.238852	0.216261
tr|Q9VPS7_DROME|Q9VPS7	Q9VPS7	GABA-B-R3	Mutant_Mono-Ctrl_Mono	-0.225616	0.170422	10.8578	0.212742	0.607769	NA	NA	NA	0.672146	0.225616	0.216261
sp|EAF3_DROME|Q9Y0I1	Q9Y0I1	MRG15	Mutant_Mono-Ctrl_Mono	-0.193559	0.146476	10.8578	0.213524	0.607769	NA	NA	NA	0.670553	0.193559	0.216261
sp|PCKG_DROME|P20007	P20007	Pepck1	Mutant_Mono-Ctrl_Mono	0.150527	0.113955	10.8578	0.213687	0.607769	NA	NA	NA	0.670221	0.150527	0.216261
tr|Q9VIC6_DROME|Q9VIC6	Q9VIC6	Nlg3	Mutant_Mono-Ctrl_Mono	0.457468	0.346977	10.8578	0.214491	0.608862	NA	NA	NA	0.668591	0.457468	0.215481
tr|Q9VDV5_DROME|Q9VDV5	Q9VDV5	CG6231	Mutant_Mono-Ctrl_Mono	0.282334	0.2142	10.8578	0.214605	0.608862	NA	NA	NA	0.668361	0.282334	0.215481
sp|SYDE_DROME|Q9V9S7	Q9V9S7	RhoGAP100F	Mutant_Mono-Ctrl_Mono	-0.324901	0.24689	10.8578	0.215288	0.609445	NA	NA	NA	0.66698	0.324901	0.215066
tr|B7YZX0_DROME|B7YZX0	B7YZX0	Hasp	Mutant_Mono-Ctrl_Mono	-0.281926	0.214143	10.8578	0.215108	0.609445	NA	NA	NA	0.667343	0.281926	0.215066
tr|Q9VBY7_DROME|Q9VBY7	Q9VBY7	veli	Mutant_Mono-Ctrl_Mono	-0.259733	0.197213	10.8578	0.21495	0.609445	NA	NA	NA	0.667663	0.259733	0.215066
sp|THUM1_DROME|Q9VZD8	Q9VZD8	CG15014	Mutant_Mono-Ctrl_Mono	-0.149702	0.113775	10.8578	0.215354	0.609445	NA	NA	NA	0.666846	0.149702	0.215066
tr|Q8SWY5_DROME|Q8SWY5	Q8SWY5	CG7607	Mutant_Mono-Ctrl_Mono	0.188384	0.143331	10.8578	0.215824	0.610387	NA	NA	NA	0.665901	0.188384	0.214395
tr|A0A023GPK8_DROME|A0A023GPK8	A0A023GPK8	fred	Mutant_Mono-Ctrl_Mono	0.32483	0.247816	10.8578	0.216981	0.610741	NA	NA	NA	0.663578	0.32483	0.214143
tr|Q9W1N3_DROME|Q9W1N3	Q9W1N3	levy	Mutant_Mono-Ctrl_Mono	-0.289339	0.220648	10.8578	0.216804	0.610741	NA	NA	NA	0.663933	0.289339	0.214143
tr|Q9V426_DROME|Q9V426	Q9V426	vig	Mutant_Mono-Ctrl_Mono	0.266821	0.203154	10.8578	0.216128	0.610741	NA	NA	NA	0.66529	0.266821	0.214143
tr|M9NE16_DROME|M9NE16	M9NE16	Cip4	Mutant_Mono-Ctrl_Mono	-0.230842	0.176136	10.8578	0.21704	0.610741	NA	NA	NA	0.66346	0.230842	0.214143
sp|GLR1_DROME|Q03445	Q03445	GluRIA	Mutant_Mono-Ctrl_Mono	-0.194985	0.148545	10.8578	0.216375	0.610741	NA	NA	NA	0.664793	0.194985	0.214143
tr|Q9V3D9_DROME|Q9V3D9	Q9V3D9	Srp54k	Mutant_Mono-Ctrl_Mono	0.186721	0.142251	10.8578	0.216381	0.610741	NA	NA	NA	0.664781	0.186721	0.214143
sp|NADE_DROME|Q9VYA0	Q9VYA0	Nadsyn	Mutant_Mono-Ctrl_Mono	-0.164355	0.1253	10.8578	0.216682	0.610741	NA	NA	NA	0.664177	0.164355	0.214143
tr|Q960Y8_DROME|Q960Y8	Q960Y8	alt	Mutant_Mono-Ctrl_Mono	0.156095	0.119061	10.8578	0.216892	0.610741	NA	NA	NA	0.663756	0.156095	0.214143
sp|PIP82_DROME|Q9W3E2	Q9W3E2	PIP82	Mutant_Mono-Ctrl_Mono	0.504281	0.384906	10.8578	0.217188	0.610774	NA	NA	NA	0.663164	0.504281	0.21412
sp|MY61F_DROME|Q23979	Q23979	Myo61F	Mutant_Mono-Ctrl_Mono	0.407077	0.310887	10.8578	0.217428	0.610807	NA	NA	NA	0.662684	0.407077	0.214096
tr|Q9VEN3_DROME|Q9VEN3	Q9VEN3	GckIII	Mutant_Mono-Ctrl_Mono	0.345807	0.264123	10.8578	0.217473	0.610807	NA	NA	NA	0.662595	0.345807	0.214096
tr|A8JR25_DROME|A8JR25	A8JR25	Fas1	Mutant_Mono-Ctrl_Mono	-0.3274	0.250211	10.8578	0.217725	0.611132	NA	NA	NA	0.662091	0.3274	0.213865
tr|Q9V406_DROME|Q9V406	Q9V406	crp	Mutant_Mono-Ctrl_Mono	0.50839	0.388918	10.8578	0.218153	0.611604	NA	NA	NA	0.661239	0.50839	0.21353
sp|CLC_DROME|Q9VWA1	Q9VWA1	Clc	Mutant_Mono-Ctrl_Mono	-0.210685	0.161179	10.8578	0.218167	0.611604	NA	NA	NA	0.661212	0.210685	0.21353
tr|Q9VLH8_DROME|Q9VLH8	Q9VLH8	SoxN	Mutant_Mono-Ctrl_Mono	-0.714019	0.54776	10.8578	0.219357	0.613048	NA	NA	NA	0.658848	0.714019	0.212505
sp|DMDD_DROME|Q0KI50	Q0KI50	Dys	Mutant_Mono-Ctrl_Mono	0.282435	0.216532	10.8578	0.219083	0.613048	NA	NA	NA	0.659391	0.282435	0.212505
sp|KI10A_DROME|Q960Z0	Q960Z0	Klp10A	Mutant_Mono-Ctrl_Mono	0.225668	0.17315	10.8578	0.219428	0.613048	NA	NA	NA	0.658709	0.225668	0.212505
tr|Q9VNX2_DROME|Q9VNX2	Q9VNX2	SLC22A	Mutant_Mono-Ctrl_Mono	0.219096	0.167981	10.8578	0.219106	0.613048	NA	NA	NA	0.659346	0.219096	0.212505
tr|M9MS19_DROME|M9MS19	M9MS19	Ank2	Mutant_Mono-Ctrl_Mono	-0.198284	0.152214	10.8578	0.21964	0.613048	NA	NA	NA	0.658288	0.198284	0.212505
sp|PRL1_DROME|O61722	O61722	PRL-1	Mutant_Mono-Ctrl_Mono	-0.154461	0.118491	10.8578	0.219343	0.613048	NA	NA	NA	0.658876	0.154461	0.212505
tr|Q9VXE8_DROME|Q9VXE8	Q9VXE8	Ubc7	Mutant_Mono-Ctrl_Mono	-0.149398	0.114668	10.8578	0.219572	0.613048	NA	NA	NA	0.658424	0.149398	0.212505
tr|Q5BI03_DROME|Q5BI03	Q5BI03	CG8155	Mutant_Mono-Ctrl_Mono	0.389722	0.299555	10.8578	0.220189	0.613814	NA	NA	NA	0.657205	0.389722	0.211964
tr|Q9VCW2_DROME|Q9VCW2	Q9VCW2	cd	Mutant_Mono-Ctrl_Mono	0.272843	0.209697	10.8578	0.220146	0.613814	NA	NA	NA	0.657289	0.272843	0.211964
tr|Q9VAY9_DROME|Q9VAY9	Q9VAY9	mRpS22	Mutant_Mono-Ctrl_Mono	-0.218018	0.167681	10.8578	0.220456	0.614177	NA	NA	NA	0.656677	0.218018	0.211706
tr|Q9VLN6_DROME|Q9VLN6	Q9VLN6	CG7627	Mutant_Mono-Ctrl_Mono	0.276534	0.212954	10.8578	0.220995	0.615171	NA	NA	NA	0.655618	0.276534	0.211004
sp|CAF1_DROME|Q24572	Q24572	Caf1-55	Mutant_Mono-Ctrl_Mono	0.170594	0.131399	10.8578	0.221088	0.615171	NA	NA	NA	0.655435	0.170594	0.211004
sp|CP131_DROME|A1Z7Z9	A1Z7Z9	dila	Mutant_Mono-Ctrl_Mono	0.191312	0.147533	10.8578	0.2216	0.616214	NA	NA	NA	0.654429	0.191312	0.210268
tr|Q9VTC3_DROME|Q9VTC3	Q9VTC3	CG6409	Mutant_Mono-Ctrl_Mono	0.594173	0.458383	10.8578	0.221768	0.616298	NA	NA	NA	0.654101	0.594173	0.210209
tr|A8DYR5_DROME|A8DYR5	A8DYR5	Shawl	Mutant_Mono-Ctrl_Mono	0.409746	0.316698	10.8578	0.222576	0.617591	NA	NA	NA	0.652523	0.409746	0.209299
tr|Q9W4Z1_DROME|Q9W4Z1	Q9W4Z1	CG2841	Mutant_Mono-Ctrl_Mono	0.336892	0.260373	10.8578	0.222551	0.617591	NA	NA	NA	0.652571	0.336892	0.209299
tr|Q0KI85_DROME|Q0KI85	Q0KI85	side-VI	Mutant_Mono-Ctrl_Mono	0.329405	0.254643	10.8578	0.222647	0.617591	NA	NA	NA	0.652383	0.329405	0.209299
sp|RSMB_DROME|Q05856	Q05856	SmB	Mutant_Mono-Ctrl_Mono	-0.363641	0.281346	10.8578	0.223011	0.617752	NA	NA	NA	0.651675	0.363641	0.209186
tr|Q9VXA5_DROME|Q9VXA5	Q9VXA5	CG4829	Mutant_Mono-Ctrl_Mono	-0.339692	0.263051	10.8578	0.223395	0.617752	NA	NA	NA	0.650926	0.339692	0.209186
sp|HSP26_DROME|P02517	P02517	Hsp26	Mutant_Mono-Ctrl_Mono	-0.307581	0.238145	10.8578	0.223323	0.617752	NA	NA	NA	0.651066	0.307581	0.209186
sp|SRPRA_DROME|Q9U5L1	Q9U5L1	SrpRα	Mutant_Mono-Ctrl_Mono	-0.27208	0.210543	10.8578	0.223086	0.617752	NA	NA	NA	0.651528	0.27208	0.209186
tr|Q7KY04_DROME|Q7KY04	Q7KY04	Rab4	Mutant_Mono-Ctrl_Mono	-0.204167	0.158062	10.8578	0.223284	0.617752	NA	NA	NA	0.651143	0.204167	0.209186
sp|MED13_DROME|Q7KTX8	Q7KTX8	skd	Mutant_Mono-Ctrl_Mono	0.270999	0.210069	10.8578	0.223831	0.618193	NA	NA	NA	0.65008	0.270999	0.208876
tr|X2JIZ6_DROME|X2JIZ6	X2JIZ6	sdt	Mutant_Mono-Ctrl_Mono	0.224763	0.174222	10.8578	0.223816	0.618193	NA	NA	NA	0.650108	0.224763	0.208876
tr|Q9VL02_DROME|Q9VL02	Q9VL02	nmd	Mutant_Mono-Ctrl_Mono	-0.215849	0.167444	10.8578	0.224156	0.618709	NA	NA	NA	0.64945	0.215849	0.208514
tr|Q5U126_DROME|Q5U126	Q5U126	CG34461	Mutant_Mono-Ctrl_Mono	0.574674	0.447202	10.8578	0.225512	0.619191	NA	NA	NA	0.64683	0.574674	0.208175
tr|Q9VTU2_DROME|Q9VTU2	Q9VTU2	ND-SGDH	Mutant_Mono-Ctrl_Mono	-0.318489	0.247386	10.8578	0.224714	0.619191	NA	NA	NA	0.648369	0.318489	0.208175
tr|M9MRG5_DROME|M9MRG5	M9MRG5	tai	Mutant_Mono-Ctrl_Mono	0.288281	0.2243	10.8578	0.225444	0.619191	NA	NA	NA	0.646962	0.288281	0.208175
tr|Q9V9V6_DROME|Q9V9V6	Q9V9V6	kek6	Mutant_Mono-Ctrl_Mono	0.261698	0.203449	10.8578	0.225087	0.619191	NA	NA	NA	0.64765	0.261698	0.208175
sp|GPRK1_DROME|P32865	P32865	Gprk1	Mutant_Mono-Ctrl_Mono	-0.255128	0.198552	10.8578	0.225547	0.619191	NA	NA	NA	0.646763	0.255128	0.208175
tr|Q9VSR7_DROME|Q9VSR7	Q9VSR7	ValRS-m	Mutant_Mono-Ctrl_Mono	-0.238623	0.185442	10.8578	0.22493	0.619191	NA	NA	NA	0.647953	0.238623	0.208175
sp|RAN_DROME|Q9VZ23	Q9VZ23	Ran	Mutant_Mono-Ctrl_Mono	-0.193446	0.150179	10.8578	0.224484	0.619191	NA	NA	NA	0.648814	0.193446	0.208175
tr|Q7K4C7_DROME|Q7K4C7	Q7K4C7	Pcyt1	Mutant_Mono-Ctrl_Mono	0.190982	0.148641	10.8578	0.225575	0.619191	NA	NA	NA	0.646709	0.190982	0.208175
sp|OBSCN_DROME|A8DYP0	A8DYP0	Unc-89	Mutant_Mono-Ctrl_Mono	0.158851	0.123411	10.8578	0.224798	0.619191	NA	NA	NA	0.648207	0.158851	0.208175
sp|ATRX_DROME|Q9GQN5	Q9GQN5	XNP	Mutant_Mono-Ctrl_Mono	0.1768	0.13769	10.8578	0.225849	0.619563	NA	NA	NA	0.646181	0.1768	0.207914
sp|FLACC_DROME|Q9VWN4	Q9VWN4	Flacc	Mutant_Mono-Ctrl_Mono	0.42603	0.332445	10.8578	0.226707	0.62098	NA	NA	NA	0.644534	0.42603	0.206922
tr|Q9VEQ1_DROME|Q9VEQ1	Q9VEQ1	EMC2A	Mutant_Mono-Ctrl_Mono	-0.220279	0.171917	10.8578	0.226773	0.62098	NA	NA	NA	0.644409	0.220279	0.206922
tr|Q9XTL2_DROME|Q9XTL2	Q9XTL2	Stam	Mutant_Mono-Ctrl_Mono	-0.150757	0.117661	10.8578	0.226782	0.62098	NA	NA	NA	0.644392	0.150757	0.206922
sp|LAM0_DROME|P08928	P08928	Lam	Mutant_Mono-Ctrl_Mono	-0.275944	0.215595	10.8578	0.227243	0.621864	NA	NA	NA	0.643509	0.275944	0.206305
tr|D1YSG0_DROME|D1YSG0	D1YSG0	bt	Mutant_Mono-Ctrl_Mono	2.04062	1.59041	9.8578	0.228808	0.622981	NA	NA	NA	0.640528	2.04062	0.205525
tr|Q9VEX1_DROME|Q9VEX1	Q9VEX1	Zip89B	Mutant_Mono-Ctrl_Mono	0.995121	0.779731	10.8578	0.228495	0.622981	NA	NA	NA	0.641123	0.995121	0.205525
tr|Q9VMF0_DROME|Q9VMF0	Q9VMF0	CG9498	Mutant_Mono-Ctrl_Mono	0.387869	0.303909	10.8578	0.228485	0.622981	NA	NA	NA	0.641143	0.387869	0.205525
tr|Q9VWN1_DROME|Q9VWN1	Q9VWN1	CG43759	Mutant_Mono-Ctrl_Mono	-0.307116	0.240544	10.8578	0.228317	0.622981	NA	NA	NA	0.641461	0.307116	0.205525
sp|TCTP_DROME|Q9VGS2	Q9VGS2	Tctp	Mutant_Mono-Ctrl_Mono	-0.295311	0.231379	10.8578	0.228469	0.622981	NA	NA	NA	0.641172	0.295311	0.205525
sp|GBB2_DROME|P29829	P29829	Gβ76C	Mutant_Mono-Ctrl_Mono	-0.291426	0.228308	10.8578	0.228419	0.622981	NA	NA	NA	0.641268	0.291426	0.205525
tr|Q9VYD5_DROME|Q9VYD5	Q9VYD5	CG1673	Mutant_Mono-Ctrl_Mono	0.268494	0.210514	10.8578	0.228773	0.622981	NA	NA	NA	0.640595	0.268494	0.205525
tr|Q8IMW9_DROME|Q8IMW9	Q8IMW9	CG6454	Mutant_Mono-Ctrl_Mono	0.253593	0.198542	10.8578	0.228142	0.622981	NA	NA	NA	0.641795	0.253593	0.205525
tr|Q9W247_DROME|Q9W247	Q9W247	CG4752	Mutant_Mono-Ctrl_Mono	0.201732	0.158217	10.8578	0.228904	0.622981	NA	NA	NA	0.640346	0.201732	0.205525
sp|WAC_DROME|Q9VX88	Q9VX88	wcy	Mutant_Mono-Ctrl_Mono	0.278365	0.218527	10.8578	0.229317	0.623588	NA	NA	NA	0.639564	0.278365	0.205102
sp|RUVB1_DROME|Q9VH07	Q9VH07	pont	Mutant_Mono-Ctrl_Mono	-0.269903	0.212063	10.8578	0.229684	0.623588	NA	NA	NA	0.638869	0.269903	0.205102
sp|HTRA2_DROME|Q9VFJ3	Q9VFJ3	HtrA2	Mutant_Mono-Ctrl_Mono	0.243701	0.19143	10.8578	0.22958	0.623588	NA	NA	NA	0.639067	0.243701	0.205102
tr|Q9VBS7_DROME|Q9VBS7	Q9VBS7	CG10550	Mutant_Mono-Ctrl_Mono	-0.17853	0.140254	10.8578	0.229629	0.623588	NA	NA	NA	0.638973	0.17853	0.205102
sp|KCNN_DROME|Q7KVW5	Q7KVW5	SK	Mutant_Mono-Ctrl_Mono	0.345853	0.272103	10.8578	0.230271	0.623948	NA	NA	NA	0.637761	0.345853	0.204851
tr|Q9W441_DROME|Q9W441	Q9W441	Tsp5D	Mutant_Mono-Ctrl_Mono	-0.331247	0.260635	10.8578	0.230311	0.623948	NA	NA	NA	0.637686	0.331247	0.204851
tr|Q9VAN7_DROME|Q9VAN7	Q9VAN7	Pglym78	Mutant_Mono-Ctrl_Mono	-0.247368	0.194506	10.8578	0.230017	0.623948	NA	NA	NA	0.63824	0.247368	0.204851
tr|A1Z6Q0_DROME|A1Z6Q0	A1Z6Q0	koi	Mutant_Mono-Ctrl_Mono	0.182332	0.143485	10.8578	0.230375	0.623948	NA	NA	NA	0.637566	0.182332	0.204851
tr|Q9V393_DROME|Q9V393	Q9V393	krz	Mutant_Mono-Ctrl_Mono	-0.344654	0.271387	10.8578	0.230636	0.624111	NA	NA	NA	0.637073	0.344654	0.204738
tr|Q9VWV6_DROME|Q9VWV6	Q9VWV6	Tsf1	Mutant_Mono-Ctrl_Mono	0.292185	0.230113	10.8578	0.230713	0.624111	NA	NA	NA	0.636928	0.292185	0.204738
tr|Q7KSQ0_DROME|Q7KSQ0	Q7KSQ0	sea	Mutant_Mono-Ctrl_Mono	-0.307906	0.242875	10.8578	0.231398	0.625584	NA	NA	NA	0.635641	0.307906	0.203715
tr|A4IJ70_DROME|A4IJ70	A4IJ70	DIP-ε	Mutant_Mono-Ctrl_Mono	-0.684409	0.540421	10.8578	0.231851	0.626055	NA	NA	NA	0.63479	0.684409	0.203388
tr|Q95RG8_DROME|Q95RG8	Q95RG8	Git	Mutant_Mono-Ctrl_Mono	0.218272	0.172321	10.8578	0.231775	0.626055	NA	NA	NA	0.634934	0.218272	0.203388
tr|Q9W3I4_DROME|Q9W3I4	Q9W3I4	CG2278	Mutant_Mono-Ctrl_Mono	0.435421	0.343966	10.8578	0.232041	0.626189	NA	NA	NA	0.634435	0.435421	0.203294
tr|A0A0B4LES9_DROME|A0A0B4LES9	A0A0B4LES9	PIG-X	Mutant_Mono-Ctrl_Mono	-0.211483	0.167308	10.8578	0.23268	0.627535	NA	NA	NA	0.633241	0.211483	0.202362
tr|Q9VJU2_DROME|Q9VJU2	Q9VJU2	NimC3	Mutant_Mono-Ctrl_Mono	0.463084	0.367125	10.8578	0.233599	0.628555	NA	NA	NA	0.63153	0.463084	0.201657
tr|Q9NEG1_DROME|Q9NEG1	Q9NEG1	trol	Mutant_Mono-Ctrl_Mono	0.444123	0.352121	10.8578	0.233634	0.628555	NA	NA	NA	0.631464	0.444123	0.201657
tr|Q9VWP8_DROME|Q9VWP8	Q9VWP8	CG42450	Mutant_Mono-Ctrl_Mono	0.296785	0.235524	10.8578	0.234041	0.628555	NA	NA	NA	0.630708	0.296785	0.201657
sp|SEM1A_DROME|Q24322	Q24322	Sema1a	Mutant_Mono-Ctrl_Mono	-0.25317	0.200765	10.8578	0.233722	0.628555	NA	NA	NA	0.631301	0.25317	0.201657
sp|WNT4_DROME|P40589	P40589	Wnt4	Mutant_Mono-Ctrl_Mono	0.220129	0.174673	10.8578	0.233996	0.628555	NA	NA	NA	0.630792	0.220129	0.201657
sp|RL18_DROME|Q9VS34	Q9VS34	RpL18	Mutant_Mono-Ctrl_Mono	0.165189	0.131069	10.8578	0.233965	0.628555	NA	NA	NA	0.630849	0.165189	0.201657
tr|Q9XZ11_DROME|Q9XZ11	Q9XZ11	CG7139	Mutant_Mono-Ctrl_Mono	0.304485	0.24203	10.8578	0.234755	0.629874	NA	NA	NA	0.629385	0.304485	0.200747
sp|3HIDH_DROME|Q9V8M5	Q9V8M5	CG15093	Mutant_Mono-Ctrl_Mono	0.199945	0.158954	10.8578	0.234813	0.629874	NA	NA	NA	0.629277	0.199945	0.200747
tr|Q9VM00_DROME|Q9VM00	Q9VM00	RapGAP1	Mutant_Mono-Ctrl_Mono	0.29394	0.233767	10.8578	0.23498	0.629945	NA	NA	NA	0.628968	0.29394	0.200698
tr|Q8IGV3_DROME|Q8IGV3	Q8IGV3	CG12746	Mutant_Mono-Ctrl_Mono	-0.415066	0.330331	10.8578	0.23529	0.630396	NA	NA	NA	0.628397	0.415066	0.200386
sp|RDGC_DROME|P40421	P40421	rdgC	Mutant_Mono-Ctrl_Mono	-0.199161	0.15856	10.8578	0.235449	0.630445	NA	NA	NA	0.628103	0.199161	0.200353
sp|NEP2_DROME|A0A0B4K692	A0A0B4K692	Nep2	Mutant_Mono-Ctrl_Mono	0.313173	0.249545	10.8578	0.235827	0.630823	NA	NA	NA	0.627407	0.313173	0.200093
sp|MED11_DROME|Q9VVS4	Q9VVS4	MED11	Mutant_Mono-Ctrl_Mono	0.187936	0.149768	10.8578	0.235872	0.630823	NA	NA	NA	0.627324	0.187936	0.200093
tr|E1JGK3_DROME|E1JGK3	E1JGK3	CG4984	Mutant_Mono-Ctrl_Mono	0.24591	0.196059	10.8578	0.236076	0.630991	NA	NA	NA	0.626949	0.24591	0.199977
sp|DCHS_DROME|Q05733	Q05733	Hdc	Mutant_Mono-Ctrl_Mono	-0.208129	0.166088	10.8578	0.236473	0.631307	NA	NA	NA	0.626218	0.208129	0.199759
sp|CIN_DROME|P39205	P39205	cin	Mutant_Mono-Ctrl_Mono	-0.146754	0.117111	10.8578	0.236476	0.631307	NA	NA	NA	0.626213	0.146754	0.199759
tr|Q5BIL9_DROME|Q5BIL9	Q5BIL9	CG18278	Mutant_Mono-Ctrl_Mono	0.298546	0.236909	9.8578	0.23662	0.631316	NA	NA	NA	0.625948	0.298546	0.199753
sp|ACES_DROME|P07140	P07140	Ace	Mutant_Mono-Ctrl_Mono	-0.515415	0.413308	10.8578	0.238609	0.6314	NA	NA	NA	0.622313	0.515415	0.199696
sp|ERF1_DROME|Q9VPH7	Q9VPH7	eRF1	Mutant_Mono-Ctrl_Mono	-0.457938	0.367186	10.8578	0.238572	0.6314	NA	NA	NA	0.622381	0.457938	0.199696
sp|BARH1_DROME|Q24255	Q24255	B-H1	Mutant_Mono-Ctrl_Mono	0.445769	0.358735	10.8578	0.240177	0.6314	NA	NA	NA	0.619468	0.445769	0.199696
tr|Q9W1E9_DROME|Q9W1E9	Q9W1E9	Fmo-1	Mutant_Mono-Ctrl_Mono	-0.410918	0.329703	10.8578	0.238864	0.6314	NA	NA	NA	0.621849	0.410918	0.199696
tr|M9PGM4_DROME|M9PGM4	M9PGM4	CG43689	Mutant_Mono-Ctrl_Mono	0.367249	0.293791	10.8578	0.237557	0.6314	NA	NA	NA	0.624232	0.367249	0.199696
tr|Q9W3U8_DROME|Q9W3U8	Q9W3U8	CG43736	Mutant_Mono-Ctrl_Mono	-0.346983	0.277137	10.8578	0.236859	0.6314	NA	NA	NA	0.625511	0.346983	0.199696
tr|A8DYC5_DROME|A8DYC5	A8DYC5	ND-MWFE	Mutant_Mono-Ctrl_Mono	-0.334195	0.267216	10.8578	0.23734	0.6314	NA	NA	NA	0.624629	0.334195	0.199696
tr|Q9VAJ9_DROME|Q9VAJ9	Q9VAJ9	CG1907	Mutant_Mono-Ctrl_Mono	-0.316018	0.253788	10.8578	0.23926	0.6314	NA	NA	NA	0.62113	0.316018	0.199696
tr|Q7K3M9_DROME|Q7K3M9	Q7K3M9	CG8195	Mutant_Mono-Ctrl_Mono	0.293978	0.236059	10.8578	0.239206	0.6314	NA	NA	NA	0.621227	0.293978	0.199696
tr|Q9VFD9_DROME|Q9VFD9	Q9VFD9	dpr9	Mutant_Mono-Ctrl_Mono	-0.286054	0.229344	10.8578	0.23853	0.6314	NA	NA	NA	0.622456	0.286054	0.199696
tr|Q9W3K6_DROME|Q9W3K6	Q9W3K6	CG2258	Mutant_Mono-Ctrl_Mono	0.278219	0.222268	10.8578	0.236965	0.6314	NA	NA	NA	0.625316	0.278219	0.199696
tr|Q95RL8_DROME|Q95RL8	Q95RL8	nAChRα4	Mutant_Mono-Ctrl_Mono	0.270061	0.217254	10.8578	0.240017	0.6314	NA	NA	NA	0.619758	0.270061	0.199696
tr|Q9VAP8_DROME|Q9VAP8	Q9VAP8	α-Man-Ib	Mutant_Mono-Ctrl_Mono	-0.247804	0.199073	10.8578	0.239407	0.6314	NA	NA	NA	0.620863	0.247804	0.199696
tr|Q9W0U6_DROME|Q9W0U6	Q9W0U6	CG7049	Mutant_Mono-Ctrl_Mono	0.234956	0.188321	10.8578	0.2384	0.6314	NA	NA	NA	0.622693	0.234956	0.199696
sp|KLC_DROME|P46824	P46824	Klc	Mutant_Mono-Ctrl_Mono	-0.234292	0.188438	10.8578	0.239921	0.6314	NA	NA	NA	0.619932	0.234292	0.199696
sp|CSKP_DROME|Q24210	Q24210	CASK	Mutant_Mono-Ctrl_Mono	0.230801	0.185013	10.8578	0.238457	0.6314	NA	NA	NA	0.622591	0.230801	0.199696
tr|Q0KHZ6_DROME|Q0KHZ6	Q0KHZ6	Etfb	Mutant_Mono-Ctrl_Mono	-0.20836	0.167291	10.8578	0.239159	0.6314	NA	NA	NA	0.621314	0.20836	0.199696
tr|Q8MS38_DROME|Q8MS38	Q8MS38	CG33217	Mutant_Mono-Ctrl_Mono	0.186492	0.149236	10.8578	0.237695	0.6314	NA	NA	NA	0.62398	0.186492	0.199696
tr|Q7KSD3_DROME|Q7KSD3	Q7KSD3	fray	Mutant_Mono-Ctrl_Mono	0.184504	0.147657	10.8578	0.237731	0.6314	NA	NA	NA	0.623914	0.184504	0.199696
tr|Q8T9G9_DROME|Q8T9G9	Q8T9G9	CG10011	Mutant_Mono-Ctrl_Mono	-0.183192	0.147378	10.8578	0.240038	0.6314	NA	NA	NA	0.619719	0.183192	0.199696
sp|OTUBL_DROME|Q9VL00	Q9VL00	CG4968	Mutant_Mono-Ctrl_Mono	-0.177101	0.141643	10.8578	0.237453	0.6314	NA	NA	NA	0.624423	0.177101	0.199696
tr|A1Z6N5_DROME|A1Z6N5	A1Z6N5	CG3270	Mutant_Mono-Ctrl_Mono	0.175449	0.140666	10.8578	0.23853	0.6314	NA	NA	NA	0.622457	0.175449	0.199696
tr|Q6NL44_DROME|Q6NL44	Q6NL44	CG33722	Mutant_Mono-Ctrl_Mono	0.148647	0.11952	10.8578	0.239793	0.6314	NA	NA	NA	0.620163	0.148647	0.199696
sp|EIF3C_DROME|A1ZAX1	A1ZAX1	eIF3c	Mutant_Mono-Ctrl_Mono	0.147863	0.118858	10.8578	0.239675	0.6314	NA	NA	NA	0.620378	0.147863	0.199696
sp|SYFB_DROME|Q9VCA5	Q9VCA5	β-PheRS	Mutant_Mono-Ctrl_Mono	-0.147722	0.118684	10.8578	0.239451	0.6314	NA	NA	NA	0.620784	0.147722	0.199696
tr|A8DYM2_DROME|A8DYM2	A8DYM2	px	Mutant_Mono-Ctrl_Mono	0.336543	0.271111	10.8578	0.240627	0.63184	NA	NA	NA	0.618655	0.336543	0.199393
tr|Q9W022_DROME|Q9W022	Q9W022	CG8993	Mutant_Mono-Ctrl_Mono	-0.215938	0.173937	10.8578	0.240583	0.63184	NA	NA	NA	0.618735	0.215938	0.199393
tr|Q9W2I6_DROME|Q9W2I6	Q9W2I6	MFS16	Mutant_Mono-Ctrl_Mono	-0.169611	0.136695	10.8578	0.240823	0.631985	NA	NA	NA	0.618302	0.169611	0.199294
sp|HCD2_DROME|O18404	O18404	scu	Mutant_Mono-Ctrl_Mono	-0.526583	0.424686	10.8578	0.241129	0.632238	NA	NA	NA	0.617751	0.526583	0.19912
tr|Q8IP52_DROME|Q8IP52	Q8IP52	CG43333	Mutant_Mono-Ctrl_Mono	0.337816	0.272667	10.8578	0.241485	0.632238	NA	NA	NA	0.617111	0.337816	0.19912
sp|CP6U1_DROME|Q9V979	Q9V979	Cyp6u1	Mutant_Mono-Ctrl_Mono	0.279904	0.225814	10.8578	0.241272	0.632238	NA	NA	NA	0.617493	0.279904	0.19912
tr|Q9VQW7_DROME|Q9VQW7	Q9VQW7	ed	Mutant_Mono-Ctrl_Mono	0.244962	0.197678	10.8578	0.241392	0.632238	NA	NA	NA	0.617277	0.244962	0.19912
tr|Q6NNV7_DROME|Q6NNV7	Q6NNV7	CG40485	Mutant_Mono-Ctrl_Mono	-0.371171	0.299833	10.8578	0.241843	0.632292	NA	NA	NA	0.616466	0.371171	0.199082
sp|ROA1_DROME|P07909	P07909	Hrb98DE	Mutant_Mono-Ctrl_Mono	-0.302536	0.244618	10.8578	0.242256	0.632292	NA	NA	NA	0.615725	0.302536	0.199082
sp|CDC37_DROME|Q24276	Q24276	Cdc37	Mutant_Mono-Ctrl_Mono	-0.251618	0.203428	10.8578	0.242213	0.632292	NA	NA	NA	0.615802	0.251618	0.199082
sp|PGK_DROME|Q01604	Q01604	Pgk	Mutant_Mono-Ctrl_Mono	-0.187165	0.151333	10.8578	0.242252	0.632292	NA	NA	NA	0.615732	0.187165	0.199082
tr|Q9W5T4_DROME|Q9W5T4	Q9W5T4	CG12547	Mutant_Mono-Ctrl_Mono	-0.141061	0.114052	10.8578	0.242238	0.632292	NA	NA	NA	0.615757	0.141061	0.199082
tr|Q8MR50_DROME|Q8MR50	Q8MR50	CG12822	Mutant_Mono-Ctrl_Mono	0.337691	0.273455	10.8578	0.242923	0.63341	NA	NA	NA	0.614532	0.337691	0.198315
sp|NUP98_DROME|Q9VCH5	Q9VCH5	Nup98-96	Mutant_Mono-Ctrl_Mono	0.244226	0.197846	10.8578	0.243094	0.633488	NA	NA	NA	0.614226	0.244226	0.198262
tr|Q9W4C1_DROME|Q9W4C1	Q9W4C1	CG15784	Mutant_Mono-Ctrl_Mono	0.516414	0.41905	10.8578	0.24384	0.633955	NA	NA	NA	0.612896	0.516414	0.197942
tr|Q8INF8_DROME|Q8INF8	Q8INF8	CG31321	Mutant_Mono-Ctrl_Mono	-0.315629	0.25608	10.8578	0.243769	0.633955	NA	NA	NA	0.613021	0.315629	0.197942
tr|Q9VAD7_DROME|Q9VAD7	Q9VAD7	CG15522	Mutant_Mono-Ctrl_Mono	-0.24458	0.198339	10.8578	0.243554	0.633955	NA	NA	NA	0.613405	0.24458	0.197942
sp|UCK_DROME|Q9VC99	Q9VC99	Uck	Mutant_Mono-Ctrl_Mono	-0.149154	0.121018	10.8578	0.243783	0.633955	NA	NA	NA	0.612996	0.149154	0.197942
tr|Q7KW02_DROME|Q7KW02	Q7KW02	east	Mutant_Mono-Ctrl_Mono	0.214621	0.174268	10.8578	0.244123	0.633969	NA	NA	NA	0.612391	0.214621	0.197932
tr|Q9W5D3_DROME|Q9W5D3	Q9W5D3	CG16989	Mutant_Mono-Ctrl_Mono	0.135265	0.109834	10.8578	0.244128	0.633969	NA	NA	NA	0.612382	0.135265	0.197932
sp|IF5_DROME|Q9VXK6	Q9VXK6	eIF5	Mutant_Mono-Ctrl_Mono	0.375189	0.304831	10.8578	0.244391	0.634283	NA	NA	NA	0.611915	0.375189	0.197717
tr|Q9VEF9_DROME|Q9VEF9	Q9VEF9	CG43102	Mutant_Mono-Ctrl_Mono	-0.314433	0.255635	10.8578	0.244679	0.634295	NA	NA	NA	0.611403	0.314433	0.197708
tr|Q9VZQ9_DROME|Q9VZQ9	Q9VZQ9	Strip	Mutant_Mono-Ctrl_Mono	-0.185033	0.150391	10.8578	0.244558	0.634295	NA	NA	NA	0.611618	0.185033	0.197708
tr|Q9VJJ9_DROME|Q9VJJ9	Q9VJJ9	mtgo	Mutant_Mono-Ctrl_Mono	0.269838	0.219655	10.8578	0.245235	0.634634	NA	NA	NA	0.610417	0.269838	0.197476
tr|O76137_DROME|O76137	O76137	TM4SF	Mutant_Mono-Ctrl_Mono	0.193909	0.157842	10.8578	0.245221	0.634634	NA	NA	NA	0.610442	0.193909	0.197476
sp|FKB12_DROME|P48375	P48375	Fkbp12	Mutant_Mono-Ctrl_Mono	-0.917717	0.743231	9.8578	0.245539	0.634999	NA	NA	NA	0.609879	0.917717	0.197227
tr|Q8IQZ6_DROME|Q8IQZ6	Q8IQZ6	raskol	Mutant_Mono-Ctrl_Mono	0.323922	0.263934	10.8578	0.24566	0.634999	NA	NA	NA	0.609666	0.323922	0.197227
sp|UZIP_DROME|P10379	P10379	uzip	Mutant_Mono-Ctrl_Mono	-0.615014	0.498813	9.8578	0.246186	0.635007	NA	NA	NA	0.608737	0.615014	0.197222
tr|Q7JYM9_DROME|Q7JYM9	Q7JYM9	DNaseII	Mutant_Mono-Ctrl_Mono	0.534432	0.436431	10.8578	0.246649	0.635007	NA	NA	NA	0.607921	0.534432	0.197222
tr|Q9VSL0_DROME|Q9VSL0	Q9VSL0	CG6683	Mutant_Mono-Ctrl_Mono	0.360867	0.29452	10.8578	0.246388	0.635007	NA	NA	NA	0.608381	0.360867	0.197222
sp|MEF2_DROME|P40791	P40791	Mef2	Mutant_Mono-Ctrl_Mono	0.345086	0.281811	10.8578	0.246655	0.635007	NA	NA	NA	0.607909	0.345086	0.197222
tr|Q9VE16_DROME|Q9VE16	Q9VE16	gukh	Mutant_Mono-Ctrl_Mono	0.328782	0.268415	10.8578	0.246522	0.635007	NA	NA	NA	0.608144	0.328782	0.197222
tr|Q7JZB1_DROME|Q7JZB1	Q7JZB1	Daao1	Mutant_Mono-Ctrl_Mono	-0.26067	0.212564	10.8578	0.24601	0.635007	NA	NA	NA	0.609047	0.26067	0.197222
tr|Q9VEY4_DROME|Q9VEY4	Q9VEY4	CG5916	Mutant_Mono-Ctrl_Mono	-0.166989	0.136232	10.8578	0.246208	0.635007	NA	NA	NA	0.608699	0.166989	0.197222
sp|PEPT1_DROME|P91679	P91679	yin	Mutant_Mono-Ctrl_Mono	0.280486	0.229149	10.8578	0.246836	0.635107	NA	NA	NA	0.607591	0.280486	0.197153
tr|Q9VZY3_DROME|Q9VZY3	Q9VZY3	Fife	Mutant_Mono-Ctrl_Mono	-0.220752	0.18054	10.8578	0.247308	0.63559	NA	NA	NA	0.606762	0.220752	0.196823
tr|Q9VSI1_DROME|Q9VSI1	Q9VSI1	CG7182	Mutant_Mono-Ctrl_Mono	0.175995	0.143923	10.8578	0.247268	0.63559	NA	NA	NA	0.606833	0.175995	0.196823
sp|MOB2_DROME|Q8IQG1	Q8IQG1	Mob2	Mutant_Mono-Ctrl_Mono	0.285989	0.234177	10.8578	0.247846	0.635788	NA	NA	NA	0.605818	0.285989	0.196688
sp|BORC8_DROME|Q8IR45	Q8IR45	CG32590	Mutant_Mono-Ctrl_Mono	-0.223634	0.183162	10.8578	0.247952	0.635788	NA	NA	NA	0.605633	0.223634	0.196688
sp|EFGM_DROME|Q9VM33	Q9VM33	mEFG1	Mutant_Mono-Ctrl_Mono	-0.196934	0.161295	10.8578	0.247953	0.635788	NA	NA	NA	0.60563	0.196934	0.196688
tr|Q8IPQ2_DROME|Q8IPQ2	Q8IPQ2	CRMP	Mutant_Mono-Ctrl_Mono	-0.366926	0.300896	10.8578	0.248502	0.636832	NA	NA	NA	0.604669	0.366926	0.195975
tr|Q9W316_DROME|Q9W316	Q9W316	CARPB	Mutant_Mono-Ctrl_Mono	-0.25838	0.212313	10.8578	0.249404	0.637713	NA	NA	NA	0.603096	0.25838	0.195375
tr|Q8SYJ2_DROME|Q8SYJ2	Q8SYJ2	ND-MLRQ	Mutant_Mono-Ctrl_Mono	-0.248627	0.204208	10.8578	0.249205	0.637713	NA	NA	NA	0.603442	0.248627	0.195375
sp|VPS36_DROME|Q9VU87	Q9VU87	Vps36	Mutant_Mono-Ctrl_Mono	0.173516	0.142476	10.8578	0.249082	0.637713	NA	NA	NA	0.603658	0.173516	0.195375
tr|Q9W0A8_DROME|Q9W0A8	Q9W0A8	RpL23A	Mutant_Mono-Ctrl_Mono	0.164786	0.13541	10.8578	0.249416	0.637713	NA	NA	NA	0.603076	0.164786	0.195375
tr|Q9VBX6_DROME|Q9VBX6	Q9VBX6	Nepl16	Mutant_Mono-Ctrl_Mono	0.222372	0.1828	10.8578	0.249586	0.637784	NA	NA	NA	0.602779	0.222372	0.195326
sp|L2CC_DROME|P24156	P24156	Phb1	Mutant_Mono-Ctrl_Mono	-0.172461	0.141874	10.8578	0.249909	0.638246	NA	NA	NA	0.602217	0.172461	0.195012
tr|Q9VWP1_DROME|Q9VWP1	Q9VWP1	Usp39	Mutant_Mono-Ctrl_Mono	-0.404171	0.332795	10.8578	0.250318	0.638362	NA	NA	NA	0.601507	0.404171	0.194933
tr|Q7KTJ7_DROME|Q7KTJ7	Q7KTJ7	Bsg	Mutant_Mono-Ctrl_Mono	0.337514	0.277949	10.8578	0.250383	0.638362	NA	NA	NA	0.601396	0.337514	0.194933
tr|Q9VFV1_DROME|Q9VFV1	Q9VFV1	yellow-e	Mutant_Mono-Ctrl_Mono	0.264689	0.217891	10.8578	0.250208	0.638362	NA	NA	NA	0.601698	0.264689	0.194933
tr|Q7K2N3_DROME|Q7K2N3	Q7K2N3	MFS9	Mutant_Mono-Ctrl_Mono	0.301524	0.248516	10.8578	0.250751	0.638936	NA	NA	NA	0.600758	0.301524	0.194543
tr|Q9VV32_DROME|Q9VV32	Q9VV32	CG13040	Mutant_Mono-Ctrl_Mono	-0.953456	0.786203	10.8578	0.250957	0.639098	NA	NA	NA	0.600401	0.953456	0.194433
tr|M9PC95_DROME|M9PC95	M9PC95	Ndae1	Mutant_Mono-Ctrl_Mono	0.267347	0.220609	10.8578	0.251279	0.639555	NA	NA	NA	0.599843	0.267347	0.194122
sp|ITBX_DROME|P11584	P11584	mys	Mutant_Mono-Ctrl_Mono	-0.331192	0.273487	10.8578	0.251597	0.639705	NA	NA	NA	0.599295	0.331192	0.19402
sp|IDH3A_DROME|Q9VWH4	Q9VWH4	Idh3a	Mutant_Mono-Ctrl_Mono	-0.273544	0.225897	10.8578	0.251624	0.639705	NA	NA	NA	0.599248	0.273544	0.19402
sp|NDG_DROME|A1Z877	A1Z877	Ndg	Mutant_Mono-Ctrl_Mono	-0.676833	0.560827	10.8578	0.253126	0.64074	NA	NA	NA	0.596663	0.676833	0.193318
tr|Q9VAP0_DROME|Q9VAP0	Q9VAP0	superdeath	Mutant_Mono-Ctrl_Mono	-0.510635	0.423254	10.8578	0.253273	0.64074	NA	NA	NA	0.596412	0.510635	0.193318
tr|Q9W3V3_DROME|Q9W3V3	Q9W3V3	CG14435	Mutant_Mono-Ctrl_Mono	0.341093	0.282935	10.8578	0.253605	0.64074	NA	NA	NA	0.595842	0.341093	0.193318
sp|CSN8_DROME|Q7KTH8	Q7KTH8	CSN8	Mutant_Mono-Ctrl_Mono	-0.26693	0.220933	10.8578	0.252629	0.64074	NA	NA	NA	0.597516	0.26693	0.193318
tr|Q9VN82_DROME|Q9VN82	Q9VN82	cno	Mutant_Mono-Ctrl_Mono	0.252017	0.208617	10.8578	0.252686	0.64074	NA	NA	NA	0.597418	0.252017	0.193318
tr|Q9VHJ2_DROME|Q9VHJ2	Q9VHJ2	CG11975	Mutant_Mono-Ctrl_Mono	-0.245726	0.203557	10.8578	0.25301	0.64074	NA	NA	NA	0.596862	0.245726	0.193318
tr|Q9VKG1_DROME|Q9VKG1	Q9VKG1	kek2	Mutant_Mono-Ctrl_Mono	-0.216349	0.179416	10.8578	0.253496	0.64074	NA	NA	NA	0.596029	0.216349	0.193318
tr|A0A126GUU2_DROME|A0A126GUU2	A0A126GUU2	Dop1R1	Mutant_Mono-Ctrl_Mono	-0.197333	0.163667	10.8578	0.253552	0.64074	NA	NA	NA	0.595934	0.197333	0.193318
tr|Q9VC06_DROME|Q9VC06	Q9VC06	CG11771	Mutant_Mono-Ctrl_Mono	-0.16598	0.137573	10.8578	0.25326	0.64074	NA	NA	NA	0.596433	0.16598	0.193318
tr|Q9VK25_DROME|Q9VK25	Q9VK25	Pect	Mutant_Mono-Ctrl_Mono	-0.163069	0.135007	10.8578	0.252756	0.64074	NA	NA	NA	0.597298	0.163069	0.193318
tr|Q8SXW3_DROME|Q8SXW3	Q8SXW3	GV1	Mutant_Mono-Ctrl_Mono	0.535879	0.444698	10.8578	0.253796	0.640855	NA	NA	NA	0.595516	0.535879	0.19324
sp|GPRK2_DROME|P32866	P32866	Gprk2	Mutant_Mono-Ctrl_Mono	-0.185286	0.153808	10.8578	0.253937	0.640855	NA	NA	NA	0.595274	0.185286	0.19324
tr|Q9VW17_DROME|Q9VW17	Q9VW17	CG9368	Mutant_Mono-Ctrl_Mono	-0.30465	0.253033	10.8578	0.254184	0.641016	NA	NA	NA	0.594852	0.30465	0.193131
sp|XPO1_DROME|Q9TVM2	Q9TVM2	emb	Mutant_Mono-Ctrl_Mono	-0.271866	0.225856	10.8578	0.254287	0.641016	NA	NA	NA	0.594675	0.271866	0.193131
tr|Q9W509_DROME|Q9W509	Q9W509	Mct1	Mutant_Mono-Ctrl_Mono	0.2335	0.194112	10.8578	0.254582	0.641398	NA	NA	NA	0.594172	0.2335	0.192872
sp|RTF1_DROME|Q9W261	Q9W261	Rtf1	Mutant_Mono-Ctrl_Mono	0.154007	0.128292	10.8578	0.255502	0.643353	NA	NA	NA	0.592606	0.154007	0.191551
tr|Q9VY44_DROME|Q9VY44	Q9VY44	mRNA-cap	Mutant_Mono-Ctrl_Mono	0.333944	0.278684	10.8578	0.256306	0.645016	NA	NA	NA	0.591241	0.333944	0.19043
tr|Q8I930_DROME|Q8I930	Q8I930	hoe1	Mutant_Mono-Ctrl_Mono	-0.230748	0.192683	10.8578	0.25658	0.645251	NA	NA	NA	0.590777	0.230748	0.190272
tr|Q86B53_DROME|Q86B53	Q86B53	CG33172	Mutant_Mono-Ctrl_Mono	0.171593	0.143401	10.8578	0.25694	0.645522	NA	NA	NA	0.590168	0.171593	0.190089
tr|O76874_DROME|O76874	O76874	CG3777	Mutant_Mono-Ctrl_Mono	0.434485	0.364027	10.8578	0.258079	0.645547	NA	NA	NA	0.588248	0.434485	0.190072
tr|Q9VZ60_DROME|Q9VZ60	Q9VZ60	CG2186	Mutant_Mono-Ctrl_Mono	0.342561	0.286391	10.8578	0.257113	0.645547	NA	NA	NA	0.589876	0.342561	0.190072
tr|Q9V3U1_DROME|Q9V3U1	Q9V3U1	CG3655	Mutant_Mono-Ctrl_Mono	0.283051	0.237195	10.8578	0.258165	0.645547	NA	NA	NA	0.588103	0.283051	0.190072
sp|128UP_DROME|P32234	P32234	128up	Mutant_Mono-Ctrl_Mono	0.252659	0.211834	10.8578	0.258392	0.645547	NA	NA	NA	0.587721	0.252659	0.190072
tr|Q5BHY8_DROME|Q5BHY8	Q5BHY8	CG43078	Mutant_Mono-Ctrl_Mono	0.211838	0.177357	10.8578	0.257756	0.645547	NA	NA	NA	0.588791	0.211838	0.190072
tr|Q3YND6_DROME|Q3YND6	Q3YND6	qkr58E-3	Mutant_Mono-Ctrl_Mono	0.178152	0.149332	10.8578	0.258288	0.645547	NA	NA	NA	0.587897	0.178152	0.190072
sp|SIRT2_DROME|Q9I7I7	Q9I7I7	Sirt2	Mutant_Mono-Ctrl_Mono	-0.173597	0.145345	10.8578	0.25777	0.645547	NA	NA	NA	0.588767	0.173597	0.190072
tr|Q9W4W4_DROME|Q9W4W4	Q9W4W4	CG2681	Mutant_Mono-Ctrl_Mono	-0.165692	0.138898	10.8578	0.258323	0.645547	NA	NA	NA	0.587837	0.165692	0.190072
sp|CED6_DROME|Q7JUY7	Q7JUY7	ced-6	Mutant_Mono-Ctrl_Mono	-0.141828	0.118794	10.8578	0.257949	0.645547	NA	NA	NA	0.588466	0.141828	0.190072
sp|HDAC1_DROME|Q94517	Q94517	HDAC1	Mutant_Mono-Ctrl_Mono	-0.141378	0.11846	10.8578	0.258111	0.645547	NA	NA	NA	0.588193	0.141378	0.190072
tr|Q9VMC3_DROME|Q9VMC3	Q9VMC3	CG31637	Mutant_Mono-Ctrl_Mono	-0.471842	0.396148	10.8578	0.25901	0.645777	NA	NA	NA	0.586683	0.471842	0.189917
tr|Q8STA5_DROME|Q8STA5	Q8STA5	HINT1	Mutant_Mono-Ctrl_Mono	-0.364315	0.305785	10.8578	0.258885	0.645777	NA	NA	NA	0.586893	0.364315	0.189917
sp|PSMD6_DROME|Q9V3G7	Q9V3G7	Rpn7	Mutant_Mono-Ctrl_Mono	-0.288228	0.242017	10.8578	0.259061	0.645777	NA	NA	NA	0.586598	0.288228	0.189917
tr|Q86BS0_DROME|Q86BS0	Q86BS0	Rbp	Mutant_Mono-Ctrl_Mono	0.277489	0.232986	10.8578	0.259034	0.645777	NA	NA	NA	0.586643	0.277489	0.189917
tr|A0A0C4DHA8_DROME|A0A0C4DHA8	A0A0C4DHA8	CG17816	Mutant_Mono-Ctrl_Mono	-0.317256	0.267142	10.8578	0.260325	0.646103	NA	NA	NA	0.584485	0.317256	0.189698
sp|CDK12_DROME|Q9VP22	Q9VP22	Cdk12	Mutant_Mono-Ctrl_Mono	0.307337	0.258869	10.8578	0.260461	0.646103	NA	NA	NA	0.584257	0.307337	0.189698
tr|Q9VTV9_DROME|Q9VTV9	Q9VTV9	Pbgs	Mutant_Mono-Ctrl_Mono	0.275208	0.231417	10.8578	0.259705	0.646103	NA	NA	NA	0.58552	0.275208	0.189698
tr|Q9VGI6_DROME|Q9VGI6	Q9VGI6	CG6923	Mutant_Mono-Ctrl_Mono	0.268385	0.225521	10.8578	0.259391	0.646103	NA	NA	NA	0.586045	0.268385	0.189698
tr|Q7JYK2_DROME|Q7JYK2	Q7JYK2	CG1941	Mutant_Mono-Ctrl_Mono	0.206153	0.173462	10.8578	0.259997	0.646103	NA	NA	NA	0.585032	0.206153	0.189698
sp|OST48_DROME|Q24319	Q24319	Ost48	Mutant_Mono-Ctrl_Mono	0.190092	0.159965	10.8578	0.260045	0.646103	NA	NA	NA	0.584952	0.190092	0.189698
tr|E1JHT6_DROME|E1JHT6	E1JHT6	Rtnl1	Mutant_Mono-Ctrl_Mono	0.157741	0.132755	10.8578	0.26009	0.646103	NA	NA	NA	0.584877	0.157741	0.189698
tr|Q7K0X9_DROME|Q7K0X9	Q7K0X9	Syx7	Mutant_Mono-Ctrl_Mono	0.155869	0.131296	10.8578	0.26049	0.646103	NA	NA	NA	0.584208	0.155869	0.189698
tr|A0A0B4K785_DROME|A0A0B4K785	A0A0B4K785	Gfrl	Mutant_Mono-Ctrl_Mono	-0.151957	0.127799	10.8578	0.259782	0.646103	NA	NA	NA	0.585392	0.151957	0.189698
tr|Q9VPG2_DROME|Q9VPG2	Q9VPG2	CG13248	Mutant_Mono-Ctrl_Mono	-0.219831	0.185694	10.8578	0.26175	0.648868	NA	NA	NA	0.582113	0.219831	0.187844
tr|Q9VNS2_DROME|Q9VNS2	Q9VNS2	ArfGAP3	Mutant_Mono-Ctrl_Mono	0.199091	0.168269	10.8578	0.262001	0.649129	NA	NA	NA	0.581698	0.199091	0.187669
tr|Q9VAZ0_DROME|Q9VAZ0	Q9VAZ0	CG5003	Mutant_Mono-Ctrl_Mono	0.17518	0.148114	10.8578	0.262163	0.649173	NA	NA	NA	0.581428	0.17518	0.18764
sp|TINA1_DROME|Q9W0Y1	Q9W0Y1	Tina-1	Mutant_Mono-Ctrl_Mono	-0.522521	0.44197	10.8578	0.262348	0.649272	NA	NA	NA	0.581122	0.522521	0.187573
tr|Q7KU45_DROME|Q7KU45	Q7KU45	l(2)k05819	Mutant_Mono-Ctrl_Mono	0.158308	0.134169	10.8578	0.263242	0.651123	NA	NA	NA	0.579646	0.158308	0.186337
sp|RYR_DROME|Q24498	Q24498	RyR	Mutant_Mono-Ctrl_Mono	0.291302	0.247199	10.8578	0.263814	0.65146	NA	NA	NA	0.578701	0.291302	0.186112
tr|M9PCG7_DROME|M9PCG7	M9PCG7	Ziz	Mutant_Mono-Ctrl_Mono	-0.181437	0.153876	10.8578	0.263547	0.65146	NA	NA	NA	0.579141	0.181437	0.186112
tr|Q9VF15_DROME|Q9VF15	Q9VF15	glob1	Mutant_Mono-Ctrl_Mono	-0.861766	0.728819	9.8578	0.264776	0.653474	NA	NA	NA	0.577121	0.861766	0.184772
tr|Q9VLT7_DROME|Q9VLT7	Q9VLT7	RpL36A	Mutant_Mono-Ctrl_Mono	0.201604	0.171527	10.8578	0.264985	0.653631	NA	NA	NA	0.576778	0.201604	0.184668
sp|SETB1_DROME|Q32KD2	Q32KD2	egg	Mutant_Mono-Ctrl_Mono	0.39032	0.332511	10.8578	0.265558	0.653998	NA	NA	NA	0.575841	0.39032	0.184423
tr|M9MRS6_DROME|M9MRS6	M9MRS6	CG42671	Mutant_Mono-Ctrl_Mono	0.310851	0.264992	10.8578	0.265865	0.653998	NA	NA	NA	0.575339	0.310851	0.184423
tr|Q8IPG9_DROME|Q8IPG9	Q8IPG9	Bsg	Mutant_Mono-Ctrl_Mono	0.296512	0.252647	10.8578	0.265648	0.653998	NA	NA	NA	0.575693	0.296512	0.184423
sp|NOCT_DROME|A8JQX3	A8JQX3	cu	Mutant_Mono-Ctrl_Mono	0.263911	0.224962	10.8578	0.265834	0.653998	NA	NA	NA	0.575389	0.263911	0.184423
tr|Q0E981_DROME|Q0E981	Q0E981	Snrk	Mutant_Mono-Ctrl_Mono	-0.210267	0.179066	10.8578	0.26541	0.653998	NA	NA	NA	0.576082	0.210267	0.184423
tr|Q9W2J6_DROME|Q9W2J6	Q9W2J6	Gyg	Mutant_Mono-Ctrl_Mono	0.443597	0.378609	10.8578	0.266407	0.654254	NA	NA	NA	0.574454	0.443597	0.184254
tr|Q9VHN4_DROME|Q9VHN4	Q9VHN4	CG8043	Mutant_Mono-Ctrl_Mono	-0.230919	0.19707	10.8578	0.266363	0.654254	NA	NA	NA	0.574526	0.230919	0.184254
sp|RS17_DROME|P17704	P17704	RpS17	Mutant_Mono-Ctrl_Mono	0.127566	0.109044	10.8578	0.267098	0.65559	NA	NA	NA	0.57333	0.127566	0.183368
tr|Q9W2X6_DROME|Q9W2X6	Q9W2X6	ATPsynδ	Mutant_Mono-Ctrl_Mono	-0.261851	0.224026	10.8578	0.267489	0.656154	NA	NA	NA	0.572694	0.261851	0.182994
tr|Q9VDG5_DROME|Q9VDG5	Q9VDG5	Calx	Mutant_Mono-Ctrl_Mono	-0.157785	0.135032	10.8578	0.267621	0.656154	NA	NA	NA	0.572481	0.157785	0.182994
sp|C4AA1_DROME|Q9V7G5	Q9V7G5	Cyp4aa1	Mutant_Mono-Ctrl_Mono	0.314063	0.26901	10.8578	0.268017	0.656329	NA	NA	NA	0.571837	0.314063	0.182878
tr|Q7KSM5_DROME|Q7KSM5	Q7KSM5	Aos1	Mutant_Mono-Ctrl_Mono	-0.300018	0.257035	10.8578	0.268114	0.656329	NA	NA	NA	0.57168	0.300018	0.182878
sp|ODR4_DROME|Q9VTX8	Q9VTX8	CG10616	Mutant_Mono-Ctrl_Mono	0.154847	0.132668	10.8578	0.268132	0.656329	NA	NA	NA	0.571652	0.154847	0.182878
tr|Q7KQN5_DROME|Q7KQN5	Q7KQN5	dati	Mutant_Mono-Ctrl_Mono	0.304309	0.261241	10.8578	0.269031	0.65732	NA	NA	NA	0.570198	0.304309	0.182223
tr|Q9VWD0_DROME|Q9VWD0	Q9VWD0	parvin	Mutant_Mono-Ctrl_Mono	-0.250778	0.215331	10.8578	0.269124	0.65732	NA	NA	NA	0.570048	0.250778	0.182223
sp|ADAR_DROME|Q9NII1	Q9NII1	Adar	Mutant_Mono-Ctrl_Mono	-0.182468	0.156668	10.8578	0.2691	0.65732	NA	NA	NA	0.570086	0.182468	0.182223
tr|Q5U0U9_DROME|Q5U0U9	Q5U0U9	Sec31	Mutant_Mono-Ctrl_Mono	-0.172848	0.148309	10.8578	0.268797	0.65732	NA	NA	NA	0.570575	0.172848	0.182223
tr|Q9VR33_DROME|Q9VR33	Q9VR33	tank	Mutant_Mono-Ctrl_Mono	0.273634	0.235082	10.8578	0.269366	0.657553	NA	NA	NA	0.569657	0.273634	0.182069
tr|Q9VVI0_DROME|Q9VVI0	Q9VVI0	U4-U6-60K	Mutant_Mono-Ctrl_Mono	0.163139	0.140357	10.8578	0.270019	0.658787	NA	NA	NA	0.568606	0.163139	0.181255
tr|Q8IMV6_DROME|Q8IMV6	Q8IMV6	Saf-B	Mutant_Mono-Ctrl_Mono	-0.418864	0.361164	10.8578	0.271014	0.659059	NA	NA	NA	0.567009	0.418864	0.181076
tr|O76876_DROME|O76876	O76876	ssx	Mutant_Mono-Ctrl_Mono	0.367697	0.316746	10.8578	0.270587	0.659059	NA	NA	NA	0.567694	0.367697	0.181076
sp|UVRAG_DROME|Q9VK07	Q9VK07	Uvrag	Mutant_Mono-Ctrl_Mono	0.303754	0.261842	10.8578	0.270894	0.659059	NA	NA	NA	0.5672	0.303754	0.181076
tr|Q9W1F7_DROME|Q9W1F7	Q9W1F7	Stoml2	Mutant_Mono-Ctrl_Mono	-0.180722	0.155611	10.8578	0.270385	0.659059	NA	NA	NA	0.568018	0.180722	0.181076
tr|Q9VE75_DROME|Q9VE75	Q9VE75	Vha100-2	Mutant_Mono-Ctrl_Mono	-0.175029	0.150896	10.8578	0.270948	0.659059	NA	NA	NA	0.567114	0.175029	0.181076
sp|EIF3E_DROME|O77410	O77410	eIF3e	Mutant_Mono-Ctrl_Mono	0.164742	0.14189	10.8578	0.27051	0.659059	NA	NA	NA	0.567816	0.164742	0.181076
tr|Q9VN58_DROME|Q9VN58	Q9VN58	ctrip	Mutant_Mono-Ctrl_Mono	0.248079	0.214041	10.8578	0.2713	0.659398	NA	NA	NA	0.56655	0.248079	0.180852
sp|RM19_DROME|Q9VHN6	Q9VHN6	mRpL19	Mutant_Mono-Ctrl_Mono	-0.188574	0.16278	10.8578	0.271523	0.659581	NA	NA	NA	0.566194	0.188574	0.180732
sp|UFL1_DROME|Q9VI55	Q9VI55	Ufl1	Mutant_Mono-Ctrl_Mono	0.217387	0.187878	10.8578	0.272069	0.660549	NA	NA	NA	0.565321	0.217387	0.180095
sp|REG5_DROME|Q94913	Q94913	Reg-5	Mutant_Mono-Ctrl_Mono	0.453553	0.392226	10.8578	0.272345	0.660861	NA	NA	NA	0.564881	0.453553	0.17989
tr|Q8IRY9_DROME|Q8IRY9	Q8IRY9	CG32816	Mutant_Mono-Ctrl_Mono	0.283665	0.245463	10.8578	0.272628	0.66119	NA	NA	NA	0.564429	0.283665	0.179674
sp|DICH_DROME|Q24533	Q24533	D	Mutant_Mono-Ctrl_Mono	0.296814	0.257038	10.8578	0.272976	0.661675	NA	NA	NA	0.563876	0.296814	0.179356
sp|DGT2_DROME|Q9VKD6	Q9VKD6	dgt2	Mutant_Mono-Ctrl_Mono	-0.253399	0.21958	10.8578	0.273262	0.661703	NA	NA	NA	0.563421	0.253399	0.179337
sp|SURF4_DROME|O18405	O18405	Surf4	Mutant_Mono-Ctrl_Mono	0.119794	0.103811	10.8578	0.273283	0.661703	NA	NA	NA	0.563387	0.119794	0.179337
tr|Q7K4L8_DROME|Q7K4L8	Q7K4L8	CG7878	Mutant_Mono-Ctrl_Mono	0.217283	0.188373	10.8578	0.273477	0.661813	NA	NA	NA	0.56308	0.217283	0.179264
tr|Q9VIV6_DROME|Q9VIV6	Q9VIV6	CG10194	Mutant_Mono-Ctrl_Mono	-0.170376	0.147782	10.8578	0.273706	0.66201	NA	NA	NA	0.562716	0.170376	0.179135
tr|Q8IPY3_DROME|Q8IPY3	Q8IPY3	Got2	Mutant_Mono-Ctrl_Mono	-0.617875	0.53635	10.8578	0.274055	0.662139	NA	NA	NA	0.562162	0.617875	0.179051
tr|Q9VF91_DROME|Q9VF91	Q9VF91	CG6236	Mutant_Mono-Ctrl_Mono	-0.218798	0.18989	10.8578	0.273963	0.662139	NA	NA	NA	0.562307	0.218798	0.179051
tr|Q9W526_DROME|Q9W526	Q9W526	CG16903	Mutant_Mono-Ctrl_Mono	0.236922	0.206057	10.8578	0.274928	0.663533	NA	NA	NA	0.560781	0.236922	0.178138
tr|Q7JY94_DROME|Q7JY94	Q7JY94	Atg7	Mutant_Mono-Ctrl_Mono	-0.222778	0.194036	10.8578	0.275582	0.664444	NA	NA	NA	0.559749	0.222778	0.177542
tr|Q7JZ25_DROME|Q7JZ25	Q7JZ25	ClC-b	Mutant_Mono-Ctrl_Mono	0.180374	0.157112	10.8578	0.275609	0.664444	NA	NA	NA	0.559706	0.180374	0.177542
sp|RS15B_DROME|Q7KR04	Q7KR04	RpS15Ab	Mutant_Mono-Ctrl_Mono	-0.178355	0.155402	10.8578	0.275751	0.664444	NA	NA	NA	0.559483	0.178355	0.177542
tr|Q9V3D0_DROME|Q9V3D0	Q9V3D0	mRpL4	Mutant_Mono-Ctrl_Mono	-0.151983	0.13247	10.8578	0.275909	0.664468	NA	NA	NA	0.559234	0.151983	0.177526
tr|Q9V9T9_DROME|Q9V9T9	Q9V9T9	βGlu	Mutant_Mono-Ctrl_Mono	-0.360067	0.314366	10.8578	0.276673	0.664868	NA	NA	NA	0.558034	0.360067	0.177265
tr|Q9VKZ8_DROME|Q9VKZ8	Q9VKZ8	Usp14	Mutant_Mono-Ctrl_Mono	-0.252394	0.22043	10.8578	0.276818	0.664868	NA	NA	NA	0.557806	0.252394	0.177265
sp|LPHN_DROME|A1Z7G7	A1Z7G7	Cirl	Mutant_Mono-Ctrl_Mono	0.238783	0.2084	10.8578	0.276506	0.664868	NA	NA	NA	0.558295	0.238783	0.177265
tr|Q7K1D7_DROME|Q7K1D7	Q7K1D7	CG1358	Mutant_Mono-Ctrl_Mono	-0.183595	0.160286	10.8578	0.276654	0.664868	NA	NA	NA	0.558063	0.183595	0.177265
tr|Q9W3G0_DROME|Q9W3G0	Q9W3G0	PIG-T	Mutant_Mono-Ctrl_Mono	0.157852	0.137763	10.8578	0.276495	0.664868	NA	NA	NA	0.558312	0.157852	0.177265
tr|Q95RC5_DROME|Q95RC5	Q95RC5	Tbc1d22	Mutant_Mono-Ctrl_Mono	0.176053	0.154257	10.8578	0.278291	0.667916	NA	NA	NA	0.5555	0.176053	0.175278
tr|Q8T481_DROME|Q8T481	Q8T481	CG32022	Mutant_Mono-Ctrl_Mono	0.166177	0.145634	10.8578	0.278385	0.667916	NA	NA	NA	0.555354	0.166177	0.175278
sp|CHN_DROME|Q7YU81	Q7YU81	chn	Mutant_Mono-Ctrl_Mono	0.378535	0.332405	10.8578	0.279298	0.668349	NA	NA	NA	0.553933	0.378535	0.174997
tr|Q7JY00_DROME|Q7JY00	Q7JY00	Syx6	Mutant_Mono-Ctrl_Mono	0.208968	0.183467	10.8578	0.279212	0.668349	NA	NA	NA	0.554066	0.208968	0.174997
tr|Q8T0I4_DROME|Q8T0I4	Q8T0I4	ATP8A	Mutant_Mono-Ctrl_Mono	-0.190005	0.166718	10.8578	0.27894	0.668349	NA	NA	NA	0.554489	0.190005	0.174997
tr|Q8MLQ7_DROME|Q8MLQ7	Q8MLQ7	pippin	Mutant_Mono-Ctrl_Mono	-0.183953	0.161424	10.8578	0.278983	0.668349	NA	NA	NA	0.554423	0.183953	0.174997
sp|CANA_DROME|Q11002	Q11002	CalpA	Mutant_Mono-Ctrl_Mono	-0.145229	0.127535	10.8578	0.279312	0.668349	NA	NA	NA	0.55391	0.145229	0.174997
tr|Q9VPH9_DROME|Q9VPH9	Q9VPH9	Spn77Bc	Mutant_Mono-Ctrl_Mono	-0.643444	0.566225	10.8578	0.280259	0.668472	NA	NA	NA	0.55244	0.643444	0.174917
sp|PSD_DROME|E1JIT7	E1JIT7	Efa6	Mutant_Mono-Ctrl_Mono	0.242693	0.213497	10.8578	0.280107	0.668472	NA	NA	NA	0.552676	0.242693	0.174917
tr|Q9VJ68_DROME|Q9VJ68	Q9VJ68	CG31751	Mutant_Mono-Ctrl_Mono	-0.187852	0.165222	10.8578	0.280021	0.668472	NA	NA	NA	0.552809	0.187852	0.174917
tr|Q9VNR9_DROME|Q9VNR9	Q9VNR9	CG14450	Mutant_Mono-Ctrl_Mono	-0.175321	0.154269	10.8578	0.280223	0.668472	NA	NA	NA	0.552496	0.175321	0.174917
sp|RL13_DROME|P41126	P41126	RpL13	Mutant_Mono-Ctrl_Mono	0.152791	0.134406	10.8578	0.280093	0.668472	NA	NA	NA	0.552698	0.152791	0.174917
tr|Q9VD00_DROME|Q9VD00	Q9VD00	CG5377	Mutant_Mono-Ctrl_Mono	-0.146884	0.129055	10.8578	0.279548	0.668472	NA	NA	NA	0.553543	0.146884	0.174917
tr|Q9VMU0_DROME|Q9VMU0	Q9VMU0	ND-13A	Mutant_Mono-Ctrl_Mono	-0.222179	0.195633	10.8578	0.280531	0.668764	NA	NA	NA	0.552019	0.222179	0.174727
tr|Q8IGK8_DROME|Q8IGK8	Q8IGK8	GM130	Mutant_Mono-Ctrl_Mono	-0.195676	0.172358	10.8578	0.280696	0.6688	NA	NA	NA	0.551764	0.195676	0.174704
tr|Q9VYT1_DROME|Q9VYT1	Q9VYT1	BORCS5	Mutant_Mono-Ctrl_Mono	-0.313169	0.276384	10.8578	0.281576	0.670422	NA	NA	NA	0.550404	0.313169	0.173652
sp|VATH_DROME|Q9V3J1	Q9V3J1	VhaSFD	Mutant_Mono-Ctrl_Mono	-0.177769	0.156974	10.8578	0.281826	0.670422	NA	NA	NA	0.550019	0.177769	0.173652
tr|Q9W0D9_DROME|Q9W0D9	Q9W0D9	Pcyt2	Mutant_Mono-Ctrl_Mono	-0.172028	0.151867	10.8578	0.281711	0.670422	NA	NA	NA	0.550196	0.172028	0.173652
sp|ARP2_DROME|P45888	P45888	Arp2	Mutant_Mono-Ctrl_Mono	-0.149454	0.132038	10.8578	0.282057	0.670617	NA	NA	NA	0.549662	0.149454	0.173526
tr|E2QCN9_DROME|E2QCN9	E2QCN9	Gs1l	Mutant_Mono-Ctrl_Mono	-0.267676	0.236585	10.8578	0.282251	0.67072	NA	NA	NA	0.549365	0.267676	0.173459
sp|LSD2_DROME|Q9VXY7	Q9VXY7	Lsd-2	Mutant_Mono-Ctrl_Mono	-0.270878	0.239714	10.8578	0.28282	0.671257	NA	NA	NA	0.54849	0.270878	0.173111
tr|Q9W1T6_DROME|Q9W1T6	Q9W1T6	side-V	Mutant_Mono-Ctrl_Mono	-0.220008	0.194871	10.8578	0.283226	0.671257	NA	NA	NA	0.547867	0.220008	0.173111
sp|BAB1_DROME|Q9W0K7	Q9W0K7	bab1	Mutant_Mono-Ctrl_Mono	0.216132	0.191431	10.8578	0.283211	0.671257	NA	NA	NA	0.547889	0.216132	0.173111
tr|Q7K012_DROME|Q7K012	Q7K012	Bap55	Mutant_Mono-Ctrl_Mono	0.188256	0.166538	10.8578	0.282656	0.671257	NA	NA	NA	0.548741	0.188256	0.173111
tr|Q9VJD1_DROME|Q9VJD1	Q9VJD1	GCS2β	Mutant_Mono-Ctrl_Mono	0.132352	0.117156	10.8578	0.282938	0.671257	NA	NA	NA	0.548309	0.132352	0.173111
tr|Q9VX67_DROME|Q9VX67	Q9VX67	CG5172	Mutant_Mono-Ctrl_Mono	0.92707	0.823147	10.8578	0.284336	0.672086	NA	NA	NA	0.546168	0.92707	0.172575
tr|Q9VX77_DROME|Q9VX77	Q9VX77	Chchd2	Mutant_Mono-Ctrl_Mono	-0.456266	0.404789	10.8578	0.283965	0.672086	NA	NA	NA	0.546736	0.456266	0.172575
sp|RB87F_DROME|P48810	P48810	Hrb87F	Mutant_Mono-Ctrl_Mono	0.225276	0.200085	10.8578	0.284477	0.672086	NA	NA	NA	0.545953	0.225276	0.172575
sp|MED18_DROME|Q9XZT1	Q9XZT1	MED18	Mutant_Mono-Ctrl_Mono	0.223764	0.198626	10.8578	0.284212	0.672086	NA	NA	NA	0.546358	0.223764	0.172575
tr|Q9VXQ0_DROME|Q9VXQ0	Q9VXQ0	mRpL3	Mutant_Mono-Ctrl_Mono	-0.190976	0.169528	10.8578	0.284229	0.672086	NA	NA	NA	0.546332	0.190976	0.172575
tr|Q9VCL1_DROME|Q9VCL1	Q9VCL1	beat-IV	Mutant_Mono-Ctrl_Mono	0.27853	0.247725	10.8578	0.285107	0.67228	NA	NA	NA	0.544992	0.27853	0.17245
tr|Q9VPH4_DROME|Q9VPH4	Q9VPH4	kin17	Mutant_Mono-Ctrl_Mono	0.260627	0.231885	10.8578	0.285271	0.67228	NA	NA	NA	0.544743	0.260627	0.17245
sp|B3GI_DROME|O97422	O97422	GlcAT-I	Mutant_Mono-Ctrl_Mono	-0.174099	0.154913	10.8578	0.28531	0.67228	NA	NA	NA	0.544683	0.174099	0.17245
tr|Q9VTZ4_DROME|Q9VTZ4	Q9VTZ4	nst	Mutant_Mono-Ctrl_Mono	-0.160261	0.142466	10.8578	0.284883	0.67228	NA	NA	NA	0.545333	0.160261	0.17245
tr|Q7KVR7_DROME|Q7KVR7	Q7KVR7	AP-1γ	Mutant_Mono-Ctrl_Mono	-0.151174	0.134449	10.8578	0.285087	0.67228	NA	NA	NA	0.545023	0.151174	0.17245
tr|Q9VM93_DROME|Q9VM93	Q9VM93	Liprin-α	Mutant_Mono-Ctrl_Mono	-0.318504	0.283696	10.8578	0.28578	0.672679	NA	NA	NA	0.543969	0.318504	0.172192
tr|A1Z9K8_DROME|A1Z9K8	A1Z9K8	Prosap	Mutant_Mono-Ctrl_Mono	0.213223	0.189918	10.8578	0.285773	0.672679	NA	NA	NA	0.543979	0.213223	0.172192
tr|Q7K4J7_DROME|Q7K4J7	Q7K4J7	CG17985	Mutant_Mono-Ctrl_Mono	0.347052	0.309398	10.8578	0.286184	0.673057	NA	NA	NA	0.543355	0.347052	0.171948
sp|DJ1B_DROME|Q9VA37	Q9VA37	dj-1β	Mutant_Mono-Ctrl_Mono	-0.310339	0.276703	10.8578	0.286241	0.673057	NA	NA	NA	0.543268	0.310339	0.171948
tr|Q9VZ38_DROME|Q9VZ38	Q9VZ38	CG1537	Mutant_Mono-Ctrl_Mono	-0.203563	0.18167	10.8578	0.286668	0.673708	NA	NA	NA	0.54262	0.203563	0.171528
tr|Q95SR0_DROME|Q95SR0	Q95SR0	CG31445	Mutant_Mono-Ctrl_Mono	0.478873	0.427525	10.8578	0.286834	0.673743	NA	NA	NA	0.54237	0.478873	0.171506
tr|Q9VC05_DROME|Q9VC05	Q9VC05	Osbp	Mutant_Mono-Ctrl_Mono	-0.397442	0.356544	10.8578	0.289042	0.673929	NA	NA	NA	0.539039	0.397442	0.171386
sp|ELL_DROME|Q9VW51	Q9VW51	Su(Tpl)	Mutant_Mono-Ctrl_Mono	0.359364	0.322297	10.8578	0.288918	0.673929	NA	NA	NA	0.539226	0.359364	0.171386
tr|M9PGB1_DROME|M9PGB1	M9PGB1	RtGEF	Mutant_Mono-Ctrl_Mono	0.320111	0.286969	10.8578	0.288721	0.673929	NA	NA	NA	0.539522	0.320111	0.171386
tr|A8JR05_DROME|A8JR05	A8JR05	cv-c	Mutant_Mono-Ctrl_Mono	-0.317275	0.284026	10.8578	0.288076	0.673929	NA	NA	NA	0.540493	0.317275	0.171386
tr|Q7KJN8_DROME|Q7KJN8	Q7KJN8	shot	Mutant_Mono-Ctrl_Mono	0.315668	0.282887	10.8578	0.28856	0.673929	NA	NA	NA	0.539763	0.315668	0.171386
tr|Q9VCH1_DROME|Q9VCH1	Q9VCH1	eIF4G2	Mutant_Mono-Ctrl_Mono	0.282891	0.253311	10.8578	0.288195	0.673929	NA	NA	NA	0.540314	0.282891	0.171386
tr|Q7JY80_DROME|Q7JY80	Q7JY80	mspo	Mutant_Mono-Ctrl_Mono	-0.267681	0.240203	10.8578	0.289171	0.673929	NA	NA	NA	0.538846	0.267681	0.171386
sp|TTY1_DROME|Q9U6L4	Q9U6L4	tty	Mutant_Mono-Ctrl_Mono	0.244439	0.218707	10.8578	0.287834	0.673929	NA	NA	NA	0.540858	0.244439	0.171386
tr|Q9VUJ1_DROME|Q9VUJ1	Q9VUJ1	Prosβ2	Mutant_Mono-Ctrl_Mono	-0.236758	0.212407	10.8578	0.289068	0.673929	NA	NA	NA	0.539001	0.236758	0.171386
sp|PUF68_DROME|Q8T6B9	Q8T6B9	hfp	Mutant_Mono-Ctrl_Mono	-0.202556	0.181427	10.8578	0.288325	0.673929	NA	NA	NA	0.540118	0.202556	0.171386
tr|Q9VPA9_DROME|Q9VPA9	Q9VPA9	CG3618	Mutant_Mono-Ctrl_Mono	-0.200463	0.179435	10.8578	0.288024	0.673929	NA	NA	NA	0.540572	0.200463	0.171386
tr|Q9VGJ7_DROME|Q9VGJ7	Q9VGJ7	CG6834	Mutant_Mono-Ctrl_Mono	0.198826	0.177614	10.8578	0.28711	0.673929	NA	NA	NA	0.541952	0.198826	0.171386
tr|Q9VUV4_DROME|Q9VUV4	Q9VUV4	sff	Mutant_Mono-Ctrl_Mono	0.18112	0.162022	10.8578	0.287746	0.673929	NA	NA	NA	0.54099	0.18112	0.171386
tr|Q7K1L4_DROME|Q7K1L4	Q7K1L4	CG8468	Mutant_Mono-Ctrl_Mono	0.171115	0.153099	10.8578	0.287828	0.673929	NA	NA	NA	0.540868	0.171115	0.171386
tr|Q9VZ69_DROME|Q9VZ69	Q9VZ69	Imp	Mutant_Mono-Ctrl_Mono	-0.166482	0.148987	10.8578	0.287926	0.673929	NA	NA	NA	0.540719	0.166482	0.171386
tr|Q8INE9_DROME|Q8INE9	Q8INE9	CG42542	Mutant_Mono-Ctrl_Mono	-0.177282	0.15918	10.8578	0.289446	0.67422	NA	NA	NA	0.538432	0.177282	0.171199
tr|Q9VYT2_DROME|Q9VYT2	Q9VYT2	CG1847	Mutant_Mono-Ctrl_Mono	0.15941	0.143337	10.8578	0.290098	0.675388	NA	NA	NA	0.537455	0.15941	0.170447
tr|Q8IGI0_DROME|Q8IGI0	Q8IGI0	CG5746	Mutant_Mono-Ctrl_Mono	-0.494622	0.445807	10.8578	0.291183	0.676858	NA	NA	NA	0.535833	0.494622	0.169502
tr|Q9VTM6_DROME|Q9VTM6	Q9VTM6	crim	Mutant_Mono-Ctrl_Mono	-0.300817	0.271026	10.8578	0.291011	0.676858	NA	NA	NA	0.536091	0.300817	0.169502
tr|Q7K3N4_DROME|Q7K3N4	Q7K3N4	CG8888	Mutant_Mono-Ctrl_Mono	-0.265604	0.239364	10.8578	0.291132	0.676858	NA	NA	NA	0.53591	0.265604	0.169502
tr|Q9VMW2_DROME|Q9VMW2	Q9VMW2	Rtnl1	Mutant_Mono-Ctrl_Mono	-0.201079	0.181336	10.8578	0.291442	0.677106	NA	NA	NA	0.535448	0.201079	0.169343
sp|METK_DROME|P40320	P40320	Sam-S	Mutant_Mono-Ctrl_Mono	-0.243955	0.220097	10.8578	0.291638	0.677211	NA	NA	NA	0.535156	0.243955	0.169276
sp|ATP5J_DROME|Q24407	Q24407	ATPsynCF6	Mutant_Mono-Ctrl_Mono	-0.283367	0.255953	10.8578	0.292173	0.678102	NA	NA	NA	0.53436	0.283367	0.168705
tr|Q95TJ1_DROME|Q95TJ1	Q95TJ1	Atg16	Mutant_Mono-Ctrl_Mono	0.346601	0.313373	10.8578	0.292615	0.678417	NA	NA	NA	0.533703	0.346601	0.168503
sp|RS21_DROME|O76927	O76927	RpS21	Mutant_Mono-Ctrl_Mono	-0.28508	0.257911	10.8578	0.292902	0.678417	NA	NA	NA	0.533278	0.28508	0.168503
tr|A0A0B4K642_DROME|A0A0B4K642	A0A0B4K642	CG45263	Mutant_Mono-Ctrl_Mono	0.216515	0.195886	10.8578	0.292915	0.678417	NA	NA	NA	0.533258	0.216515	0.168503
sp|MLF_DROME|Q9NKV0	Q9NKV0	Mlf	Mutant_Mono-Ctrl_Mono	-0.130881	0.11833	10.8578	0.292602	0.678417	NA	NA	NA	0.533722	0.130881	0.168503
sp|GBG1_DROME|P38040	P38040	Gγ1	Mutant_Mono-Ctrl_Mono	-0.292043	0.264417	10.8578	0.293259	0.678481	NA	NA	NA	0.532748	0.292043	0.168462
sp|HSP23_DROME|P02516	P02516	Hsp23	Mutant_Mono-Ctrl_Mono	0.284825	0.257959	10.8578	0.293397	0.678481	NA	NA	NA	0.532544	0.284825	0.168462
sp|SPT5H_DROME|Q9V460	Q9V460	Spt5	Mutant_Mono-Ctrl_Mono	0.177143	0.16033	10.8578	0.293101	0.678481	NA	NA	NA	0.532983	0.177143	0.168462
tr|Q9VXF9_DROME|Q9VXF9	Q9VXF9	rngo	Mutant_Mono-Ctrl_Mono	0.320888	0.291162	10.8578	0.29425	0.679504	NA	NA	NA	0.531283	0.320888	0.167808
tr|Q8SYC6_DROME|Q8SYC6	Q8SYC6	Nup43	Mutant_Mono-Ctrl_Mono	-0.203731	0.184876	10.8578	0.294295	0.679504	NA	NA	NA	0.531217	0.203731	0.167808
tr|Q9V3N7_DROME|Q9V3N7	Q9V3N7	CRMP	Mutant_Mono-Ctrl_Mono	-0.382774	0.348362	10.8578	0.29563	0.680575	NA	NA	NA	0.529252	0.382774	0.167124
tr|Q9VXX7_DROME|Q9VXX7	Q9VXX7	CG9095	Mutant_Mono-Ctrl_Mono	0.345927	0.314458	10.8578	0.295093	0.680575	NA	NA	NA	0.530042	0.345927	0.167124
sp|WSCK_DROME|P83097	P83097	Wsck	Mutant_Mono-Ctrl_Mono	0.273131	0.248588	10.8578	0.295651	0.680575	NA	NA	NA	0.529221	0.273131	0.167124
tr|Q8INC3_DROME|Q8INC3	Q8INC3	Mhcl	Mutant_Mono-Ctrl_Mono	-0.245912	0.223784	10.8578	0.295589	0.680575	NA	NA	NA	0.529312	0.245912	0.167124
tr|O62530_DROME|O62530	O62530	AP-2μ	Mutant_Mono-Ctrl_Mono	-0.231519	0.210788	10.8578	0.29581	0.680575	NA	NA	NA	0.528987	0.231519	0.167124
sp|TOP1_DROME|P30189	P30189	Top1	Mutant_Mono-Ctrl_Mono	0.200733	0.182763	10.8578	0.295823	0.680575	NA	NA	NA	0.528968	0.200733	0.167124
sp|SPIN_DROME|Q9GQQ0	Q9GQQ0	spin	Mutant_Mono-Ctrl_Mono	0.160288	0.145753	10.8578	0.29524	0.680575	NA	NA	NA	0.529825	0.160288	0.167124
tr|Q9VN86_DROME|Q9VN86	Q9VN86	Sccpdh1	Mutant_Mono-Ctrl_Mono	-0.159162	0.145018	10.8578	0.296152	0.680983	NA	NA	NA	0.528485	0.159162	0.166864
sp|RS29_DROME|Q9VH69	Q9VH69	RpS29	Mutant_Mono-Ctrl_Mono	0.162621	0.148311	10.8578	0.296587	0.681623	NA	NA	NA	0.527848	0.162621	0.166456
tr|Q9VNC7_DROME|Q9VNC7	Q9VNC7	NKCC	Mutant_Mono-Ctrl_Mono	0.156946	0.143181	10.8578	0.296735	0.681623	NA	NA	NA	0.527631	0.156946	0.166456
tr|Q8IMV7_DROME|Q8IMV7	Q8IMV7	CG13627	Mutant_Mono-Ctrl_Mono	-0.264285	0.241608	10.8578	0.297691	0.682068	NA	NA	NA	0.526235	0.264285	0.166172
tr|Q9VA18_DROME|Q9VA18	Q9VA18	Chchd3	Mutant_Mono-Ctrl_Mono	-0.228702	0.20886	10.8578	0.297212	0.682068	NA	NA	NA	0.526933	0.228702	0.166172
tr|Q9VKI5_DROME|Q9VKI5	Q9VKI5	Ca-β	Mutant_Mono-Ctrl_Mono	-0.179773	0.164261	10.8578	0.29745	0.682068	NA	NA	NA	0.526585	0.179773	0.166172
sp|ECM29_DROME|Q9V677	Q9V677	CG8858	Mutant_Mono-Ctrl_Mono	-0.140952	0.128816	10.8578	0.297542	0.682068	NA	NA	NA	0.526451	0.140952	0.166172
tr|Q9W3L4_DROME|Q9W3L4	Q9W3L4	CG2233	Mutant_Mono-Ctrl_Mono	0.235355	0.215255	10.8578	0.297892	0.682181	NA	NA	NA	0.525941	0.235355	0.166101
tr|Q9W1M7_DROME|Q9W1M7	Q9W1M7	Pi3K59F	Mutant_Mono-Ctrl_Mono	0.257028	0.235222	10.8578	0.298175	0.682479	NA	NA	NA	0.525529	0.257028	0.165911
sp|LARK_DROME|Q94901	Q94901	lark	Mutant_Mono-Ctrl_Mono	0.195144	0.178701	10.8578	0.298467	0.682799	NA	NA	NA	0.525104	0.195144	0.165707
tr|Q9VXL5_DROME|Q9VXL5	Q9VXL5	CG8924	Mutant_Mono-Ctrl_Mono	0.283113	0.259365	10.8578	0.298654	0.682878	NA	NA	NA	0.524831	0.283113	0.165657
sp|PSDE_DROME|Q9V3H2	Q9V3H2	Rpn11	Mutant_Mono-Ctrl_Mono	-0.270139	0.247743	10.8578	0.299144	0.682951	NA	NA	NA	0.52412	0.270139	0.16561
tr|Q9W081_DROME|Q9W081	Q9W081	CG42676	Mutant_Mono-Ctrl_Mono	0.235507	0.215953	10.8578	0.299082	0.682951	NA	NA	NA	0.524209	0.235507	0.16561
tr|Q9W457_DROME|Q9W457	Q9W457	Shmt	Mutant_Mono-Ctrl_Mono	0.199451	0.18291	10.8578	0.29913	0.682951	NA	NA	NA	0.52414	0.199451	0.16561
sp|PFKA_DROME|P52034	P52034	Pfk	Mutant_Mono-Ctrl_Mono	-0.174077	0.159725	10.8578	0.299373	0.683125	NA	NA	NA	0.523788	0.174077	0.1655
sp|VASA2_DROME|B6JUP5	B6JUP5	solo	Mutant_Mono-Ctrl_Mono	0.433535	0.39837	10.8578	0.300041	0.683257	NA	NA	NA	0.522819	0.433535	0.165416
sp|ROGDI_DROME|Q9VVE2	Q9VVE2	rogdi	Mutant_Mono-Ctrl_Mono	-0.277738	0.25526	10.8578	0.30013	0.683257	NA	NA	NA	0.522691	0.277738	0.165416
tr|Q9VEJ1_DROME|Q9VEJ1	Q9VEJ1	SF1	Mutant_Mono-Ctrl_Mono	0.264972	0.243487	10.8578	0.300055	0.683257	NA	NA	NA	0.522799	0.264972	0.165416
tr|Q8MQR5_DROME|Q8MQR5	Q8MQR5	IA-2	Mutant_Mono-Ctrl_Mono	-0.19278	0.17721	10.8578	0.300216	0.683257	NA	NA	NA	0.522566	0.19278	0.165416
sp|Y0417_DROME|Q7K4Q5	Q7K4Q5	CG10417	Mutant_Mono-Ctrl_Mono	0.178699	0.164228	10.8578	0.300108	0.683257	NA	NA	NA	0.522723	0.178699	0.165416
tr|Q9VZQ7_DROME|Q9VZQ7	Q9VZQ7	CG14961	Mutant_Mono-Ctrl_Mono	1.70451	1.57896	10.8578	0.303755	0.683311	NA	NA	NA	0.517477	1.70451	0.165381
sp|APLP_DROME|Q9V496	Q9V496	apolpp	Mutant_Mono-Ctrl_Mono	-0.465447	0.428559	10.8578	0.300969	0.683311	NA	NA	NA	0.521478	0.465447	0.165381
tr|Q9VQT5_DROME|Q9VQT5	Q9VQT5	CG16704	Mutant_Mono-Ctrl_Mono	-0.406234	0.377113	10.8578	0.304733	0.683311	NA	NA	NA	0.51608	0.406234	0.165381
sp|DRICE_DROME|O01382	O01382	Drice	Mutant_Mono-Ctrl_Mono	-0.323028	0.299696	10.8578	0.304465	0.683311	NA	NA	NA	0.516463	0.323028	0.165381
sp|TRC_DROME|Q9NBK5	Q9NBK5	trc	Mutant_Mono-Ctrl_Mono	0.322909	0.298381	10.8578	0.30261	0.683311	NA	NA	NA	0.519116	0.322909	0.165381
tr|M9NGF6_DROME|M9NGF6	M9NGF6	Appl	Mutant_Mono-Ctrl_Mono	0.290611	0.269157	10.8578	0.303673	0.683311	NA	NA	NA	0.517593	0.290611	0.165381
tr|A4V0U4_DROME|A4V0U4	A4V0U4	CG10602	Mutant_Mono-Ctrl_Mono	-0.284647	0.262209	10.8578	0.301182	0.683311	NA	NA	NA	0.521171	0.284647	0.165381
tr|Q9VLP1_DROME|Q9VLP1	Q9VLP1	CG14275	Mutant_Mono-Ctrl_Mono	-0.284533	0.262015	10.8578	0.301026	0.683311	NA	NA	NA	0.521396	0.284533	0.165381
tr|X2J909_DROME|X2J909	X2J909	Pvf3	Mutant_Mono-Ctrl_Mono	0.275326	0.25563	10.8578	0.304807	0.683311	NA	NA	NA	0.515975	0.275326	0.165381
sp|INDY1_DROME|Q9VVT2	Q9VVT2	Indy	Mutant_Mono-Ctrl_Mono	-0.263867	0.243318	10.8578	0.301655	0.683311	NA	NA	NA	0.52049	0.263867	0.165381
tr|Q0KI25_DROME|Q0KI25	Q0KI25	CG4467	Mutant_Mono-Ctrl_Mono	-0.261907	0.241244	10.8578	0.301148	0.683311	NA	NA	NA	0.521221	0.261907	0.165381
tr|Q9W0S0_DROME|Q9W0S0	Q9W0S0	RhoGEF3	Mutant_Mono-Ctrl_Mono	0.236764	0.219141	10.8578	0.303371	0.683311	NA	NA	NA	0.518025	0.236764	0.165381
tr|Q9VV75_DROME|Q9VV75	Q9VV75	UQCR-C2	Mutant_Mono-Ctrl_Mono	-0.23131	0.214528	10.8578	0.304304	0.683311	NA	NA	NA	0.516692	0.23131	0.165381
sp|APTX_DROME|Q8MSG8	Q8MSG8	CG5316	Mutant_Mono-Ctrl_Mono	0.221079	0.203689	10.8578	0.301267	0.683311	NA	NA	NA	0.521049	0.221079	0.165381
tr|Q9VZJ8_DROME|Q9VZJ8	Q9VZJ8	CG11594	Mutant_Mono-Ctrl_Mono	-0.215332	0.199018	10.8578	0.302709	0.683311	NA	NA	NA	0.518975	0.215332	0.165381
sp|U2AF2_DROME|Q24562	Q24562	U2af50	Mutant_Mono-Ctrl_Mono	-0.201188	0.186181	10.8578	0.303291	0.683311	NA	NA	NA	0.51814	0.201188	0.165381
tr|M9PHI2_DROME|M9PHI2	M9PHI2	HisRS	Mutant_Mono-Ctrl_Mono	0.189682	0.175194	10.8578	0.302403	0.683311	NA	NA	NA	0.519413	0.189682	0.165381
sp|TOP2_DROME|P15348	P15348	Top2	Mutant_Mono-Ctrl_Mono	-0.188716	0.174424	10.8578	0.302723	0.683311	NA	NA	NA	0.518955	0.188716	0.165381
sp|NDUS3_DROME|Q9VZU4	Q9VZU4	ND-30	Mutant_Mono-Ctrl_Mono	-0.186644	0.172839	10.8578	0.303602	0.683311	NA	NA	NA	0.517695	0.186644	0.165381
sp|TRP_DROME|P19334	P19334	trp	Mutant_Mono-Ctrl_Mono	-0.183714	0.170158	10.8578	0.303688	0.683311	NA	NA	NA	0.517572	0.183714	0.165381
tr|Q9W0S4_DROME|Q9W0S4	Q9W0S4	miple2	Mutant_Mono-Ctrl_Mono	0.181289	0.16727	10.8578	0.30193	0.683311	NA	NA	NA	0.520094	0.181289	0.165381
tr|Q86PD3_DROME|Q86PD3	Q86PD3	CG30022	Mutant_Mono-Ctrl_Mono	-0.179539	0.166636	10.8578	0.304643	0.683311	NA	NA	NA	0.516209	0.179539	0.165381
tr|Q6NP69_DROME|Q6NP69	Q6NP69	gfzf	Mutant_Mono-Ctrl_Mono	-0.175829	0.162624	10.8578	0.303039	0.683311	NA	NA	NA	0.518502	0.175829	0.165381
tr|Q8IQ31_DROME|Q8IQ31	Q8IQ31	CG1695	Mutant_Mono-Ctrl_Mono	-0.175508	0.162671	10.8578	0.30401	0.683311	NA	NA	NA	0.517112	0.175508	0.165381
tr|Q8INJ4_DROME|Q8INJ4	Q8INJ4	CG12213	Mutant_Mono-Ctrl_Mono	0.174981	0.161292	10.8578	0.301481	0.683311	NA	NA	NA	0.52074	0.174981	0.165381
tr|A0A0B4K852_DROME|A0A0B4K852	A0A0B4K852	sm	Mutant_Mono-Ctrl_Mono	-0.171716	0.159196	10.8578	0.304126	0.683311	NA	NA	NA	0.516946	0.171716	0.165381
tr|Q8MQP2_DROME|Q8MQP2	Q8MQP2	CG7231	Mutant_Mono-Ctrl_Mono	0.164789	0.153048	10.8578	0.304949	0.683311	NA	NA	NA	0.515773	0.164789	0.165381
tr|Q9VWD2_DROME|Q9VWD2	Q9VWD2	CG14234	Mutant_Mono-Ctrl_Mono	-0.16372	0.152049	10.8578	0.304931	0.683311	NA	NA	NA	0.515798	0.16372	0.165381
sp|STNA_DROME|Q24211	Q24211	stnA	Mutant_Mono-Ctrl_Mono	-0.163116	0.150386	10.8578	0.301574	0.683311	NA	NA	NA	0.520606	0.163116	0.165381
sp|PIMT_DROME|Q27869	Q27869	Pcmt	Mutant_Mono-Ctrl_Mono	-0.302124	0.280777	10.8578	0.305243	0.683627	NA	NA	NA	0.515355	0.302124	0.165181
tr|Q9VU36_DROME|Q9VU36	Q9VU36	mRpL20	Mutant_Mono-Ctrl_Mono	-0.152125	0.141621	10.8578	0.306038	0.685066	NA	NA	NA	0.514225	0.152125	0.164267
sp|INAD_DROME|Q24008	Q24008	inaD	Mutant_Mono-Ctrl_Mono	-0.187484	0.174597	10.8578	0.306191	0.685067	NA	NA	NA	0.514007	0.187484	0.164267
tr|E2QCB7_DROME|E2QCB7	E2QCB7	Dyb	Mutant_Mono-Ctrl_Mono	0.258048	0.241005	10.8578	0.307521	0.686066	NA	NA	NA	0.512126	0.258048	0.163634
tr|Q8IGL5_DROME|Q8IGL5	Q8IGL5	LRR	Mutant_Mono-Ctrl_Mono	0.197872	0.184639	10.8578	0.307111	0.686066	NA	NA	NA	0.512704	0.197872	0.163634
sp|RL8_DROME|Q9V3G1	Q9V3G1	RpL8	Mutant_Mono-Ctrl_Mono	0.181243	0.169136	10.8578	0.307148	0.686066	NA	NA	NA	0.512652	0.181243	0.163634
tr|Q0KIE7_DROME|Q0KIE7	Q0KIE7	Ank	Mutant_Mono-Ctrl_Mono	-0.170366	0.15906	10.8578	0.307364	0.686066	NA	NA	NA	0.512347	0.170366	0.163634
tr|Q9VUX7_DROME|Q9VUX7	Q9VUX7	Mbs	Mutant_Mono-Ctrl_Mono	0.132005	0.123296	10.8578	0.307557	0.686066	NA	NA	NA	0.512074	0.132005	0.163634
sp|OGFD1_DROME|Q9I7H9	Q9I7H9	sud1	Mutant_Mono-Ctrl_Mono	-0.1765	0.164973	10.8578	0.307885	0.686169	NA	NA	NA	0.511611	0.1765	0.163569
tr|Q5BI62_DROME|Q5BI62	Q5BI62	Mdr50	Mutant_Mono-Ctrl_Mono	-0.12533	0.117152	10.8578	0.30791	0.686169	NA	NA	NA	0.511576	0.12533	0.163569
tr|Q7JWM6_DROME|Q7JWM6	Q7JWM6	CG10936	Mutant_Mono-Ctrl_Mono	0.349891	0.327619	10.8578	0.308698	0.686331	NA	NA	NA	0.510467	0.349891	0.163466
tr|Q9VN63_DROME|Q9VN63	Q9VN63	CG14657	Mutant_Mono-Ctrl_Mono	-0.345023	0.323096	10.8578	0.308749	0.686331	NA	NA	NA	0.510394	0.345023	0.163466
tr|Q9VPU7_DROME|Q9VPU7	Q9VPU7	aru	Mutant_Mono-Ctrl_Mono	0.25251	0.236226	10.8578	0.308288	0.686331	NA	NA	NA	0.511043	0.25251	0.163466
tr|Q9VHR2_DROME|Q9VHR2	Q9VHR2	CG45263	Mutant_Mono-Ctrl_Mono	0.18545	0.173531	10.8578	0.308395	0.686331	NA	NA	NA	0.510893	0.18545	0.163466
sp|PTP10_DROME|P35992	P35992	Ptp10D	Mutant_Mono-Ctrl_Mono	0.180352	0.168801	10.8578	0.308504	0.686331	NA	NA	NA	0.510739	0.180352	0.163466
tr|Q9VQ52_DROME|Q9VQ52	Q9VQ52	CG31663	Mutant_Mono-Ctrl_Mono	0.218476	0.204812	10.8578	0.309244	0.686749	NA	NA	NA	0.509699	0.218476	0.163202
tr|Q9VP50_DROME|Q9VP50	Q9VP50	CG7632	Mutant_Mono-Ctrl_Mono	0.139278	0.130549	10.8578	0.309182	0.686749	NA	NA	NA	0.509786	0.139278	0.163202
tr|Q9VLU2_DROME|Q9VLU2	Q9VLU2	Tg	Mutant_Mono-Ctrl_Mono	0.16661	0.156242	10.8578	0.3094	0.686754	NA	NA	NA	0.50948	0.16661	0.163199
sp|SNRPA_DROME|P43332	P43332	snf	Mutant_Mono-Ctrl_Mono	-0.423321	0.398112	10.8578	0.310713	0.688077	NA	NA	NA	0.507641	0.423321	0.162363
tr|Q4V427_DROME|Q4V427	Q4V427	natalisin	Mutant_Mono-Ctrl_Mono	-0.326201	0.306811	10.8578	0.310766	0.688077	NA	NA	NA	0.507566	0.326201	0.162363
tr|X2JJG0_DROME|X2JJG0	X2JJG0	CG44422	Mutant_Mono-Ctrl_Mono	0.275445	0.259244	10.8578	0.311072	0.688077	NA	NA	NA	0.50714	0.275445	0.162363
sp|TAF4_DROME|P47825	P47825	Taf4	Mutant_Mono-Ctrl_Mono	0.15918	0.149815	10.8578	0.311065	0.688077	NA	NA	NA	0.507149	0.15918	0.162363
tr|Q24050_DROME|Q24050	Q24050	CG2034	Mutant_Mono-Ctrl_Mono	-0.140572	0.132134	10.8578	0.310479	0.688077	NA	NA	NA	0.507967	0.140572	0.162363
sp|LAR_DROME|P16621	P16621	Lar	Mutant_Mono-Ctrl_Mono	0.11928	0.112193	10.8578	0.310779	0.688077	NA	NA	NA	0.507548	0.11928	0.162363
sp|U520_DROME|Q9VUV9	Q9VUV9	Brr2	Mutant_Mono-Ctrl_Mono	0.145752	0.137276	10.8578	0.3114	0.688242	NA	NA	NA	0.506682	0.145752	0.162259
sp|TUTT_DROME|Q9VI58	Q9VI58	Tailor	Mutant_Mono-Ctrl_Mono	0.127964	0.120537	10.8578	0.311454	0.688242	NA	NA	NA	0.506607	0.127964	0.162259
sp|ACADM_DROME|Q9VSA3	Q9VSA3	Mcad	Mutant_Mono-Ctrl_Mono	-0.174138	0.164156	10.8578	0.311805	0.688677	NA	NA	NA	0.506118	0.174138	0.161984
tr|Q9VWD5_DROME|Q9VWD5	Q9VWD5	CG14232	Mutant_Mono-Ctrl_Mono	-0.213217	0.201099	10.8578	0.312042	0.688729	NA	NA	NA	0.505787	0.213217	0.161951
sp|Y1552_DROME|Q9VZ40	Q9VZ40	CG1552	Mutant_Mono-Ctrl_Mono	0.172285	0.162634	10.8578	0.312444	0.688729	NA	NA	NA	0.505228	0.172285	0.161951
tr|Q9VBN5_DROME|Q9VBN5	Q9VBN5	RpL27	Mutant_Mono-Ctrl_Mono	0.163837	0.154646	10.8578	0.312402	0.688729	NA	NA	NA	0.505286	0.163837	0.161951
tr|X2JG41_DROME|X2JG41	X2JG41	l(1)G0196	Mutant_Mono-Ctrl_Mono	0.237793	0.224922	10.8578	0.313363	0.690298	NA	NA	NA	0.503952	0.237793	0.160963
sp|NH2L1_DROME|Q9U3Z7	Q9U3Z7	hoip	Mutant_Mono-Ctrl_Mono	0.138261	0.130805	10.8578	0.313463	0.690298	NA	NA	NA	0.503813	0.138261	0.160963
sp|SLOB_DROME|Q8IPH9	Q8IPH9	Slob	Mutant_Mono-Ctrl_Mono	-0.217016	0.205535	10.8578	0.31396	0.691051	NA	NA	NA	0.503126	0.217016	0.16049
tr|Q9VLK0_DROME|Q9VLK0	Q9VLK0	PIG-U	Mutant_Mono-Ctrl_Mono	0.138761	0.131553	10.8578	0.314426	0.691737	NA	NA	NA	0.502481	0.138761	0.160059
tr|Q9VF83_DROME|Q9VF83	Q9VF83	CG31301	Mutant_Mono-Ctrl_Mono	0.344999	0.327384	10.8578	0.314857	0.692346	NA	NA	NA	0.501886	0.344999	0.159677
tr|Q7K2P3_DROME|Q7K2P3	Q7K2P3	CG1648	Mutant_Mono-Ctrl_Mono	-0.408638	0.387942	10.8578	0.315058	0.692446	NA	NA	NA	0.50161	0.408638	0.159614
sp|MLR_DROME|P18432	P18432	Mlc2	Mutant_Mono-Ctrl_Mono	0.582376	0.554108	10.8578	0.316081	0.692978	NA	NA	NA	0.500202	0.582376	0.15928
tr|Q9VDT5_DROME|Q9VDT5	Q9VDT5	CG4572	Mutant_Mono-Ctrl_Mono	-0.444599	0.423452	10.8578	0.316554	0.692978	NA	NA	NA	0.499552	0.444599	0.15928
tr|X2J9Y1_DROME|X2J9Y1	X2J9Y1	CG15270	Mutant_Mono-Ctrl_Mono	0.385745	0.367751	10.8578	0.316998	0.692978	NA	NA	NA	0.498944	0.385745	0.15928
sp|DPP3_DROME|Q9VHR8	Q9VHR8	DppIII	Mutant_Mono-Ctrl_Mono	-0.270224	0.256777	10.8578	0.315488	0.692978	NA	NA	NA	0.501017	0.270224	0.15928
tr|Q9VKZ7_DROME|Q9VKZ7	Q9VKZ7	CG4972	Mutant_Mono-Ctrl_Mono	-0.241384	0.229781	10.8578	0.31631	0.692978	NA	NA	NA	0.499887	0.241384	0.15928
sp|SOG_DROME|Q24025	Q24025	sog	Mutant_Mono-Ctrl_Mono	0.237259	0.226193	10.8578	0.317002	0.692978	NA	NA	NA	0.498938	0.237259	0.15928
sp|TY3H_DROME|P18459	P18459	ple	Mutant_Mono-Ctrl_Mono	-0.208198	0.1984	10.8578	0.316797	0.692978	NA	NA	NA	0.499219	0.208198	0.15928
tr|Q59DZ3_DROME|Q59DZ3	Q59DZ3	kuz	Mutant_Mono-Ctrl_Mono	0.198783	0.189491	10.8578	0.316951	0.692978	NA	NA	NA	0.499007	0.198783	0.15928
tr|Q8IRD3_DROME|Q8IRD3	Q8IRD3	PHGPx	Mutant_Mono-Ctrl_Mono	-0.170329	0.16238	10.8578	0.316988	0.692978	NA	NA	NA	0.498958	0.170329	0.15928
tr|Q9VY48_DROME|Q9VY48	Q9VY48	mRpL38	Mutant_Mono-Ctrl_Mono	-0.150144	0.142866	10.8578	0.316114	0.692978	NA	NA	NA	0.500156	0.150144	0.15928
tr|A1ZBH3_DROME|A1ZBH3	A1ZBH3	CG15111	Mutant_Mono-Ctrl_Mono	0.136908	0.130504	10.8578	0.316936	0.692978	NA	NA	NA	0.499028	0.136908	0.15928
sp|CEG1A_DROME|Q9NGC3	Q9NGC3	CenG1A	Mutant_Mono-Ctrl_Mono	0.274195	0.261675	10.8578	0.317476	0.692998	NA	NA	NA	0.49829	0.274195	0.159268
sp|U389_DROME|Q9VW12	Q9VW12	CG9231	Mutant_Mono-Ctrl_Mono	-0.217804	0.207827	10.8578	0.317404	0.692998	NA	NA	NA	0.498388	0.217804	0.159268
sp|EXT3_DROME|Q9XZ08	Q9XZ08	botv	Mutant_Mono-Ctrl_Mono	0.17906	0.170823	10.8578	0.317312	0.692998	NA	NA	NA	0.498513	0.17906	0.159268
sp|RX21_DROME|Q24491	Q24491	Rsf1	Mutant_Mono-Ctrl_Mono	0.155612	0.148566	10.8578	0.317661	0.693064	NA	NA	NA	0.498037	0.155612	0.159227
tr|Q9VYM7_DROME|Q9VYM7	Q9VYM7	CG42258	Mutant_Mono-Ctrl_Mono	0.39516	0.377964	10.8578	0.318511	0.693366	NA	NA	NA	0.496875	0.39516	0.159038
sp|PAL1_DROME|Q9V5E1	Q9V5E1	Pal1	Mutant_Mono-Ctrl_Mono	0.250836	0.239953	10.8578	0.318573	0.693366	NA	NA	NA	0.49679	0.250836	0.159038
tr|Q7YU67_DROME|Q7YU67	Q7YU67	Sema5c	Mutant_Mono-Ctrl_Mono	0.247455	0.236537	10.8578	0.318219	0.693366	NA	NA	NA	0.497274	0.247455	0.159038
tr|Q9VFV9_DROME|Q9VFV9	Q9VFV9	Droj2	Mutant_Mono-Ctrl_Mono	-0.182947	0.175009	10.8578	0.318573	0.693366	NA	NA	NA	0.496791	0.182947	0.159038
sp|TECPR_DROME|Q9VWB0	Q9VWB0	Pex23	Mutant_Mono-Ctrl_Mono	-0.141146	0.135009	10.8578	0.31853	0.693366	NA	NA	NA	0.49685	0.141146	0.159038
tr|Q9W152_DROME|Q9W152	Q9W152	CG11413	Mutant_Mono-Ctrl_Mono	0.952401	0.902402	8.8578	0.319174	0.694336	NA	NA	NA	0.495972	0.952401	0.15843
sp|PNUT_DROME|P40797	P40797	pnut	Mutant_Mono-Ctrl_Mono	-0.445628	0.427951	10.8578	0.320365	0.694782	NA	NA	NA	0.494355	0.445628	0.158151
tr|Q9VVK3_DROME|Q9VVK3	Q9VVK3	Ccn	Mutant_Mono-Ctrl_Mono	0.245207	0.232632	8.8578	0.319758	0.694782	NA	NA	NA	0.495178	0.245207	0.158151
tr|Q9VL69_DROME|Q9VL69	Q9VL69	CG5885	Mutant_Mono-Ctrl_Mono	-0.196652	0.188767	10.8578	0.32016	0.694782	NA	NA	NA	0.494633	0.196652	0.158151
sp|ST7_DROME|Q9VPB1	Q9VPB1	CG3634	Mutant_Mono-Ctrl_Mono	0.189951	0.182635	10.8578	0.32092	0.694782	NA	NA	NA	0.493604	0.189951	0.158151
tr|Q9VC63_DROME|Q9VC63	Q9VC63	Cftr	Mutant_Mono-Ctrl_Mono	0.186458	0.178918	10.8578	0.319996	0.694782	NA	NA	NA	0.494856	0.186458	0.158151
sp|THEM6_DROME|Q9W440	Q9W440	CG4666	Mutant_Mono-Ctrl_Mono	-0.184265	0.176655	10.8578	0.319581	0.694782	NA	NA	NA	0.495418	0.184265	0.158151
tr|Q7K130_DROME|Q7K130	Q7K130	DCTN4-p62	Mutant_Mono-Ctrl_Mono	-0.132256	0.127165	10.8578	0.320931	0.694782	NA	NA	NA	0.493588	0.132256	0.158151
tr|Q8MRI4_DROME|Q8MRI4	Q8MRI4	CG1578	Mutant_Mono-Ctrl_Mono	-0.12844	0.123456	10.8578	0.320781	0.694782	NA	NA	NA	0.493791	0.12844	0.158151
sp|PRS4_DROME|P48601	P48601	Rpt2	Mutant_Mono-Ctrl_Mono	0.104888	0.100831	10.8578	0.320839	0.694782	NA	NA	NA	0.493713	0.104888	0.158151
tr|Q9VGQ1_DROME|Q9VGQ1	Q9VGQ1	CG5214	Mutant_Mono-Ctrl_Mono	-0.180422	0.173646	10.8578	0.321381	0.695419	NA	NA	NA	0.49298	0.180422	0.157753
tr|Q9W255_DROME|Q9W255	Q9W255	qkr58E-1	Mutant_Mono-Ctrl_Mono	0.317351	0.305749	10.8578	0.321858	0.69551	NA	NA	NA	0.492336	0.317351	0.157697
tr|A0A6M3QHJ5_DROME|A0A6M3QHJ5	A0A6M3QHJ5	px	Mutant_Mono-Ctrl_Mono	0.307413	0.296162	10.8578	0.321838	0.69551	NA	NA	NA	0.492362	0.307413	0.157697
sp|RS14A_DROME|C0HKA0	C0HKA0	RpS14a	Mutant_Mono-Ctrl_Mono	0.12272	0.118281	10.8578	0.322044	0.69551	NA	NA	NA	0.492085	0.12272	0.157697
tr|Q7KUP8_DROME|Q7KUP8	Q7KUP8	CG33257	Mutant_Mono-Ctrl_Mono	-0.287806	0.277863	10.8578	0.322821	0.696851	NA	NA	NA	0.491038	0.287806	0.15686
tr|Q8IR69_DROME|Q8IR69	Q8IR69	HDAC4	Mutant_Mono-Ctrl_Mono	0.283553	0.274302	10.8578	0.323739	0.696958	NA	NA	NA	0.489805	0.283553	0.156793
tr|Q9VHB5_DROME|Q9VHB5	Q9VHB5	Vps45	Mutant_Mono-Ctrl_Mono	-0.244314	0.236117	10.8578	0.323299	0.696958	NA	NA	NA	0.490396	0.244314	0.156793
tr|Q9VME2_DROME|Q9VME2	Q9VME2	Nepl6	Mutant_Mono-Ctrl_Mono	-0.190666	0.184376	10.8578	0.323566	0.696958	NA	NA	NA	0.490037	0.190666	0.156793
sp|TORS_DROME|O77277	O77277	Torsin	Mutant_Mono-Ctrl_Mono	-0.189644	0.183277	10.8578	0.323287	0.696958	NA	NA	NA	0.490412	0.189644	0.156793
tr|Q7YU13_DROME|Q7YU13	Q7YU13	polybromo	Mutant_Mono-Ctrl_Mono	0.161972	0.156596	10.8578	0.323468	0.696958	NA	NA	NA	0.490168	0.161972	0.156793
tr|Q9VXV6_DROME|Q9VXV6	Q9VXV6	Scamp	Mutant_Mono-Ctrl_Mono	0.147186	0.142404	10.8578	0.323805	0.696958	NA	NA	NA	0.489717	0.147186	0.156793
sp|SEPT1_DROME|P42207	P42207	Septin1	Mutant_Mono-Ctrl_Mono	-0.505214	0.489292	10.8578	0.32427	0.697291	NA	NA	NA	0.489093	0.505214	0.156586
sp|HEP_DROME|Q23977	Q23977	hep	Mutant_Mono-Ctrl_Mono	0.192005	0.185906	10.8578	0.324151	0.697291	NA	NA	NA	0.489252	0.192005	0.156586
tr|Q8IGW2_DROME|Q8IGW2	Q8IGW2	CG31098	Mutant_Mono-Ctrl_Mono	-0.116757	0.113197	10.8578	0.324759	0.698005	NA	NA	NA	0.488439	0.116757	0.156141
sp|FACR1_DROME|A1ZAI5	A1ZAI5	CG5065	Mutant_Mono-Ctrl_Mono	0.191339	0.185598	10.8578	0.324992	0.698171	NA	NA	NA	0.488128	0.191339	0.156038
tr|Q8IGG7_DROME|Q8IGG7	Q8IGG7	CG31548	Mutant_Mono-Ctrl_Mono	-0.339665	0.329916	10.8578	0.325611	0.699165	NA	NA	NA	0.487301	0.339665	0.15542
tr|Q9N630_DROME|Q9N630	Q9N630	Strn-Mlck	Mutant_Mono-Ctrl_Mono	-2.74306	2.5582	5.8578	0.325778	0.699189	NA	NA	NA	0.487078	2.74306	0.155405
tr|Q9VFE7_DROME|Q9VFE7	Q9VFE7	Nup93-2	Mutant_Mono-Ctrl_Mono	0.19452	0.189194	10.8578	0.326238	0.699841	NA	NA	NA	0.486465	0.19452	0.155001
sp|OB99A_DROME|Q9VAJ4	Q9VAJ4	Obp99a	Mutant_Mono-Ctrl_Mono	0.473693	0.462027	10.8578	0.327545	0.700629	NA	NA	NA	0.48473	0.473693	0.154512
tr|Q9VVI1_DROME|Q9VVI1	Q9VVI1	CG7564	Mutant_Mono-Ctrl_Mono	0.407104	0.396544	10.8578	0.326923	0.700629	NA	NA	NA	0.485555	0.407104	0.154512
tr|Q059C4_DROME|Q059C4	Q059C4	dcma	Mutant_Mono-Ctrl_Mono	-0.401417	0.39121	10.8578	0.327165	0.700629	NA	NA	NA	0.485233	0.401417	0.154512
sp|SIRT1_DROME|Q9VK34	Q9VK34	Sirt1	Mutant_Mono-Ctrl_Mono	0.228772	0.222962	10.8578	0.327181	0.700629	NA	NA	NA	0.485212	0.228772	0.154512
tr|Q9W0K9_DROME|Q9W0K9	Q9W0K9	CG9205	Mutant_Mono-Ctrl_Mono	-0.197081	0.192216	10.8578	0.327518	0.700629	NA	NA	NA	0.484765	0.197081	0.154512
sp|GALL2_DROME|Q9VTC4	Q9VTC4	galla-2	Mutant_Mono-Ctrl_Mono	0.151823	0.148167	10.8578	0.327804	0.700835	NA	NA	NA	0.484386	0.151823	0.154384
sp|JIP3_DROME|Q9GQF1	Q9GQF1	syd	Mutant_Mono-Ctrl_Mono	0.140698	0.137354	10.8578	0.327954	0.700835	NA	NA	NA	0.484187	0.140698	0.154384
[truncated: 2,272 more rows]
