# Supplementary material for: OTUD6 deubiquitination of RPS7/eS7 on the free 40 S ribosome regulates global protein translation and stress
Source: Nat Commun. 2024 Aug 11;15:6873. doi: 10.1038/s41467-024-51284-y (PMC11316749; doi:10.1038/s41467-024-51284-y)
Supplement: Supplementary file 7 — Supplementary Dataset 4 [file 41467_2024_51284_MOESM7_ESM.xlsx]

## Sheet: Table S1
Reagents
Drosophila Strains
Reagent or Resource	Source	Identifier
UAS-OTUD6 RNAi	Vienna Drosophila Resource Center (VDRC)	VDRC ID 105469
OTUD6C183A	This study	N/A
OTUD6C183R	This study	N/A
OTUD6null	This study	N/A
OTUD6FLAG.HA	This study	N/A
OTUD6C183.FLAG.HA	This study	N/A
UAS-OTUD6.FLAG.HA	This study	N/A
RPL3.3xFLAG	Bloomington Drosophila Stock Center (BDSC)	79221; RRID:BDSC_79221
UAS-RPL11.GFP	https://doi.org/10.1091/mbc.e08-06-0592	N/A
Rack1EP	BDSC	15000; RRID:BDSC_15000
Rack1df	BDSC	24153; RRID:BDSC_24153
Dis3ep	BDSC	30112; RRID:BDSC_30112
Dis31	BDSC	83000; RRID:BDSC_83000
UAS-Dis3.GFP	BDSC	83003; RRID:BDSC_83003
ZNF598EP	BDSC	22091; RRID:BDSC_22091
ZNF598EY	BDSC	24087; RRID:BDSC_24087
Nedd4EP	BDSC	15289; RRID:BDSC_15289
RNF10EY	BDSC	22641; RRID:BDSC_22641
RNF10PBAC	BDSC	17910; RRID:BDSC_17910
Kpc1PBAC	BDSC	17772; BDSC_17772
agoEY	BDSC	20064; BDSC_20064
agoEP	BDSC	16989; BDSC_16989
Bre1PZ	BDSC	11541; RRID:BDSC_11541
Ubc6EX	BDSC	15757; RRID:BDSC_15757
Ubc6mimic	BDSC	35975; RRID:BDSC_35975
Su(dx)2	BDSC	293; RRID:BDSC_293
Su(dx)32	BDSC	26660; RRID:BDSC_26660
effmer4	BDSC	6401; RRID:BDSC_6401
UAS-poly(GR)36	BDSC	58692; RRID:BDSC_58692
GMR-Gal4	BDSC	84247; RRID:BDSC_84247
elav-Gal4	BDSC	458; RRID:BDSC_458
Actin5c-Gal4	BDSC	4414; RRID:BDSC_4414
Ubi-GFP0D	https://doi.org/10.7554/eLife.76893	N/A
Ubi-GFP54C3’	https://doi.org/10.7554/eLife.76893	N/A
yw; DR-white/CyO	https://doi.org/10.1038/srep17601	N/A
w; Ub-I-SceI(sp)/Ub-I-SceI(CyO)	https://doi.org/10.1038/srep17601	N/A
Antibodies
Reagent or Resource	Source	Identifier	Validation
Rabbit anti-HA (Western: 1:1,000; IHC: 1:300)	Cell Signaling	3724S	Manufacturer's website
Mouse anti-FLAG (1:2,000)	Sigma-Aldrich	F3165	Manufacturer's website
Rabbit anti-RACK1 (1:5,000)	https://doi.org/10.1002/dvdy.21217	N/A	Original study
Mouse anti-ubiquitin (P4D1) (1:1,000)	Cell Signaling	3936	Manufacturer's website
Mouse anti-Ubiquitinylated proteins,mAb clone FK1 (1:500)	Millipore Simga	04-262	Manufacturer's website
Guinea Pig anti-Dis3 (1:5,000)	https://doi.org/10.1534/genetics.116.187930	N/A	Original study
Rabbit anti-RPL11 (1:1,000)	Bethyl Laboratories	A303-931A	Manufacturer's website, and by molecular weight on Drosophila westerns
Chicken anti-RPS7 (1:10,000)	This study	N/A	By molecular weight, and by effect of RPS7.K2R mutation
Rabbit anti-α-Tubulin (11H10) (1:10,000)	Cell Signaling	2125S	Manufacturer's website
Mouse anti-α-Tubulin (1:10,000)	Sigma-Aldrich	T6074	Manufacturer's website
Mouse anti-Puromycin (1:1,000)	Developmental Studies Hybridoma Bank	PMY-2A4; AB_2619605	Manufacturer's website
Mouse anti-Bruchpilot (1:20)	Developmental Studies Hybridoma Bank	NC82; AB_2314866	Manufacturer's website
Rabbit-HRP (1:10,000)	Jackson ImmunoResearch	711-035-152; RRID: AB_10015282	Manufacturer's website
Mouse-HRP (1:10,000)	Jackson ImmunoResearch	715-035-150; RRID: AB_2340770	Manufacturer's website
Chicken-HRP (1:10,000)	Jackson ImmunoResearch	703-035-155; RRID: AB_10015283	Manufacturer's website
Guinea pig-HRP (1:10,000)	Invitrogen	A18769; RRID: AB_2535546	Manufacturer's website
Recombinant DNA
Reagent or Resource	Source	Identifier
UAS-OTUD6.FLAG.HA (UFO07783)	Drosophila Genome Resource Center	1642336; RRID:DGRC_1642336
pU6-BbsI-chiRNA	Addgene	45946; RRID:Addgene_45946
Chemicals, Peptides, and Recombinant Proteins
Reagent or Resource	Source	Identifier
3ΧFLAG peptide	Sigma-Aldrich	F4799
methyl methanesulfonate	Thermo Fisher Scientific	156890050
methy viologen dichloride hydrate	Sigma-Aldrich	856177
Dynabeads M-270 Epoxy beads	Invitrogen	14311D
His-HALO-hPlic1UBA4x	Gift from Eric Bennett, UCSD	N/A
His-hP2-UBA	Gift from Eric Bennett, UCSD	N/A
USP2core	Lifesensors	DB-0501-0025
Agarose Type I, low EEO	Sigma-Aldrich	A6013
RPS7 peptide: KIIKPGGSDPDDFEKS	Sigma-Aldrich	N/A
ChromoTek Ubiquitin-Trap Magnetic Agarose	PROTEINTECH	utma
Software
Name	Source	Identifier
ImageJ/Fiji	NIH	https://imagej.nih.gov/ij/
PRISM 8/9/10	GraphPad	https://www.graphpad.com/scientific-software/prism/
Excel	Microsoft	https://products.office.com/en-us/excel
Oligonucleotides
Name	Sequence	Used for
C183A ssODN	CAGCAAAGCTATCCCAACGCCAATTATCCCTTCACAATATACCCTCCGATGGCGACGCCTTATATCAGTCCATCAGACATCAACTTATCGTAAATGCTCTTCCAGGTAATGCTTCACGATTCAGTCCACACAGCACCAAAACTAATCCATAATAATTGCACCAAAGGTCA	To create OTUD6(C183A)
C183R ssODN	CAGCAAAGCTATCCCAACGCCAATTATCCCTTCACAATATACCCTCCGATGGCGACCGCTTATATCAGTCCATCAGACATCAACTTATCGTAAATGCTCTTCCAGGTAATGCTTCACGATTCAGTCCACATAGCACCAAAACTAATCCATAATAATTGCACCAAAGGTCA	To create OTUD6(C183R)
OTUD6.FLAG.HA ssODN	GATCATCTGCTACCACCGCCACATATACCAATTGGGTGCCCACTACAATTCCACGGTGCCAGCAGCCgactacaaggatgacgatgacaagctcgatggaggatacccatacgatgttccagattacgctTAAACGGGAAATGCCCAATGGCATTTACCATCAACTCACTCGATTTTGTAACAGATTGTTTTATTACATA	Tagging wildtype OTUD6 and OTUD6(C183A)
RPS7 K2R ssODN	TGCGCGTGGGCTTGGGCAGGATCTTGCGCTCCGCAATCACGACGACGTGCTTGCCCGAGAACCTCCTCTCGAGCTCGCGGACCAGGATGATCTGGATCTTCTGGAACACCTTCTGCTGTGGAATGGGCACGTAGATGATGACGGCCTGCG	To create RPS7(K83R,K84R)
C183A gRNA sense	CTTCGAAGAGCATTTACGATAAGT	Cloning gRNA for OTUD6(C183A)
C183A gRNA antisense	AAACACTTATCGTAAATGCTCTTC	Cloning gRNA for OTUD6(C183A)
OTUD6.FLAG.HA sense	CTTCGCATTTCCCGTTTAGGCTGC	Cloning gRNA for OTUD6 epitope tag
OTUD6.FLAG.HA antisense	AAACGCAGCCTAAACGGGAAATGC	Cloning gRNA for OTUD6 epitope tag
RPS7 K2R gRNA sense	CTTCGATCATCCTGGTCCGCGAGC	Cloning gRNA for RPS7(K2R)
RPS7 K2R gRNA antisense	AAACGCTCGCGGACCAGGATGATC	Cloning gRNA for RPS7(K2R)
OTUD6-F	CTCCGATGGCGACCG	Wild-type OTUD6 genotyping
OTUD6-R	CAACTCCTGAACACTGTG	Wild-type OTUD6 genotyping
OTUD6(C183A)-F	CTCCGATGGCGACGC	OTUD6(C183A) genotyping
OTUD6(C183A)-R	GCACATAATTGGCAGTTTC	OTUD6(C183A) genotyping
OTUD6(C183R)-F	CTCCGATGGCGACCG	OTUD6(C183R) genotyping
OTUD6(C183R)-R	GGCCATCTCATCGCTACTC	OTUD6(C183R) genotyping
RPS7-F	TCCCGATGACTTCGAGAAGTC	Wild-type RPS7 genotyping
RPS7-R	TGCTTGCCCGAGAACTTCT	Wild-type RPS7 genotyping
RPS7(K2R)-F	CGCGAGCTGGAGAGGAGG	RPS7(K2R) genotyping
RPS7(K2R)-R	GGATGCGCTTGCCCACAATC	RPS7(K2R) genotyping
OTUD6 ORF-F	GTGACGATATTTCCGACAGCTTTC	Sequencing OTUD6 open reading frame
OTUD6 ORF-R	GCTTGAATTTACACTAAACCGCCAC	Sequencing OTUD6 open reading frame
OTUD6 tag-F	GGCCATCTCATCGCTACTCC	Genotyping endogenously tagged OTUD6
OTUD6 tag-R (same as ORF-R)	GCTTGAATTTACACTAAACCGCCAC	Genotyping endogenously tagged OTUD6
OTUD6 qPCR-F	CCAACGCCAATTATCCCTTCAC	qPCR of OTUD6
OTUD6 qPCR-R	TTAGCGAGTCCTTGTGAGCA	qPCR of OTUD6
