# Supplementary material for: OTUD6 deubiquitination of RPS7/eS7 on the free 40 S ribosome regulates global protein translation and stress
Source: Nat Commun. 2024 Aug 11;15:6873. doi: 10.1038/s41467-024-51284-y (PMC11316749; doi:10.1038/s41467-024-51284-y)
Supplement: Supplementary file 8 — Source Data [file 41467_2024_51284_MOESM8_ESM.xlsx]

## Sheet: Statistics
Experimental Conditions and Statistical Analyses
Figure	Measurement	#	Genotype/Condition	n	Test	Post-hoc	Result	Adjusted P
1B left	MMS sensitivity	1	genetic background control	14	One way ANOVA	Dunnett's
		2	OTUD6C183A/+	15			****	<0.0001
		3	OTUD6C183A	15			****	<0.0001
1B right	MMS sensitivity	1	genetic background control	16	One way ANOVA	Dunnett's
		2	OTUD6C183R/+	16			ns	0.8633
		3	OTUD6C183R	15			**	0.002
		4	OTUD6EP95/+	15			ns	0.3493
		5	OTUD6EP95	15			*	0.0288
		6	OTUD6C183R/EP95	16			**	0.0037
1C	Paraquat sensitivity	1	genetic background control	16	One way ANOVA	Dunnett's
		2	OTUD6C183A/+	12			ns	0.7124
		3	OTUD6C183A	16			****	<0.0001
		4	OTUD6EP95/+	12			ns	0.9952
		5	OTUD6EP95	16			**	0.0058
1E	Aversive conditioning memory	1	genetic background control	18	One way ANOVA	Dunnett's
		2	OTUD6C183A	18			**	0.0066
		3	OTUD6EP95	18			ns	0.1528
2C	MMS sensitivity	1	genetic background control	24	One way ANOVA	Šídák's
		2	OTUD6C183A /+	24			****	<0.0001 (1 vs. 2)
		3	Rack1Df/+	20			ns	0.9879 (3 vs. 4)
		4	Rack1Df /+; OTUD6C183A/+	20			****	<0.0001 (2 vs. 4)
		5	Rack1EP/+	24			ns	0.2645 (5 vs. 6)
		6	Rack1EP/+; OTUD6C183A/+	24			****	<0.0001 (2 vs. 6)
2E	MMS sensitivity	1	genetic background control	15	One way ANOVA	Šídák's
		2	OTUD6C183A/+	15			****	<0.0001 (1 vs. 2)
		3	Cnot4Cr/+	14			ns	0.9640 (3 vs. 4)
		4	Cnot4Cr /+;OTUD6C183A/+	14			**	<0.0001 (2 vs. 4)
2F	MMS sensitivity	1	genetic background control	20	One way ANOVA	Šídák's
		2	OTUD6C183A/+	20			****	0.0001 (1 vs. 2)
		3	RNF10EY2/+	20			ns	0.1566 (3 vs. 4)
		4	RNF10EY2/+,OTUD6C183A/+	19			****	<0.0001 (2 vs. 4)
		5	RNF10PBAC/+	13			ns	0.7167 (5 vs. 6)
		6	RNF10PBAC/+,OTUD6C183A/+	15			***	0.0002 (2 vs. 6)
2G	MMS sensitivity	1	genetic background control	20	One way ANOVA	Šídák's
		2	OTUD6C183A/+	16			**	0.0090 (1 vs. 2)
		3	Kpc1PBAC/+	17			ns	0.5421 (3 vs. 4)
		4	Kpc1PBAC/+,OTUD6C183A/+	9			****	<0.0001 (2 vs. 4)
3A	Puromycin incorporation	1	genetic background control	7	One way ANOVA	Dunnett's
		2	OTUD6C183A	6			***	0.0004
		3	OTUD6C183R	3			**	0.0018
3B	Longevity	1	genetic background control	75	Log-rank test	Mantel-Cox
		2	OTUD6C183A	74			****	<0.0001
		3	OTUD6EP95	45			****	<0.0001
3C	Pupal eclosion timing	1	genetic background control	8	One way ANOVA	Dunnett's
		2	OTUD6C183A	6			****	<0.0001
		3	OTUD6EP95	6			****	<0.0001
3D	Developmental lethality	1	genetic background control	11	One way ANOVA	Dunnett's
		2	OTUD6C183A	9			ns	0.0929
		3	OTUD6EP95	9			ns	0.1838
5A	Puromycin incorporation	1	elav>+	5	One way ANOVA	Dunnett's
		2	elav>OTUD6.IR	5			*	0.0349
		3	elav>OTUD6.OE	4			**	0.0082
5B	RPS7 monoubiquitination	1	elav>+	4	One way ANOVA	Dunnett's
		2	elav>OTUD6.IR	4			*	0.0177
		3	elav>OTUD6.OE	4			****	<0.0001
6A	RPS7 monoubiquitination	1	OTUD6C183A	4	One way ANOVA	Dunnett's
		2	RNF10PBAC,OTUD6C183A	4			*	0.0448
		3	Rack1EP/+;OTUD6C183A	3			**	0.0018
		4	Cnot4Cr/+;OTUD6C183A	3			*	0.0392
6B	RPS7 monoubiquitination	1	genetic background control (untreated)	3	(F test) 0.0670	unpaired t-test	****	<0.0001 (1 vs. 2)
		2	genetic background control (MMS)	3
		3	OTUD6C183A (untreated)	3	(F test) 0.0715	unpaired t-test	ns	0.3799 (3 vs. 4)
		4	OTUD6C183A (MMS)	3
6C	RPS7 monoubiquitination levels	1	GFP0D/+;OTUD6FLAG.HA/+	8	Kruskal-Wallis test	Šídák's
		2	GFP54C3'/+;OTUD6FLAG.HA/+	7			*	0.0410 (1 vs. 2)
		3	GFP0D/+;OTUD6C183A.FLAG.HA/+	6			**	0.0075 (1 vs. 3)
		4	GFP54C3'/+;OTUD6C183A.FLAG.HA/+	6			ns	>0.9999 (3 vs. 4)
6D	MMS sensitivity	1	genetic background control	12	One way ANOVA	Šídák's
		2	RPS7K2R	12			**	0.0014 (1 vs. 2)
		3	OTUD6C183A	12			****	<0.0001 (2 vs. 3)
		4	OTUD6C183A,RPS7K2R	12			****	<0.0001 (1 vs. 4)
		4	OTUD6C183A,RPS7K2R	12			****	<0.0001 (2 vs. 4)
		4	OTUD6C183A,RPS7K2R	12			ns	0.0753 (3 vs. 4)
6E	Puromycin incorporation	1	genetic background control	7	One way ANOVA	Dunnett's
		2	RPS7K2R	7			***	0.0005
		3	OTUD6C183A	7			**	0.0041
		4	OTUD6C183A,RPS7K2R	7			***	0.0006
7D	RPS7 monoubiquitination levels	1	RPL3.3xFLAG	4	(F test) <0.0001	Mann-Whitney	*	0.0286
		2	RPL3.3xFLAG;OTUD6C183R	4	(F test) <0.0001
	RPS7 protein levels	1	RPL3.3xFLAG	4	(F test) <0.0001	Mann-Whitney	ns	>0.9999
		2	RPL3.3xFLAG;OTUD6C183R	4	(F test) <0.0001
7E	RPS7 protein levels	1	genetic background control	7	(F test) <0.0001	Mann-Whitney	***	0.0006
		2	OTUD6C183A	7	(F test) <0.0001
	RPS7 monoubiquitination levels	1	genetic background control	7	(F test) <0.0001	Mann-Whitney	***	0.0006
		2	OTUD6C183A	7	(F test) <0.0001
	RPS6 protein levels	1	genetic background control	6	(F test) <0.0001	Mann-Whitney	**	0.0079
		2	OTUD6C183A	6	(F test) <0.0001
	RPL11 protein levels	1	genetic background control	7	(F test) <0.0001	Mann-Whitney	ns	0.69
		2	OTUD6C183A	7	(F test) <0.0001
8A	OTUD6 protein levels	1	OTUD6FLAG.HA untreated	8	(F test) 0.2414	unpaired t-test	*	0.0326
		2	OTUD6FLAG.HA MMS	8
8B	OTUD6 protein levels	1	OTUD6FLAG.HA young	5	(F test) 0.0382	Mann-Whitney	*	0.0159
		2	OTUD6FLAG.HA old	5
8D	Eye degeneration	1	GMR>+	7	One way ANOVA	Šídák's
		2	GMR>Poly(GR)36	21			****	<0.0001 (1 vs. 2)
		3	GMR>Poly(GR)36,OTUD6C183A/+	23			**	0.0018 (2 vs. 3)
		4	GMR>Poly(GR)36,OTUD6.IR	13			****	<0.0001 (2 vs. 4)
		5	GMR>Poly(GR)36,OTUD6.OE	4			ns	0.9925 (2 vs. 5)
8E	OTUD6 protein levels	1	GMR>+,OTUD6FLAG.HA	4	(F test) 0.2759	unpaired t-test	*	0.0133
		2	GMR>Poly(GR)36,OTUD6FLAG.HA	4
	RPS7 monoubiquitination levels	1	GMR>+,OTUD6FLAG.HA	4	(F test) 0.0357	Mann-Whitney	*	0.0286
		2	GMR>Poly(GR)36,OTUD6FLAG.HA	4
S1A	OTUD6 mRNA levels	1	genetic background control	4	(F test) 0.0060	Mann-Whitney	*	0.0286
		2	OTUD6EP95	4
S1B	Homology directed repair	1	genetic background control	21	ANOVA	Dunnett's
		2	OTUD6null/+	15			ns	0.7557
		3	OTUD6C183A	20			*	0.0212
S1C left	Shock avoidance	1	genetic background control	18	Kruskal-Wallis test
		2	OTUD6C183A	18			ns	>0.9999
		3	OTUD6EP95	18			ns	0.67
S1C middle	EtBu avoidance index	1	genetic background control	18	Kruskal-Wallis test
		2	OTUD6C183A	18			ns	>0.9999
		3	OTUD6EP95	18			ns	>0.9999
S1C right	IAA avoidance index	1	genetic background control	18	Kruskal-Wallis test
		2	OTUD6C183A	18			ns	0.7996
		3	OTUD6EP95	18			ns	>0.9999
S2A	MMS sensitivity	1	genetic background control	20	One way ANOVA	Šídák's
		2	OTUD6C183A/+	20			****	<0.0001 (1 vs. 2)
		3	agoEY/+	18			ns	0.0808 (3 vs. 4)
		4	agoEY/+,OTUD6C183A/+	15			****	<0.0001 (2 vs. 4)
		5	agoEP/+	8			ns	0.0984 (5 vs. 6)
		6	agoEP/+,OTUD6C183A/+	7			****	<0.0001 (2 vs. 6)
S2B	MMS sensitivity	1	genetic background control	16	One way ANOVA	Šídák's
		2	OTUD6C183A/+	16			****	<0.0001 (1 vs. 2)
		3	Bre1PZ/+	16			****	<0.0001 (3 vs. 4)
		4	Bre1PZ/+,OTUD6C183A/+	16			***	0.0001 (2 vs. 4)
S2C	MMS sensitivity	1	genetic background control	24	One way ANOVA	Šídák's
		2	OTUD6C183A/+	24			****	<0.0001 (1 vs. 2)
		3	ZNF598EP/+	24			ns	0.0662 (3 vs. 4)
		4	ZNF598EP/+;;OTUD6C183A/+	24			ns	0.9795 (2 vs. 4)
		5	ZNF598EY/+	11			ns	0.9948 (5 vs. 6)
		6	ZNF598EY/+;;OTUD6C183A/+	11			ns	0.6842 (2 vs. 6)
S2D	MMS sensitivity	1	genetic background control	16	One way ANOVA	Šídák's
		2	OTUD6C183A/+	16			****	<0.0001 (1 vs. 2)
		3	effmer4/+	16			ns	0.3967 (3 vs. 4)
		4	effmer4/+,OTUD6C183A/+	14			ns	0.9830 (2 vs. 4)
S2E	MMS sensitivity	1	genetic background control	12	One way ANOVA	Šídák's
		2	OTUD6C183A/+	12			***	0.0002 (1 vs. 2)
		3	Nedd4EP/+	11			ns	0.4576 (3 vs. 4)
		4	Nedd4EP/+,OTUD6C183A/+	12			ns	0.3328 (2 vs. 4)
S2F	MMS sensitivity	1	genetic background control	16	One way ANOVA	Šídák's
		2	OTUD6C183A/+	16			****	<0.0001 (1 vs. 2)
		3	Su(dx)2/+	16			**	0.0067 (3 vs. 4)
		4	Su(dx)2/+;OTUD6C183A/+	16			ns	0.9981 (2 vs. 4)
		5	Su(dx)32/+	16			ns	0.7965 (5 vs. 6)
		6	Su(dx)32/+;OTUD6C183A/+	16			**	0.0053 (2 vs. 6)
S2G	MMS sensitivity	1	genetic background control	16	One way ANOVA	Šídák's
		2	OTUD6C183A/+	16			****	<0.0001 (1 vs. 2)
		3	Ubc6EX/+	15			*	0.0200 (3 vs. 4)
		4	Ubc6EX/+,OTUD6C183A/+	11			*	0.0250 (2 vs. 4)
		5	Ubc6mimic/+	16			ns	0.8125 (5 vs. 6)
		6	Ubc6mimic/+,OTUD6C183A/+	15			ns	0.9805 (2 vs. 6)
S2H	MMS sensitivity	1	genetic background control	24	One way ANOVA	Šídák's
		2	OTUD6C183A/+	24			**	0.0084 (1 vs. 2)
		3	Dis31/+	22			ns	0.9941 (3 vs. 4)
		4	Dis31/+;OTUD6C183A/+	20			****	<0.0001 (2 vs. 4)
		5	Dis3ep/+	24			*	0.0393 (5 vs. 6)
		6	Dis3ep/+;OTUD6C183A/+	23			***	0.0003 (2 vs. 6)
S4A	OTUD6 protein levels	1	elav>+	3	(F test) 0.2759	unpaired t-test	****	<0.0001
		2	elav>OTUD6.IR	3
S4B	RPS7 vs. total Ub levels	1	OTUD6C183A	4	One way ANOVA	Dunnett's
		3	elav>OTUD6.IR	4			ns	0.7206
		4	elav>OTUD6.OE (HA)	4			ns	0.9986
S5B	RPS7 monoubiquitination levels	1	OTUD6C183A/+	4	One way ANOVA	Dunnett's
		2	Rack1EP/+;OTUD6C183A/+	4			*	0.0249
		3	RNF10PBAC/+,OTUD6C183A/+	3			*	0.0251
		4	Cnot4Cr/+;OTUD6C183A/+	3			**	0.0015
S5C	RPS7 monoubiquitination levels	1	OTUD6C183R	3	(F test) 0.6072	unpaired t-test	**	0.0051
		2	Rack1EP/+;OTUD6C183R	3
S5D	Rack1 protein levels	1	genetic background control	3	One way ANOVA	Dunnett's
		2	OTUD6C183A	3			ns	0.8583
		3	OTUD6EP95	3			ns	0.9277
S5F	Ubiquitin protein levels	1	OTUD6C183R	3	(F test) 0.7503	unpaired t-test	ns	0.882
		2	Rack1EP/+; OTUD6C183R	3
S5G	Puromycin incorporation + MMS	1	genetic background control (untreated)	6	One way ANOVA	Šídák's
		2	genetic background control (MMS)	6			****	<0.0001 (1 vs. 2)
		3	OTUD6C183A (untreated)	6			**	0.0023 (1 vs. 3)
		4	OTUD6C183A (MMS)	6			ns	0.8304 (2 vs 4)
		4	OTUD6C183A (MMS)	6			***	0.0003 (3 vs. 4)

## Sheet: Figure 1B
MMS sensitivity, percent survival
control	C183A/+	C183A		control	C183R/+	C183R	EP95/+	EP95	C183R/EP95
72	44	36		60	66.6667	20	86.6667	53.3333	26.6667
40	44	44		66.6667	60	20	73.3333	33.3333	33.3333
48	36	40		66.6667	40	26.6667	66.6667	80	33.3333
52	44	44		80	66.6667	13.3333	66.6667	46.6667	33.3333
93.3333	20	33.3333		46.6667	46.6667	26.6667	60	40	20
93.3333	33.3333	20		60	60	40	80	53.3333	46.6667
86.6667	33.3333	26.6667		66.6667	60	33.3333	100	40	46.6667
93.3333	20	26.6667		46.6667	60	33.3333	40	26.6667	46.6667
86.6667	53.3333	46.6667		53.3333	80	26.6667	26.6667	26.6667	26.6667
86.6667	60	40		53.3333	66.6667	33.3333	53.3333	46.6667	60
80	40	6.66667		40	73.3333	25	66.6667	33.3333	53.3333
93.3333	33.3333	40		46.6667	50	60	53.3333	40	66.6667
86.6667	33.3333	33.3333		73.3333	73.3333	73.3333	100	40	13.3333
66.6667	40	60		66.6667	73.3333	73.3333	93.3333	46.6667	40
	46.6667	46.6667		66.6667	80	73.3333	86.6667	46.6667	40
				66.6667	93.3333				53.3333

## Sheet: Figure 1C
Paraquat sensitivity, percent survival
control	C183A/+	C183A	EP95/+	EP95
80	86.6667	20	93.3333	46.6667
60	93.3333	26.6667	80	66.6667
60	86.6667	20	60	40
80	86.6667	26.6667	93.3333	53.3333
93.3333	66.6667	60	86.6667	46.6667
100	73.3333	20	93.3333	66.6667
73.3333	80	40	66.6667	80
93.3333	100	33.3333	66.6667	86.6667
84	66.6667	3	60	16
84.6154	73.3333	5	76	28
56	93.3333	4	84	40
88	80	6	72	36
72		60		76
60		36		76
72		44		84
56		52		60

## Sheet: Figure 1D
X-ray irradiation, percent survival
	control	C183A	EP95
0 cGys	95	100	90
	85	85	95
	80	85	65
	100	90	100
10 cGys	100	55	95
	100	90	100
	90		95
20 cGys	80	85	100
	90	80	85
	100	90	80
30 cGys	55	20	30
	15	45	30
	20	0	10
	50	60	45
	75	70	45
	55	40

## Sheet: Figure 1E
Aversive memory conditioning, performance index
control	C183A	EP95
-0.778571	-0.638158	-0.878788
-0.611437	-0.597059	-0.59034
-0.695588	-0.393103	-0.249267
-0.616162	-0.513889	-0.486111
-0.59596	-0.549123	-0.473118
-0.802381	-0.46092	-0.615151
-0.676471	-0.546453	-0.593496
-0.668262	-0.395961	-0.757629
-0.672043	-0.589418	-0.593434
-0.79697	-0.53125	-0.73871
-0.639382	-0.424242	-0.723345
-0.572546	-0.810855	-0.483484
-0.570968	-0.382353	-0.448718
-0.669591	-0.41453	-0.681245
-0.488038	-0.673051	-0.600427
-0.561086	-0.54372	-0.589286
-0.757838	-0.489259	-0.531532
-0.60628	-0.66967	-0.518145

## Sheet: Figure 1F
OTUD6.FLAG.HA distribution in the adult Drosophila brain

## Sheet: Figure 1G
OTUD6.FLAG.HA and OTUD6(C183A).FLAG.HA distribution in Drosophila ovarioles

## Sheet: Figure S1A
OTUD6 mRNA levels, ΔΔCT, normalized to Control
control	EP95
1.004	0.008
0.958	0.029
0.82	0.03
1.006	0.029

## Sheet: Figure S1B
Homology directed repair, proportion of total flies
control	null/+	C183A
0	26.6667	24.1379
26.3158	33.3333	35
56	11.5385	41.1765
35.2941	22.2222	36
28.5714	45	6.06061
20	30.5556	8.82353
0	33.3333	25
54.1667	14.2857	5.88235
28.125	18.1818	29.0323
33.3333	11.4286	5.88235
37.5	40	17.8571
46.875	18.75	4.34783
21.6216	25	5.88235
46.6667	18.5185	22.8571
34.2857	50	20
18.1818		12.5
18.75		14.2857
32.1429		28.5714
18.75		17.3913
28.2051		15.3846
31.4286

## Sheet: Figure S1C
Aversive Conditioned memory controls
shock avoidance, vs no shock				Ethyl butyrate avoidance, vs air				Isoamyl alcohol avoidance, vs air
control	C183A	EP95		control	C183A	EP95		control	C183A	EP95
0.420078	0.464883	0.453704		0.383901	0.392045	0.453441		0.383901	0.392045	0.453441
0.671053	0.681053	0.595395		0.524078	0.441558	0.47832		0.524078	0.441558	0.47832
0.48062	0.464115	0.670677		0.289674	0.490805	0.585714		0.289674	0.490805	0.585714
0.459289	0.420357	0.542934		0.622024	0.404746	0.473684		0.622024	0.404746	0.473684
0.550287	0.354167	0.530612		0.627315	0.482127	0.504505		0.627315	0.482127	0.504505
0.397025	0.377174	0.56734		0.496842	0.593333	0.493333		0.496842	0.593333	0.493333
0.494279	0.386328	0.466403		0.404762	0.421453	0.507576		0.404762	0.421453	0.507576
0.386327	0.401163	0.392949		0.619253	0.473319	0.504505		0.619253	0.473319	0.504505
0.376389	0.50774	0.423598		0.456583	0.425287	0.548906		0.456583	0.425287	0.548906
0.509387	0.387624	0.553729		0.492857	0.408537	0.506645		0.492857	0.408537	0.506645
0.35015	0.47619	0.363777		0.563492	0.405141	0.495652		0.563492	0.405141	0.495652
0.37094	0.41345	0.415103		0.518939	0.537879	0.384211		0.518939	0.537879	0.384211
0.383333	0.409938	0.447917		0.383333	0.356982	0.37619		0.383333	0.356982	0.37619
0.50125	0.517241	0.384127		0.389628	0.402174	0.525338		0.389628	0.402174	0.525338
0.454545	0.374332	0.585714		0.466667	0.579521	0.584962		0.466667	0.579521	0.584962
0.347059	0.441558	0.338509		0.492105	0.587838	0.542471		0.492105	0.587838	0.542471
0.671053	0.428502	0.39697		0.422222	0.441558	0.519345		0.422222	0.441558	0.519345
0.374687	0.407895	0.444444		0.549474	0.635628	0.342747		0.549474	0.635628	0.342747

[truncated: 54 more sheets: Figure S1D, Figure 2B, Figure 2C, Figure 2E, Figure 2F, Figure 2G, Figure S2A, Figure S2B, Figure S2C, Figure S2D, Figure S2E, Figure S2F, Figure S2G, Figure S2H, Figure S2I, Figure 3A, Figure 3B, Figure 3C, Figure 3D, Figure 4B …]
